# Supplementary material for: Cretaceous dinosaur bone contains recent organic material and provides an environment conducive to microbial communities
Source: eLife. 2019 Jun 18;8:e46205. doi: 10.7554/eLife.46205 (PMC6581507; doi:10.7554/eLife.46205)
Supplement: Source data 1. [file elife-46205-data1.zip]

Archive with 510 entries (473 files):
- Raw data files/
- __MACOSX/._Raw data files
- Raw data files/16S rRNA amplicon sequencing/
- __MACOSX/Raw data files/._16S rRNA amplicon sequencing
- Raw data files/EDS/
- __MACOSX/Raw data files/._EDS
- Raw data files/.DS_Store
- __MACOSX/Raw data files/._.DS_Store
- Raw data files/ATR FTIR/
- __MACOSX/Raw data files/._ATR FTIR
- Raw data files/Py-GC-MS/
- __MACOSX/Raw data files/._Py-GC-MS
- Raw data files/ReadMe.pdf
- __MACOSX/Raw data files/._ReadMe.pdf
- Raw data files/16S rRNA amplicon sequencing/index.html
- __MACOSX/Raw data files/16S rRNA amplicon sequencing/._index.html
- Raw data files/16S rRNA amplicon sequencing/.DS_Store
- __MACOSX/Raw data files/16S rRNA amplicon sequencing/._.DS_Store
- Raw data files/16S rRNA amplicon sequencing/taxa_plots/
- __MACOSX/Raw data files/16S rRNA amplicon sequencing/._taxa_plots
- Raw data files/16S rRNA amplicon sequencing/table_mc620000.biom.gz
- __MACOSX/Raw data files/16S rRNA amplicon sequencing/._table_mc620000.biom.gz
- Raw data files/16S rRNA amplicon sequencing/log_20170820202628.txt
- __MACOSX/Raw data files/16S rRNA amplicon sequencing/._log_20170820202628.txt
- Raw data files/16S rRNA amplicon sequencing/table_even620000.biom.gz
- __MACOSX/Raw data files/16S rRNA amplicon sequencing/._table_even620000.biom.gz
- Raw data files/16S rRNA amplicon sequencing/bdiv_even620000/
- __MACOSX/Raw data files/16S rRNA amplicon sequencing/._bdiv_even620000
- Raw data files/16S rRNA amplicon sequencing/arare_max620000/
- __MACOSX/Raw data files/16S rRNA amplicon sequencing/._arare_max620000
- Raw data files/16S rRNA amplicon sequencing/biom_table_summary.txt
- __MACOSX/Raw data files/16S rRNA amplicon sequencing/._biom_table_summary.txt
- Raw data files/EDS/.DS_Store
- __MACOSX/Raw data files/EDS/._.DS_Store
- Raw data files/EDS/Shark tooth.csv
- __MACOSX/Raw data files/EDS/._Shark tooth.csv
- Raw data files/EDS/Centrosaurus bone/
- __MACOSX/Raw data files/EDS/._Centrosaurus bone
- Raw data files/EDS/Chicken bone.csv
- __MACOSX/Raw data files/EDS/._Chicken bone.csv
- Raw data files/ATR FTIR/Vessel from Centrosaurus bone.CSV
- __MACOSX/Raw data files/ATR FTIR/._Vessel from Centrosaurus bone.CSV
- Raw data files/ATR FTIR/Shark tooth.CSV
- __MACOSX/Raw data files/ATR FTIR/._Shark tooth.CSV
- Raw data files/ATR FTIR/Chicken bone.CSV
- __MACOSX/Raw data files/ATR FTIR/._Chicken bone.CSV
- Raw data files/Py-GC-MS/Alioramus.RAW
- __MACOSX/Raw data files/Py-GC-MS/._Alioramus.RAW
- Raw data files/Py-GC-MS/Humic acid.cdf
- __MACOSX/Raw data files/Py-GC-MS/._Humic acid.cdf
- Raw data files/Py-GC-MS/2.cdf
- __MACOSX/Raw data files/Py-GC-MS/._2.cdf
- Raw data files/Py-GC-MS/3.cdf
- __MACOSX/Raw data files/Py-GC-MS/._3.cdf
- Raw data files/Py-GC-MS/7.cdf
- __MACOSX/Raw data files/Py-GC-MS/._7.cdf
- Raw data files/Py-GC-MS/6.cdf
- __MACOSX/Raw data files/Py-GC-MS/._6.cdf
- Raw data files/Py-GC-MS/4.cdf
- __MACOSX/Raw data files/Py-GC-MS/._4.cdf
- Raw data files/Py-GC-MS/5.cdf
- __MACOSX/Raw data files/Py-GC-MS/._5.cdf
- Raw data files/Py-GC-MS/7.RAW
- __MACOSX/Raw data files/Py-GC-MS/._7.RAW
- Raw data files/Py-GC-MS/6.RAW
- __MACOSX/Raw data files/Py-GC-MS/._6.RAW
- Raw data files/Py-GC-MS/4.RAW
- __MACOSX/Raw data files/Py-GC-MS/._4.RAW
- Raw data files/Py-GC-MS/5.RAW
- __MACOSX/Raw data files/Py-GC-MS/._5.RAW
- Raw data files/Py-GC-MS/Alioramus.cdf
- __MACOSX/Raw data files/Py-GC-MS/._Alioramus.cdf
- Raw data files/Py-GC-MS/Humic acid.RAW
- __MACOSX/Raw data files/Py-GC-MS/._Humic acid.RAW
- Raw data files/Py-GC-MS/2.RAW
- __MACOSX/Raw data files/Py-GC-MS/._2.RAW
- Raw data files/Py-GC-MS/3.RAW
- __MACOSX/Raw data files/Py-GC-MS/._3.RAW
- Raw data files/Py-GC-MS/10.cdf
- __MACOSX/Raw data files/Py-GC-MS/._10.cdf
- Raw data files/Py-GC-MS/Chicken.cdf
- __MACOSX/Raw data files/Py-GC-MS/._Chicken.cdf
- Raw data files/Py-GC-MS/8.RAW
- __MACOSX/Raw data files/Py-GC-MS/._8.RAW
- Raw data files/Py-GC-MS/9.RAW
- __MACOSX/Raw data files/Py-GC-MS/._9.RAW
- Raw data files/Py-GC-MS/8.cdf
- __MACOSX/Raw data files/Py-GC-MS/._8.cdf
- Raw data files/Py-GC-MS/Chicken.RAW
- __MACOSX/Raw data files/Py-GC-MS/._Chicken.RAW
- Raw data files/Py-GC-MS/9.cdf
- __MACOSX/Raw data files/Py-GC-MS/._9.cdf
- Raw data files/Py-GC-MS/10.RAW
- __MACOSX/Raw data files/Py-GC-MS/._10.RAW
- Raw data files/16S rRNA amplicon sequencing/taxa_plots/table_mc620000_sorted_L5.biom
- __MACOSX/Raw data files/16S rRNA amplicon sequencing/taxa_plots/._table_mc620000_sorted_L5.biom
- Raw data files/16S rRNA amplicon sequencing/taxa_plots/taxa_summary_plots/
- __MACOSX/Raw data files/16S rRNA amplicon sequencing/taxa_plots/._taxa_summary_plots
- Raw data files/16S rRNA amplicon sequencing/taxa_plots/.DS_Store
- __MACOSX/Raw data files/16S rRNA amplicon sequencing/taxa_plots/._.DS_Store
- Raw data files/16S rRNA amplicon sequencing/taxa_plots/table_mc620000_sorted_L4.biom
- __MACOSX/Raw data files/16S rRNA amplicon sequencing/taxa_plots/._table_mc620000_sorted_L4.biom
- Raw data files/16S rRNA amplicon sequencing/taxa_plots/table_mc620000_sorted_L3.biom
- __MACOSX/Raw data files/16S rRNA amplicon sequencing/taxa_plots/._table_mc620000_sorted_L3.biom
- Raw data files/16S rRNA amplicon sequencing/taxa_plots/table_mc620000_sorted_L2.biom
- __MACOSX/Raw data files/16S rRNA amplicon sequencing/taxa_plots/._table_mc620000_sorted_L2.biom
- Raw data files/16S rRNA amplicon sequencing/taxa_plots/table_mc620000_sorted.biom
- __MACOSX/Raw data files/16S rRNA amplicon sequencing/taxa_plots/._table_mc620000_sorted.biom
- Raw data files/16S rRNA amplicon sequencing/taxa_plots/table_mc620000_sorted_L4.txt
- __MACOSX/Raw data files/16S rRNA amplicon sequencing/taxa_plots/._table_mc620000_sorted_L4.txt
- Raw data files/16S rRNA amplicon sequencing/taxa_plots/table_mc620000_sorted_L5.txt
- __MACOSX/Raw data files/16S rRNA amplicon sequencing/taxa_plots/._table_mc620000_sorted_L5.txt
- Raw data files/16S rRNA amplicon sequencing/taxa_plots/table_mc620000_sorted_L6.txt
- __MACOSX/Raw data files/16S rRNA amplicon sequencing/taxa_plots/._table_mc620000_sorted_L6.txt
- Raw data files/16S rRNA amplicon sequencing/taxa_plots/table_mc620000_sorted_L2.txt
- __MACOSX/Raw data files/16S rRNA amplicon sequencing/taxa_plots/._table_mc620000_sorted_L2.txt
- Raw data files/16S rRNA amplicon sequencing/taxa_plots/table_mc620000_sorted_L3.txt
- __MACOSX/Raw data files/16S rRNA amplicon sequencing/taxa_plots/._table_mc620000_sorted_L3.txt
- Raw data files/16S rRNA amplicon sequencing/taxa_plots/table_mc620000_sorted_L6.biom
- __MACOSX/Raw data files/16S rRNA amplicon sequencing/taxa_plots/._table_mc620000_sorted_L6.biom
- Raw data files/16S rRNA amplicon sequencing/bdiv_even620000/weighted_unifrac_pc.txt
- __MACOSX/Raw data files/16S rRNA amplicon sequencing/bdiv_even620000/._weighted_unifrac_pc.txt
- Raw data files/16S rRNA amplicon sequencing/bdiv_even620000/unweighted_unifrac_pc.txt
- __MACOSX/Raw data files/16S rRNA amplicon sequencing/bdiv_even620000/._unweighted_unifrac_pc.txt
- Raw data files/16S rRNA amplicon sequencing/bdiv_even620000/unweighted_unifrac_dm.txt
- __MACOSX/Raw data files/16S rRNA amplicon sequencing/bdiv_even620000/._unweighted_unifrac_dm.txt
- Raw data files/16S rRNA amplicon sequencing/bdiv_even620000/weighted_unifrac_emperor_pcoa_plot/
- __MACOSX/Raw data files/16S rRNA amplicon sequencing/bdiv_even620000/._weighted_unifrac_emperor_pcoa_plot
- Raw data files/16S rRNA amplicon sequencing/bdiv_even620000/weighted_unifrac_dm.txt
- __MACOSX/Raw data files/16S rRNA amplicon sequencing/bdiv_even620000/._weighted_unifrac_dm.txt
- Raw data files/16S rRNA amplicon sequencing/bdiv_even620000/unweighted_unifrac_emperor_pcoa_plot/
- __MACOSX/Raw data files/16S rRNA amplicon sequencing/bdiv_even620000/._unweighted_unifrac_emperor_pcoa_plot
- Raw data files/16S rRNA amplicon sequencing/arare_max620000/alpha_div_collated/
- __MACOSX/Raw data files/16S rRNA amplicon sequencing/arare_max620000/._alpha_div_collated
- Raw data files/16S rRNA amplicon sequencing/arare_max620000/alpha_rarefaction_plots/
- __MACOSX/Raw data files/16S rRNA amplicon sequencing/arare_max620000/._alpha_rarefaction_plots
- Raw data files/EDS/Centrosaurus bone/Vessel interior area D region 2.csv
- __MACOSX/Raw data files/EDS/Centrosaurus bone/._Vessel interior area D region 2.csv
- Raw data files/EDS/Centrosaurus bone/Vessel exterior area D region 1.csv
- __MACOSX/Raw data files/EDS/Centrosaurus bone/._Vessel exterior area D region 1.csv
- Raw data files/EDS/Centrosaurus bone/Vessel area C.csv
- __MACOSX/Raw data files/EDS/Centrosaurus bone/._Vessel area C.csv
- Raw data files/EDS/Centrosaurus bone/Mineral grain area E spot 1.csv
- __MACOSX/Raw data files/EDS/Centrosaurus bone/._Mineral grain area E spot 1.csv
- Raw data files/EDS/Centrosaurus bone/Vessel area B Spot 1.csv
- __MACOSX/Raw data files/EDS/Centrosaurus bone/._Vessel area B Spot 1.csv
- Raw data files/EDS/Centrosaurus bone/Mineral grain area A.csv
- __MACOSX/Raw data files/EDS/Centrosaurus bone/._Mineral grain area A.csv
- Raw data files/EDS/Centrosaurus bone/Fibrous mass area B spot 2.csv
- __MACOSX/Raw data files/EDS/Centrosaurus bone/._Fibrous mass area B spot 2.csv
- Raw data files/16S rRNA amplicon sequencing/taxa_plots/taxa_summary_plots/.DS_Store
- __MACOSX/Raw data files/16S rRNA amplicon sequencing/taxa_plots/taxa_summary_plots/._.DS_Store
- Raw data files/16S rRNA amplicon sequencing/taxa_plots/taxa_summary_plots/css/
- __MACOSX/Raw data files/16S rRNA amplicon sequencing/taxa_plots/taxa_summary_plots/._css
- Raw data files/16S rRNA amplicon sequencing/taxa_plots/taxa_summary_plots/js/
- __MACOSX/Raw data files/16S rRNA amplicon sequencing/taxa_plots/taxa_summary_plots/._js
- Raw data files/16S rRNA amplicon sequencing/taxa_plots/taxa_summary_plots/charts/
- __MACOSX/Raw data files/16S rRNA amplicon sequencing/taxa_plots/taxa_summary_plots/._charts
- Raw data files/16S rRNA amplicon sequencing/taxa_plots/taxa_summary_plots/raw_data/
- __MACOSX/Raw data files/16S rRNA amplicon sequencing/taxa_plots/taxa_summary_plots/._raw_data
- Raw data files/16S rRNA amplicon sequencing/taxa_plots/taxa_summary_plots/bar_charts.html
- __MACOSX/Raw data files/16S rRNA amplicon sequencing/taxa_plots/taxa_summary_plots/._bar_charts.html
- Raw data files/16S rRNA amplicon sequencing/taxa_plots/taxa_summary_plots/area_charts.html
- __MACOSX/Raw data files/16S rRNA amplicon sequencing/taxa_plots/taxa_summary_plots/._area_charts.html
- Raw data files/16S rRNA amplicon sequencing/bdiv_even620000/weighted_unifrac_emperor_pcoa_plot/index.html
- __MACOSX/Raw data files/16S rRNA amplicon sequencing/bdiv_even620000/weighted_unifrac_emperor_pcoa_plot/._index.html
- Raw data files/16S rRNA amplicon sequencing/bdiv_even620000/weighted_unifrac_emperor_pcoa_plot/emperor_required_resources/
- __MACOSX/Raw data files/16S rRNA amplicon sequencing/bdiv_even620000/weighted_unifrac_emperor_pcoa_plot/._emperor_required_resources
- Raw data files/16S rRNA amplicon sequencing/bdiv_even620000/unweighted_unifrac_emperor_pcoa_plot/index.html
- __MACOSX/Raw data files/16S rRNA amplicon sequencing/bdiv_even620000/unweighted_unifrac_emperor_pcoa_plot/._index.html
- Raw data files/16S rRNA amplicon sequencing/bdiv_even620000/unweighted_unifrac_emperor_pcoa_plot/emperor_required_resources/
- __MACOSX/Raw data files/16S rRNA amplicon sequencing/bdiv_even620000/unweighted_unifrac_emperor_pcoa_plot/._emperor_required_resources
- Raw data files/16S rRNA amplicon sequencing/arare_max620000/alpha_div_collated/observed_otus.txt
- __MACOSX/Raw data files/16S rRNA amplicon sequencing/arare_max620000/alpha_div_collated/._observed_otus.txt
- Raw data files/16S rRNA amplicon sequencing/arare_max620000/alpha_div_collated/PD_whole_tree.txt
- __MACOSX/Raw data files/16S rRNA amplicon sequencing/arare_max620000/alpha_div_collated/._PD_whole_tree.txt
- Raw data files/16S rRNA amplicon sequencing/arare_max620000/alpha_div_collated/chao1.txt
- __MACOSX/Raw data files/16S rRNA amplicon sequencing/arare_max620000/alpha_div_collated/._chao1.txt
- Raw data files/16S rRNA amplicon sequencing/arare_max620000/alpha_rarefaction_plots/average_plots/
- __MACOSX/Raw data files/16S rRNA amplicon sequencing/arare_max620000/alpha_rarefaction_plots/._average_plots
- Raw data files/16S rRNA amplicon sequencing/arare_max620000/alpha_rarefaction_plots/rarefaction_plots.html
- __MACOSX/Raw data files/16S rRNA amplicon sequencing/arare_max620000/alpha_rarefaction_plots/._rarefaction_plots.html
- Raw data files/16S rRNA amplicon sequencing/taxa_plots/taxa_summary_plots/css/qiime_style.css
- __MACOSX/Raw data files/16S rRNA amplicon sequencing/taxa_plots/taxa_summary_plots/css/._qiime_style.css
- Raw data files/16S rRNA amplicon sequencing/taxa_plots/taxa_summary_plots/js/overlib.js
- __MACOSX/Raw data files/16S rRNA amplicon sequencing/taxa_plots/taxa_summary_plots/js/._overlib.js
- Raw data files/16S rRNA amplicon sequencing/taxa_plots/taxa_summary_plots/charts/K12p57GwUoS9uilaBWTnHHjbe9AOuC.png
- __MACOSX/Raw data files/16S rRNA amplicon sequencing/taxa_plots/taxa_summary_plots/charts/._K12p57GwUoS9uilaBWTnHHjbe9AOuC.png
- Raw data files/16S rRNA amplicon sequencing/taxa_plots/taxa_summary_plots/charts/W0Bdpiet5GDuHKiqJfxdaehoF0kwpF.png
- __MACOSX/Raw data files/16S rRNA amplicon sequencing/taxa_plots/taxa_summary_plots/charts/._W0Bdpiet5GDuHKiqJfxdaehoF0kwpF.png
- Raw data files/16S rRNA amplicon sequencing/taxa_plots/taxa_summary_plots/charts/E0AG9cZC0Arz6yxKBxOmhdQsOQkoCs.pdf
- __MACOSX/Raw data files/16S rRNA amplicon sequencing/taxa_plots/taxa_summary_plots/charts/._E0AG9cZC0Arz6yxKBxOmhdQsOQkoCs.pdf
- Raw data files/16S rRNA amplicon sequencing/taxa_plots/taxa_summary_plots/charts/6K1nz3jkX0HaQBDEz05OTJ5DUGk7sX.png
- __MACOSX/Raw data files/16S rRNA amplicon sequencing/taxa_plots/taxa_summary_plots/charts/._6K1nz3jkX0HaQBDEz05OTJ5DUGk7sX.png
- Raw data files/16S rRNA amplicon sequencing/taxa_plots/taxa_summary_plots/charts/z6HP8zUbAyB0orEuCPPE0DWsj2i5Kl_legend.pdf
- __MACOSX/Raw data files/16S rRNA amplicon sequencing/taxa_plots/taxa_summary_plots/charts/._z6HP8zUbAyB0orEuCPPE0DWsj2i5Kl_legend.pdf
- Raw data files/16S rRNA amplicon sequencing/taxa_plots/taxa_summary_plots/charts/W0Bdpiet5GDuHKiqJfxdaehoF0kwpF_legend.pdf
- __MACOSX/Raw data files/16S rRNA amplicon sequencing/taxa_plots/taxa_summary_plots/charts/._W0Bdpiet5GDuHKiqJfxdaehoF0kwpF_legend.pdf
- Raw data files/16S rRNA amplicon sequencing/taxa_plots/taxa_summary_plots/charts/dWkku6eU9QMS2QIF7j6QSIU0WmUFeH_legend.pdf
- __MACOSX/Raw data files/16S rRNA amplicon sequencing/taxa_plots/taxa_summary_plots/charts/._dWkku6eU9QMS2QIF7j6QSIU0WmUFeH_legend.pdf
- Raw data files/16S rRNA amplicon sequencing/taxa_plots/taxa_summary_plots/charts/ft02L2EaRUIZi2ShZW5suWQy4RoK0n.pdf
- __MACOSX/Raw data files/16S rRNA amplicon sequencing/taxa_plots/taxa_summary_plots/charts/._ft02L2EaRUIZi2ShZW5suWQy4RoK0n.pdf
- Raw data files/16S rRNA amplicon sequencing/taxa_plots/taxa_summary_plots/charts/1jzZ6e9rzMY3toQzE7srFX0qCUAZJt.png
- __MACOSX/Raw data files/16S rRNA amplicon sequencing/taxa_plots/taxa_summary_plots/charts/._1jzZ6e9rzMY3toQzE7srFX0qCUAZJt.png
- Raw data files/16S rRNA amplicon sequencing/taxa_plots/taxa_summary_plots/charts/K12p57GwUoS9uilaBWTnHHjbe9AOuC_legend.pdf
- __MACOSX/Raw data files/16S rRNA amplicon sequencing/taxa_plots/taxa_summary_plots/charts/._K12p57GwUoS9uilaBWTnHHjbe9AOuC_legend.pdf
- Raw data files/16S rRNA amplicon sequencing/taxa_plots/taxa_summary_plots/charts/gxK9FzeGKWFAIYftR4ahQS0dQ14ztj.png
- __MACOSX/Raw data files/16S rRNA amplicon sequencing/taxa_plots/taxa_summary_plots/charts/._gxK9FzeGKWFAIYftR4ahQS0dQ14ztj.png
- Raw data files/16S rRNA amplicon sequencing/taxa_plots/taxa_summary_plots/charts/6UxUCpKNYbo4CZwTH0h0ONjGEm6DfE.pdf
- __MACOSX/Raw data files/16S rRNA amplicon sequencing/taxa_plots/taxa_summary_plots/charts/._6UxUCpKNYbo4CZwTH0h0ONjGEm6DfE.pdf
- Raw data files/16S rRNA amplicon sequencing/taxa_plots/taxa_summary_plots/charts/T9PGFLXnffcL5FMe5EzY1HiQ2bJGBA.png
- __MACOSX/Raw data files/16S rRNA amplicon sequencing/taxa_plots/taxa_summary_plots/charts/._T9PGFLXnffcL5FMe5EzY1HiQ2bJGBA.png
- Raw data files/16S rRNA amplicon sequencing/taxa_plots/taxa_summary_plots/charts/gxK9FzeGKWFAIYftR4ahQS0dQ14ztj_legend.pdf
- __MACOSX/Raw data files/16S rRNA amplicon sequencing/taxa_plots/taxa_summary_plots/charts/._gxK9FzeGKWFAIYftR4ahQS0dQ14ztj_legend.pdf
- Raw data files/16S rRNA amplicon sequencing/taxa_plots/taxa_summary_plots/charts/yzD0FdKE7haGHk6I12wafU7EJ2DpoP.png
- __MACOSX/Raw data files/16S rRNA amplicon sequencing/taxa_plots/taxa_summary_plots/charts/._yzD0FdKE7haGHk6I12wafU7EJ2DpoP.png
- Raw data files/16S rRNA amplicon sequencing/taxa_plots/taxa_summary_plots/charts/iOOHUmxtC0Icjw0RgsKMmbxXJlRUJF.pdf
- __MACOSX/Raw data files/16S rRNA amplicon sequencing/taxa_plots/taxa_summary_plots/charts/._iOOHUmxtC0Icjw0RgsKMmbxXJlRUJF.pdf
- Raw data files/16S rRNA amplicon sequencing/taxa_plots/taxa_summary_plots/charts/yzD0FdKE7haGHk6I12wafU7EJ2DpoP_legend.pdf
- __MACOSX/Raw data files/16S rRNA amplicon sequencing/taxa_plots/taxa_summary_plots/charts/._yzD0FdKE7haGHk6I12wafU7EJ2DpoP_legend.pdf
- Raw data files/16S rRNA amplicon sequencing/taxa_plots/taxa_summary_plots/charts/Lmseg8CsClUz3ZO50AQod7zSc2BPr3.pdf
- __MACOSX/Raw data files/16S rRNA amplicon sequencing/taxa_plots/taxa_summary_plots/charts/._Lmseg8CsClUz3ZO50AQod7zSc2BPr3.pdf
- Raw data files/16S rRNA amplicon sequencing/taxa_plots/taxa_summary_plots/charts/1jzZ6e9rzMY3toQzE7srFX0qCUAZJt_legend.pdf
- __MACOSX/Raw data files/16S rRNA amplicon sequencing/taxa_plots/taxa_summary_plots/charts/._1jzZ6e9rzMY3toQzE7srFX0qCUAZJt_legend.pdf
- Raw data files/16S rRNA amplicon sequencing/taxa_plots/taxa_summary_plots/charts/T9PGFLXnffcL5FMe5EzY1HiQ2bJGBA_legend.pdf
- __MACOSX/Raw data files/16S rRNA amplicon sequencing/taxa_plots/taxa_summary_plots/charts/._T9PGFLXnffcL5FMe5EzY1HiQ2bJGBA_legend.pdf
- Raw data files/16S rRNA amplicon sequencing/taxa_plots/taxa_summary_plots/charts/kWRwnPHOBp3nLCG7onHrs2hycd4l0f.pdf
- __MACOSX/Raw data files/16S rRNA amplicon sequencing/taxa_plots/taxa_summary_plots/charts/._kWRwnPHOBp3nLCG7onHrs2hycd4l0f.pdf
- Raw data files/16S rRNA amplicon sequencing/taxa_plots/taxa_summary_plots/charts/8zKnZQ9U10QMhxZnI4a5p04L0GAXmJ.pdf
- __MACOSX/Raw data files/16S rRNA amplicon sequencing/taxa_plots/taxa_summary_plots/charts/._8zKnZQ9U10QMhxZnI4a5p04L0GAXmJ.pdf
- Raw data files/16S rRNA amplicon sequencing/taxa_plots/taxa_summary_plots/charts/z6HP8zUbAyB0orEuCPPE0DWsj2i5Kl.png
- __MACOSX/Raw data files/16S rRNA amplicon sequencing/taxa_plots/taxa_summary_plots/charts/._z6HP8zUbAyB0orEuCPPE0DWsj2i5Kl.png
- Raw data files/16S rRNA amplicon sequencing/taxa_plots/taxa_summary_plots/charts/dWkku6eU9QMS2QIF7j6QSIU0WmUFeH.png
- __MACOSX/Raw data files/16S rRNA amplicon sequencing/taxa_plots/taxa_summary_plots/charts/._dWkku6eU9QMS2QIF7j6QSIU0WmUFeH.png
- Raw data files/16S rRNA amplicon sequencing/taxa_plots/taxa_summary_plots/charts/6K1nz3jkX0HaQBDEz05OTJ5DUGk7sX_legend.pdf
- __MACOSX/Raw data files/16S rRNA amplicon sequencing/taxa_plots/taxa_summary_plots/charts/._6K1nz3jkX0HaQBDEz05OTJ5DUGk7sX_legend.pdf
- Raw data files/16S rRNA amplicon sequencing/taxa_plots/taxa_summary_plots/charts/JWg6MSlZXm2IgbYBaSyfignZof7ERC.pdf
- __MACOSX/Raw data files/16S rRNA amplicon sequencing/taxa_plots/taxa_summary_plots/charts/._JWg6MSlZXm2IgbYBaSyfignZof7ERC.pdf
- Raw data files/16S rRNA amplicon sequencing/taxa_plots/taxa_summary_plots/charts/RjUBFqyk3YiP68S3fuDeLtEQzOqJMw.pdf
- __MACOSX/Raw data files/16S rRNA amplicon sequencing/taxa_plots/taxa_summary_plots/charts/._RjUBFqyk3YiP68S3fuDeLtEQzOqJMw.pdf
- Raw data files/16S rRNA amplicon sequencing/taxa_plots/taxa_summary_plots/charts/wawZLqFWDUTKKmJZF0o01JIZ1F95ze.png
- __MACOSX/Raw data files/16S rRNA amplicon sequencing/taxa_plots/taxa_summary_plots/charts/._wawZLqFWDUTKKmJZF0o01JIZ1F95ze.png
- Raw data files/16S rRNA amplicon sequencing/taxa_plots/taxa_summary_plots/charts/UIF8A3PmC7OZZLj4y1PKYYl34oy2ZU.pdf
- __MACOSX/Raw data files/16S rRNA amplicon sequencing/taxa_plots/taxa_summary_plots/charts/._UIF8A3PmC7OZZLj4y1PKYYl34oy2ZU.pdf
- Raw data files/16S rRNA amplicon sequencing/taxa_plots/taxa_summary_plots/charts/wawZLqFWDUTKKmJZF0o01JIZ1F95ze_legend.pdf
- __MACOSX/Raw data files/16S rRNA amplicon sequencing/taxa_plots/taxa_summary_plots/charts/._wawZLqFWDUTKKmJZF0o01JIZ1F95ze_legend.pdf
- Raw data files/16S rRNA amplicon sequencing/taxa_plots/taxa_summary_plots/raw_data/table_mc620000_sorted_L4.txt
- __MACOSX/Raw data files/16S rRNA amplicon sequencing/taxa_plots/taxa_summary_plots/raw_data/._table_mc620000_sorted_L4.txt
- Raw data files/16S rRNA amplicon sequencing/taxa_plots/taxa_summary_plots/raw_data/table_mc620000_sorted_L5.txt
- __MACOSX/Raw data files/16S rRNA amplicon sequencing/taxa_plots/taxa_summary_plots/raw_data/._table_mc620000_sorted_L5.txt
- Raw data files/16S rRNA amplicon sequencing/taxa_plots/taxa_summary_plots/raw_data/table_mc620000_sorted_L6.txt
- __MACOSX/Raw data files/16S rRNA amplicon sequencing/taxa_plots/taxa_summary_plots/raw_data/._table_mc620000_sorted_L6.txt
- Raw data files/16S rRNA amplicon sequencing/taxa_plots/taxa_summary_plots/raw_data/table_mc620000_sorted_L2.txt
- __MACOSX/Raw data files/16S rRNA amplicon sequencing/taxa_plots/taxa_summary_plots/raw_data/._table_mc620000_sorted_L2.txt
- Raw data files/16S rRNA amplicon sequencing/taxa_plots/taxa_summary_plots/raw_data/table_mc620000_sorted_L3.txt
- __MACOSX/Raw data files/16S rRNA amplicon sequencing/taxa_plots/taxa_summary_plots/raw_data/._table_mc620000_sorted_L3.txt
- Raw data files/16S rRNA amplicon sequencing/bdiv_even620000/weighted_unifrac_emperor_pcoa_plot/emperor_required_resources/css/
- __MACOSX/Raw data files/16S rRNA amplicon sequencing/bdiv_even620000/weighted_unifrac_emperor_pcoa_plot/emperor_required_resources/._css
- Raw data files/16S rRNA amplicon sequencing/bdiv_even620000/weighted_unifrac_emperor_pcoa_plot/emperor_required_resources/js/
- __MACOSX/Raw data files/16S rRNA amplicon sequencing/bdiv_even620000/weighted_unifrac_emperor_pcoa_plot/emperor_required_resources/._js
- Raw data files/16S rRNA amplicon sequencing/bdiv_even620000/weighted_unifrac_emperor_pcoa_plot/emperor_required_resources/img/
- __MACOSX/Raw data files/16S rRNA amplicon sequencing/bdiv_even620000/weighted_unifrac_emperor_pcoa_plot/emperor_required_resources/._img
- Raw data files/16S rRNA amplicon sequencing/bdiv_even620000/weighted_unifrac_emperor_pcoa_plot/emperor_required_resources/emperor/
- __MACOSX/Raw data files/16S rRNA amplicon sequencing/bdiv_even620000/weighted_unifrac_emperor_pcoa_plot/emperor_required_resources/._emperor
- Raw data files/16S rRNA amplicon sequencing/bdiv_even620000/unweighted_unifrac_emperor_pcoa_plot/emperor_required_resources/css/
- __MACOSX/Raw data files/16S rRNA amplicon sequencing/bdiv_even620000/unweighted_unifrac_emperor_pcoa_plot/emperor_required_resources/._css
- Raw data files/16S rRNA amplicon sequencing/bdiv_even620000/unweighted_unifrac_emperor_pcoa_plot/emperor_required_resources/js/
- __MACOSX/Raw data files/16S rRNA amplicon sequencing/bdiv_even620000/unweighted_unifrac_emperor_pcoa_plot/emperor_required_resources/._js
- Raw data files/16S rRNA amplicon sequencing/bdiv_even620000/unweighted_unifrac_emperor_pcoa_plot/emperor_required_resources/img/
- __MACOSX/Raw data files/16S rRNA amplicon sequencing/bdiv_even620000/unweighted_unifrac_emperor_pcoa_plot/emperor_required_resources/._img
- Raw data files/16S rRNA amplicon sequencing/bdiv_even620000/unweighted_unifrac_emperor_pcoa_plot/emperor_required_resources/emperor/
- __MACOSX/Raw data files/16S rRNA amplicon sequencing/bdiv_even620000/unweighted_unifrac_emperor_pcoa_plot/emperor_required_resources/._emperor
- Raw data files/16S rRNA amplicon sequencing/arare_max620000/alpha_rarefaction_plots/average_plots/PD_whole_treeBarcodeSequence.png
- __MACOSX/Raw data files/16S rRNA amplicon sequencing/arare_max620000/alpha_rarefaction_plots/average_plots/._PD_whole_treeBarcodeSequence.png
- Raw data files/16S rRNA amplicon sequencing/arare_max620000/alpha_rarefaction_plots/average_plots/chao1Description.png
- __MACOSX/Raw data files/16S rRNA amplicon sequencing/arare_max620000/alpha_rarefaction_plots/average_plots/._chao1Description.png
- Raw data files/16S rRNA amplicon sequencing/arare_max620000/alpha_rarefaction_plots/average_plots/observed_otusDescription.png
- __MACOSX/Raw data files/16S rRNA amplicon sequencing/arare_max620000/alpha_rarefaction_plots/average_plots/._observed_otusDescription.png
- Raw data files/16S rRNA amplicon sequencing/arare_max620000/alpha_rarefaction_plots/average_plots/PD_whole_treewell.png
- __MACOSX/Raw data files/16S rRNA amplicon sequencing/arare_max620000/alpha_rarefaction_plots/average_plots/._PD_whole_treewell.png
- Raw data files/16S rRNA amplicon sequencing/arare_max620000/alpha_rarefaction_plots/average_plots/observed_otusLinkerPrimerSequence.png
- __MACOSX/Raw data files/16S rRNA amplicon sequencing/arare_max620000/alpha_rarefaction_plots/average_plots/._observed_otusLinkerPrimerSequence.png
- Raw data files/16S rRNA amplicon sequencing/arare_max620000/alpha_rarefaction_plots/average_plots/chao1LinkerPrimerSequence.png
- __MACOSX/Raw data files/16S rRNA amplicon sequencing/arare_max620000/alpha_rarefaction_plots/average_plots/._chao1LinkerPrimerSequence.png
- Raw data files/16S rRNA amplicon sequencing/arare_max620000/alpha_rarefaction_plots/average_plots/chao1BarcodeSequence.png
- __MACOSX/Raw data files/16S rRNA amplicon sequencing/arare_max620000/alpha_rarefaction_plots/average_plots/._chao1BarcodeSequence.png
- Raw data files/16S rRNA amplicon sequencing/arare_max620000/alpha_rarefaction_plots/average_plots/PD_whole_treeLinkerPrimerSequence.png
- __MACOSX/Raw data files/16S rRNA amplicon sequencing/arare_max620000/alpha_rarefaction_plots/average_plots/._PD_whole_treeLinkerPrimerSequence.png
- Raw data files/16S rRNA amplicon sequencing/arare_max620000/alpha_rarefaction_plots/average_plots/observed_otusBarcodeSequence.png
- __MACOSX/Raw data files/16S rRNA amplicon sequencing/arare_max620000/alpha_rarefaction_plots/average_plots/._observed_otusBarcodeSequence.png
- Raw data files/16S rRNA amplicon sequencing/arare_max620000/alpha_rarefaction_plots/average_plots/PD_whole_treeSampleID.png
- __MACOSX/Raw data files/16S rRNA amplicon sequencing/arare_max620000/alpha_rarefaction_plots/average_plots/._PD_whole_treeSampleID.png
- Raw data files/16S rRNA amplicon sequencing/arare_max620000/alpha_rarefaction_plots/average_plots/chao1well.png
- __MACOSX/Raw data files/16S rRNA amplicon sequencing/arare_max620000/alpha_rarefaction_plots/average_plots/._chao1well.png
- Raw data files/16S rRNA amplicon sequencing/arare_max620000/alpha_rarefaction_plots/average_plots/observed_otusSampleID.png
- __MACOSX/Raw data files/16S rRNA amplicon sequencing/arare_max620000/alpha_rarefaction_plots/average_plots/._observed_otusSampleID.png
- Raw data files/16S rRNA amplicon sequencing/arare_max620000/alpha_rarefaction_plots/average_plots/observed_otuswell.png
- __MACOSX/Raw data files/16S rRNA amplicon sequencing/arare_max620000/alpha_rarefaction_plots/average_plots/._observed_otuswell.png
- Raw data files/16S rRNA amplicon sequencing/arare_max620000/alpha_rarefaction_plots/average_plots/chao1SampleID.png
- __MACOSX/Raw data files/16S rRNA amplicon sequencing/arare_max620000/alpha_rarefaction_plots/average_plots/._chao1SampleID.png
[truncated: 210 more entries]
