# Supplementary material for: Cretaceous dinosaur bone contains recent organic material and provides an environment conducive to microbial communities
Source: eLife. 2019 Jun 18;8:e46205. doi: 10.7554/eLife.46205 (PMC6581507; doi:10.7554/eLife.46205)
Supplement: Source data 1. [file elife-46205-data1.zip › Raw data files/16S rRNA amplicon sequencing/log_20170820202628.txt]

Logging started at 20:26:28 on 20 Aug 2017
QIIME version: 1.9.1

qiime_config values:
pick_otus_reference_seqs_fp	/home/rliang/.conda/envs/qiime1/lib/python2.7/site-packages/qiime_default_reference/gg_13_8_otus/rep_set/97_otus.fasta
sc_queue	all.q
pynast_template_alignment_fp	/home/rliang/.conda/envs/qiime1/lib/python2.7/site-packages/qiime_default_reference/gg_13_8_otus/rep_set_aligned/85_otus.pynast.fasta
cluster_jobs_fp	start_parallel_jobs.py
assign_taxonomy_reference_seqs_fp	/home/rliang/.conda/envs/qiime1/lib/python2.7/site-packages/qiime_default_reference/gg_13_8_otus/rep_set/97_otus.fasta
torque_queue	friendlyq
jobs_to_start	1
denoiser_min_per_core	50
assign_taxonomy_id_to_taxonomy_fp	/home/rliang/.conda/envs/qiime1/lib/python2.7/site-packages/qiime_default_reference/gg_13_8_otus/taxonomy/97_otu_taxonomy.txt
temp_dir	/tmp/
blastall_fp	blastall
seconds_to_sleep	1

parameter file values:
parallel:jobs_to_start	1

Input file md5 sums:
OTUs_1bone__silva/otu_table.biom: a8a899c97bcdc795a89d5805b84f89b3
1B_bc.txt: 1379b000ee14c010a7e3ec69713e71f2
OTUs_1bone__silva/rep_set.tre: 55a8f1f4cd62e18e42fa0a5ea400e315

Executing commands.

# Generate BIOM table summary command 
biom summarize-table -i OTUs_1bone__silva/otu_table.biom -o cdout_1bone_silva_replicate//biom_table_summary.txt 

Stdout:

Stderr:

# Filter low sequence count samples from table (minimum sequence count: 620000) command 
filter_samples_from_otu_table.py -i OTUs_1bone__silva/otu_table.biom -o cdout_1bone_silva_replicate//table_mc620000.biom -n 620000

Stdout:

Stderr:

# Rarify the OTU table to 620000 sequences/sample command 
single_rarefaction.py -i cdout_1bone_silva_replicate//table_mc620000.biom -o cdout_1bone_silva_replicate//table_even620000.biom -d 620000

Stdout:

Stderr:

Executing commands.

# Beta Diversity (weighted_unifrac) command 
beta_diversity.py -i cdout_1bone_silva_replicate//table_even620000.biom -o cdout_1bone_silva_replicate//bdiv_even620000/ --metrics weighted_unifrac  -t OTUs_1bone__silva/rep_set.tre 

Stdout:

Stderr:

# Rename distance matrix (weighted_unifrac) command 
mv cdout_1bone_silva_replicate//bdiv_even620000//weighted_unifrac_table_even620000.txt cdout_1bone_silva_replicate//bdiv_even620000//weighted_unifrac_dm.txt

Stdout:

Stderr:

# Principal coordinates (weighted_unifrac) command 
principal_coordinates.py -i cdout_1bone_silva_replicate//bdiv_even620000//weighted_unifrac_dm.txt -o cdout_1bone_silva_replicate//bdiv_even620000//weighted_unifrac_pc.txt 

Stdout:

Stderr:

# Make emperor plots, weighted_unifrac) command 
make_emperor.py -i cdout_1bone_silva_replicate//bdiv_even620000//weighted_unifrac_pc.txt -o cdout_1bone_silva_replicate//bdiv_even620000//weighted_unifrac_emperor_pcoa_plot/ -m 1B_bc.txt 

Stdout:

Stderr:

# Beta Diversity (unweighted_unifrac) command 
beta_diversity.py -i cdout_1bone_silva_replicate//table_even620000.biom -o cdout_1bone_silva_replicate//bdiv_even620000/ --metrics unweighted_unifrac  -t OTUs_1bone__silva/rep_set.tre 

Stdout:

Stderr:

# Rename distance matrix (unweighted_unifrac) command 
mv cdout_1bone_silva_replicate//bdiv_even620000//unweighted_unifrac_table_even620000.txt cdout_1bone_silva_replicate//bdiv_even620000//unweighted_unifrac_dm.txt

Stdout:

Stderr:

# Principal coordinates (unweighted_unifrac) command 
principal_coordinates.py -i cdout_1bone_silva_replicate//bdiv_even620000//unweighted_unifrac_dm.txt -o cdout_1bone_silva_replicate//bdiv_even620000//unweighted_unifrac_pc.txt 

Stdout:

Stderr:

# Make emperor plots, unweighted_unifrac) command 
make_emperor.py -i cdout_1bone_silva_replicate//bdiv_even620000//unweighted_unifrac_pc.txt -o cdout_1bone_silva_replicate//bdiv_even620000//unweighted_unifrac_emperor_pcoa_plot/ -m 1B_bc.txt 

Stdout:

Stderr:

Executing commands.

# Alpha rarefaction command 
multiple_rarefactions.py -i cdout_1bone_silva_replicate//table_mc620000.biom -m 10 -x 620000 -s 61999 -o cdout_1bone_silva_replicate//arare_max620000//rarefaction/ 

Stdout:

Stderr:

# Alpha diversity on rarefied OTU tables command 
alpha_diversity.py -i cdout_1bone_silva_replicate//arare_max620000//rarefaction/ -o cdout_1bone_silva_replicate//arare_max620000//alpha_div/  -t OTUs_1bone__silva/rep_set.tre

Stdout:

Stderr:

# Collate alpha command 
collate_alpha.py -i cdout_1bone_silva_replicate//arare_max620000//alpha_div/ -o cdout_1bone_silva_replicate//arare_max620000//alpha_div_collated/ 

Stdout:

Stderr:

# Removing intermediate files command 
rm -r cdout_1bone_silva_replicate//arare_max620000//rarefaction/ cdout_1bone_silva_replicate//arare_max620000//alpha_div/

Stdout:

Stderr:

# Rarefaction plot: All metrics command 
make_rarefaction_plots.py -i cdout_1bone_silva_replicate//arare_max620000//alpha_div_collated/ -m 1B_bc.txt -o cdout_1bone_silva_replicate//arare_max620000//alpha_rarefaction_plots/ 

Stdout:

Stderr:
/home/rliang/.conda/envs/qiime1/lib/python2.7/site-packages/matplotlib/collections.py:590: FutureWarning: elementwise comparison failed; returning scalar instead, but in the future will perform elementwise comparison
  if self._edgecolors == str('face'):

Skipping compare_alpha_diversity.py as no categories were provided.

Executing commands.

# Sort OTU Table command 
sort_otu_table.py -i cdout_1bone_silva_replicate//table_mc620000.biom -o cdout_1bone_silva_replicate//taxa_plots/table_mc620000_sorted.biom

Stdout:

Stderr:

# Summarize Taxonomy command 
summarize_taxa.py -i cdout_1bone_silva_replicate//taxa_plots/table_mc620000_sorted.biom -o cdout_1bone_silva_replicate//taxa_plots/ 

Stdout:

Stderr:

# Plot Taxonomy Summary command 
plot_taxa_summary.py -i cdout_1bone_silva_replicate//taxa_plots/table_mc620000_sorted_L2.txt,cdout_1bone_silva_replicate//taxa_plots/table_mc620000_sorted_L3.txt,cdout_1bone_silva_replicate//taxa_plots/table_mc620000_sorted_L4.txt,cdout_1bone_silva_replicate//taxa_plots/table_mc620000_sorted_L5.txt,cdout_1bone_silva_replicate//taxa_plots/table_mc620000_sorted_L6.txt -o cdout_1bone_silva_replicate//taxa_plots//taxa_summary_plots/ 

Stdout:

Stderr:
/home/rliang/.conda/envs/qiime1/lib/python2.7/site-packages/matplotlib/collections.py:590: FutureWarning: elementwise comparison failed; returning scalar instead, but in the future will perform elementwise comparison
  if self._edgecolors == str('face'):

Executing commands.

# Compress the filtered BIOM table command 
gzip cdout_1bone_silva_replicate//table_mc620000.biom

Stdout:

Stderr:

# Compress the rarefied BIOM table command 
gzip cdout_1bone_silva_replicate//table_even620000.biom

Stdout:

Stderr:


Logging stopped at 20:37:56 on 20 Aug 2017
