# Supplementary material for: Cretaceous dinosaur bone contains recent organic material and provides an environment conducive to microbial communities
Source: eLife. 2019 Jun 18;8:e46205. doi: 10.7554/eLife.46205 (PMC6581507; doi:10.7554/eLife.46205)
Supplement: Source data 1. [file elife-46205-data1.zip › Raw data files/16S rRNA amplicon sequencing/biom_table_summary.txt]

Num samples: 8
Num observations: 22033
Total count: 7137367
Table density (fraction of non-zero values): 0.232

Counts/sample summary:
 Min: 625209.0
 Max: 1011830.0
 Median: 975499.500
 Mean: 892170.875
 Std. dev.: 144051.373
 Sample Metadata Categories: None provided
 Observation Metadata Categories: taxonomy

Counts/sample detail:
1S2: 625209.0
1B5g2: 698109.0
1S1: 840779.0
1BEDTA1: 957955.0
1BEDTA2: 993044.0
1M2: 999980.0
1M1: 1010461.0
1B5g1: 1011830.0
