# Supplementary material for: Cretaceous dinosaur bone contains recent organic material and provides an environment conducive to microbial communities
Source: eLife. 2019 Jun 18;8:e46205. doi: 10.7554/eLife.46205 (PMC6581507; doi:10.7554/eLife.46205)
Supplement: Source data 1. [file elife-46205-data1.zip › Raw data files/EDS/Shark tooth.csv]

0	0
0.01	0
0.02	0
0.03	0
0.04	0
0.05	0
0.06	0
0.07	0
0.08	0
0.09	0
0.1	0
0.11	0
0.12	0
0.13	0
0.14	0
0.15	0
0.16	1
0.17	0
0.18	2
0.19	5
0.2	5
0.21	11
0.22	21
0.23	45
0.24	105
0.25	238
0.26	444
0.27	896
0.28	1559
0.29	2148
0.3	2257
0.31	2040
0.32	1574
0.33	1164
0.34	1031
0.35	1121
0.36	1337
0.37	1621
0.38	1661
0.39	1721
0.4	1679
0.41	1620
0.42	1453
0.43	1471
0.44	1526
0.45	1660
0.46	2125
0.47	2713
0.48	3625
0.49	4621
0.5	5697
0.51	6273
0.52	6655
0.53	6209
0.54	5222
0.55	4032
0.56	2970
0.57	2057
0.58	1421
0.59	1018
0.6	832
0.61	702
0.62	637
0.63	548
0.64	594
0.65	643
0.66	727
0.67	879
0.68	1070
0.69	1119
0.7	1149
0.71	1057
0.72	1039
0.73	922
0.74	842
0.75	728
0.76	622
0.77	613
0.78	593
0.79	566
0.8	565
0.81	593
0.82	594
0.83	653
0.84	632
0.85	666
0.86	676
0.87	706
0.88	739
0.89	665
0.9	717
0.91	717
0.92	720
0.93	742
0.94	770
0.95	735
0.96	786
0.97	855
0.98	849
0.99	883
1	864
1.01	970
1.02	961
1.03	1023
1.04	979
1.05	1039
1.06	968
1.07	1068
1.08	989
1.09	994
1.1	951
1.11	995
1.12	1052
1.13	1066
1.14	1024
1.15	1051
1.16	1116
1.17	1062
1.18	1053
1.19	1161
1.2	1092
1.21	1168
1.22	1124
1.23	1134
1.24	1177
1.25	1165
1.26	1188
1.27	1270
1.28	1200
1.29	1279
1.3	1248
1.31	1257
1.32	1269
1.33	1251
1.34	1305
1.35	1196
1.36	1241
1.37	1278
1.38	1330
1.39	1335
1.4	1290
1.41	1449
1.42	1390
1.43	1453
1.44	1596
1.45	1605
1.46	1768
1.47	1836
1.48	1794
1.49	1886
1.5	1804
1.51	1702
1.52	1621
1.53	1632
1.54	1554
1.55	1518
1.56	1463
1.57	1436
1.58	1393
1.59	1424
1.6	1407
1.61	1360
1.62	1409
1.63	1379
1.64	1442
1.65	1442
1.66	1569
1.67	1648
1.68	1754
1.69	1861
1.7	2147
1.71	2317
1.72	2472
1.73	2549
1.74	2620
1.75	2517
1.76	2389
1.77	2169
1.78	2169
1.79	1980
1.8	1746
1.81	1685
1.82	1638
1.83	1532
1.84	1481
1.85	1464
1.86	1420
1.87	1443
1.88	1372
1.89	1319
1.9	1344
1.91	1418
1.92	1334
1.93	1376
1.94	1365
1.95	1503
1.96	1426
1.97	1401
1.98	1391
1.99	1420
2	1552
2.01	1520
2.02	1553
2.03	1539
2.04	1563
2.05	1642
2.06	1562
2.07	1556
2.08	1577
2.09	1523
2.1	1591
2.11	1579
2.12	1646
2.13	1683
2.14	1683
2.15	1739
2.16	1845
2.17	1885
2.18	1987
2.19	2183
2.2	2593
2.21	3247
2.22	4100
2.23	5660
2.24	7595
2.25	10203
2.26	13705
2.27	17118
2.28	20411
2.29	23372
2.3	24940
2.31	25473
2.32	23934
2.33	21826
2.34	18378
2.35	14895
2.36	11325
2.37	8547
2.38	6178
2.39	4554
2.4	3734
2.41	3061
2.42	2797
2.43	2905
2.44	2992
2.45	3008
2.46	3012
2.47	2894
2.48	2797
2.49	2668
2.5	2364
2.51	2041
2.52	1827
2.53	1650
2.54	1459
2.55	1448
2.56	1380
2.57	1414
2.58	1361
2.59	1573
2.6	1573
2.61	1556
2.62	1571
2.63	1602
2.64	1557
2.65	1457
2.66	1363
2.67	1328
2.68	1275
2.69	1086
2.7	1052
2.71	1018
2.72	956
2.73	979
2.74	1039
2.75	1012
2.76	992
2.77	1006
2.78	970
2.79	925
2.8	1005
2.81	1043
2.82	966
2.83	1036
2.84	1039
2.85	966
2.86	956
2.87	878
2.88	930
2.89	903
2.9	913
2.91	892
2.92	903
2.93	936
2.94	914
2.95	949
2.96	847
2.97	936
2.98	869
2.99	874
3	910
3.01	915
3.02	875
3.03	942
3.04	986
3.05	880
3.06	904
3.07	837
3.08	883
3.09	910
3.1	882
3.11	859
3.12	861
3.13	865
3.14	914
3.15	897
3.16	933
3.17	878
3.18	853
3.19	872
3.2	896
3.21	897
3.22	903
3.23	869
3.24	894
3.25	894
3.26	918
3.27	947
3.28	932
3.29	962
3.3	971
3.31	878
3.32	960
3.33	914
3.34	926
3.35	934
3.36	925
3.37	896
3.38	883
3.39	916
3.4	926
3.41	855
3.42	895
3.43	860
3.44	862
3.45	927
3.46	858
3.47	860
3.48	875
3.49	813
3.5	847
3.51	888
3.52	833
3.53	873
3.54	854
3.55	822
3.56	873
3.57	890
3.58	829
3.59	848
3.6	902
3.61	827
3.62	909
3.63	833
3.64	894
3.65	866
3.66	931
3.67	890
3.68	893
3.69	889
3.7	864
3.71	903
3.72	929
3.73	883
3.74	849
3.75	802
3.76	828
3.77	880
3.78	793
3.79	833
3.8	843
3.81	835
3.82	837
3.83	863
3.84	781
3.85	838
3.86	829
3.87	808
3.88	813
3.89	806
3.9	820
3.91	816
3.92	810
3.93	807
3.94	840
3.95	795
3.96	831
3.97	804
3.98	830
3.99	820
4	799
4.01	835
4.02	807
4.03	818
4.04	828
4.05	789
4.06	796
4.07	768
4.08	792
4.09	760
4.1	804
4.11	805
4.12	788
4.13	807
4.14	816
4.15	821
4.16	814
4.17	783
4.18	768
4.19	771
4.2	793
4.21	780
4.22	815
4.23	754
4.24	777
4.25	734
4.26	780
4.27	775
4.28	756
4.29	753
4.3	814
4.31	770
4.32	746
4.33	699
4.34	838
4.35	748
4.36	745
4.37	760
4.38	744
4.39	736
4.4	740
4.41	807
4.42	747
4.43	771
4.44	798
4.45	790
4.46	781
4.47	788
4.48	775
4.49	786
4.5	761
4.51	713
4.52	677
4.53	754
4.54	727
4.55	763
4.56	729
4.57	784
4.58	792
4.59	770
4.6	720
4.61	778
4.62	720
4.63	727
4.64	755
4.65	712
4.66	783
4.67	769
4.68	728
4.69	764
4.7	753
4.71	688
4.72	701
4.73	749
4.74	713
4.75	701
4.76	686
4.77	746
4.78	745
4.79	737
4.8	673
4.81	706
4.82	692
4.83	689
4.84	665
4.85	713
4.86	733
4.87	694
4.88	662
4.89	672
4.9	688
4.91	693
4.92	693
4.93	687
4.94	715
4.95	671
4.96	673
4.97	660
4.98	752
4.99	676
5	666
5.01	629
5.02	682
5.03	686
5.04	672
5.05	687
5.06	636
5.07	659
5.08	592
5.09	651
5.1	659
5.11	663
5.12	669
5.13	610
5.14	639
5.15	717
5.16	658
5.17	630
5.18	636
5.19	677
5.2	669
5.21	626
5.22	656
5.23	641
5.24	637
5.25	666
5.26	634
5.27	647
5.28	621
5.29	657
5.3	591
5.31	566
5.32	640
5.33	635
5.34	613
5.35	654
5.36	646
5.37	660
5.38	640
5.39	610
5.4	599
5.41	676
5.42	643
5.43	602
5.44	647
5.45	644
5.46	644
5.47	613
5.48	593
5.49	600
5.5	590
5.51	565
5.52	597
5.53	648
5.54	630
5.55	592
5.56	615
5.57	626
5.58	629
5.59	561
5.6	593
5.61	606
5.62	590
5.63	613
5.64	594
5.65	613
5.66	555
5.67	565
5.68	619
5.69	608
5.7	570
5.71	608
5.72	584
5.73	572
5.74	580
5.75	534
5.76	560
5.77	616
5.78	591
5.79	602
5.8	617
5.81	574
5.82	593
5.83	619
5.84	597
5.85	626
5.86	599
5.87	566
5.88	607
5.89	604
5.9	630
5.91	590
5.92	599
5.93	629
5.94	581
5.95	585
5.96	583
5.97	605
5.98	561
5.99	547
6	575
6.01	609
6.02	549
6.03	577
6.04	543
6.05	528
6.06	526
6.07	595
6.08	566
6.09	556
6.1	525
6.11	530
6.12	549
6.13	573
6.14	554
6.15	499
6.16	573
6.17	545
6.18	558
6.19	568
6.2	597
6.21	616
6.22	615
6.23	644
6.24	695
6.25	808
6.26	910
6.27	1099
6.28	1315
6.29	1612
6.3	2094
6.31	2390
6.32	2889
6.33	3477
6.34	4024
6.35	4590
6.36	5141
6.37	5736
6.38	5996
6.39	6259
6.4	6240
6.41	6031
6.42	5702
6.43	5446
6.44	5032
6.45	4288
6.46	3756
6.47	3019
6.48	2652
6.49	2158
6.5	1809
6.51	1429
6.52	1204
6.53	959
6.54	800
6.55	709
6.56	677
6.57	609
6.58	594
6.59	576
6.6	544
6.61	512
6.62	542
6.63	550
6.64	551
6.65	505
6.66	496
6.67	509
6.68	441
6.69	474
6.7	467
6.71	487
6.72	501
6.73	513
6.74	477
6.75	477
6.76	462
6.77	492
6.78	491
6.79	450
6.8	468
6.81	462
6.82	461
6.83	517
6.84	492
6.85	479
6.86	510
6.87	504
6.88	484
6.89	488
6.9	523
6.91	539
6.92	584
6.93	583
6.94	618
6.95	676
6.96	762
6.97	782
6.98	812
6.99	929
7	949
7.01	1074
7.02	1127
7.03	1151
7.04	1189
7.05	1161
7.06	1172
7.07	1132
7.08	1072
7.09	1035
7.1	994
7.11	899
7.12	837
7.13	785
7.14	676
7.15	617
7.16	553
7.17	485
7.18	531
7.19	475
7.2	417
7.21	448
7.22	432
7.23	428
7.24	370
7.25	429
7.26	372
7.27	419
7.28	365
7.29	363
7.3	366
7.31	373
7.32	393
7.33	369
7.34	400
7.35	391
7.36	363
7.37	371
7.38	373
7.39	363
7.4	413
7.41	393
7.42	362
7.43	418
7.44	379
7.45	356
7.46	389
7.47	381
7.48	369
7.49	375
7.5	363
7.51	384
7.52	387
7.53	372
7.54	365
7.55	380
7.56	386
7.57	388
7.58	398
7.59	332
7.6	335
7.61	338
7.62	351
7.63	353
7.64	357
7.65	350
7.66	375
7.67	312
7.68	325
7.69	305
7.7	318
7.71	325
7.72	363
7.73	332
7.74	382
7.75	342
7.76	337
7.77	357
7.78	335
7.79	346
7.8	363
7.81	362
7.82	334
7.83	349
7.84	335
7.85	366
7.86	340
7.87	329
7.88	329
7.89	331
7.9	382
7.91	344
7.92	355
7.93	357
7.94	358
7.95	417
7.96	424
7.97	422
7.98	394
7.99	436
8	423
8.01	422
8.02	428
8.03	433
8.04	439
8.05	417
8.06	424
8.07	458
8.08	432
8.09	384
8.1	393
8.11	384
8.12	411
8.13	367
8.14	349
8.15	372
8.16	360
8.17	346
8.18	330
8.19	340
8.2	339
8.21	357
8.22	330
8.23	304
8.24	314
8.25	306
8.26	325
8.27	305
8.28	340
8.29	320
8.3	340
8.31	295
8.32	326
8.33	313
8.34	300
8.35	324
8.36	293
8.37	273
8.38	321
8.39	334
8.4	285
8.41	291
8.42	287
8.43	309
8.44	298
8.45	285
8.46	288
8.47	339
8.48	324
8.49	300
8.5	301
8.51	294
8.52	298
8.53	284
8.54	268
8.55	353
8.56	294
8.57	334
8.58	299
8.59	303
8.6	261
8.61	300
8.62	275
8.63	339
8.64	309
8.65	305
8.66	301
8.67	258
8.68	304
8.69	295
8.7	288
8.71	254
8.72	313
8.73	295
8.74	259
8.75	277
8.76	326
8.77	326
8.78	286
8.79	288
8.8	249
8.81	303
8.82	310
8.83	292
8.84	287
8.85	329
8.86	292
8.87	310
8.88	307
8.89	301
8.9	307
8.91	308
8.92	289
8.93	287
8.94	268
8.95	289
8.96	253
8.97	267
8.98	254
8.99	275
9	267
9.01	264
9.02	278
9.03	281
9.04	257
9.05	280
9.06	266
9.07	260
9.08	263
9.09	283
9.1	259
9.11	245
9.12	273
9.13	283
9.14	248
9.15	253
9.16	255
9.17	225
9.18	268
9.19	248
9.2	228
9.21	281
9.22	241
9.23	258
9.24	270
9.25	211
9.26	249
9.27	231
9.28	253
9.29	251
9.3	245
9.31	254
9.32	224
9.33	250
9.34	245
9.35	217
9.36	246
9.37	246
9.38	250
9.39	228
9.4	239
9.41	253
9.42	246
9.43	257
9.44	246
9.45	221
9.46	239
9.47	251
9.48	255
9.49	218
9.5	253
9.51	251
9.52	235
9.53	230
9.54	234
9.55	255
9.56	241
9.57	242
9.58	247
9.59	222
9.6	246
9.61	229
9.62	250
9.63	223
9.64	227
9.65	248
9.66	217
9.67	228
9.68	237
9.69	226
9.7	222
9.71	245
9.72	212
9.73	233
9.74	207
9.75	237
9.76	237
9.77	213
9.78	233
9.79	245
9.8	213
9.81	234
9.82	242
9.83	248
9.84	205
9.85	236
9.86	202
9.87	202
9.88	235
9.89	246
9.9	221
9.91	231
9.92	226
9.93	208
9.94	219
9.95	235
9.96	215
9.97	223
9.98	202
9.99	215
10	226
10.01	197
10.02	213
10.03	225
10.04	209
10.05	201
10.06	209
10.07	198
10.08	239
10.09	223
10.1	219
10.11	209
10.12	206
10.13	183
10.14	195
10.15	209
10.16	208
10.17	203
10.18	191
10.19	213
10.2	205
10.21	215
10.22	164
10.23	196
10.24	218
10.25	206
10.26	184
10.27	197
10.28	203
10.29	196
10.3	189
10.31	196
10.32	209
10.33	205
10.34	198
10.35	204
10.36	179
10.37	190
10.38	199
10.39	223
10.4	207
10.41	192
10.42	229
10.43	197
10.44	199
10.45	221
10.46	180
10.47	202
10.48	172
10.49	188
10.5	187
10.51	195
10.52	222
10.53	209
10.54	220
10.55	192
10.56	224
10.57	217
10.58	220
10.59	194
10.6	192
10.61	201
10.62	219
10.63	201
10.64	178
10.65	177
10.66	187
10.67	175
10.68	191
10.69	181
10.7	182
10.71	177
10.72	197
10.73	183
10.74	186
10.75	171
10.76	181
10.77	171
10.78	190
10.79	203
10.8	164
10.81	182
10.82	161
10.83	171
10.84	138
10.85	173
10.86	140
10.87	189
10.88	160
10.89	161
10.9	174
10.91	154
10.92	174
10.93	162
10.94	151
10.95	164
10.96	166
10.97	170
10.98	193
10.99	168
11	178
11.01	166
11.02	165
11.03	150
11.04	173
11.05	149
11.06	148
11.07	157
11.08	177
11.09	167
11.1	188
11.11	170
11.12	194
11.13	155
11.14	147
11.15	167
11.16	152
11.17	196
11.18	143
11.19	152
11.2	141
11.21	174
11.22	145
11.23	155
11.24	143
11.25	143
11.26	145
11.27	163
11.28	150
11.29	145
11.3	142
11.31	163
11.32	140
11.33	154
11.34	148
11.35	153
11.36	171
11.37	151
11.38	136
11.39	139
11.4	146
11.41	132
11.42	138
11.43	139
11.44	132
11.45	144
11.46	133
11.47	140
11.48	130
11.49	151
11.5	174
11.51	135
11.52	130
11.53	145
11.54	137
11.55	132
11.56	157
11.57	155
11.58	143
11.59	134
11.6	147
11.61	140
11.62	131
11.63	155
11.64	127
11.65	136
11.66	146
11.67	139
11.68	128
11.69	129
11.7	129
11.71	132
11.72	144
11.73	136
11.74	134
11.75	134
11.76	137
11.77	132
11.78	128
11.79	134
11.8	131
11.81	127
11.82	145
11.83	153
11.84	134
11.85	122
11.86	130
11.87	140
11.88	117
11.89	141
11.9	127
11.91	133
11.92	131
11.93	138
11.94	119
11.95	111
11.96	132
11.97	135
11.98	117
11.99	126
12	122
12.01	112
12.02	117
12.03	116
12.04	117
12.05	104
12.06	127
12.07	134
12.08	141
12.09	118
12.1	121
12.11	109
12.12	108
12.13	107
12.14	100
12.15	98
12.16	117
12.17	116
12.18	120
12.19	125
12.2	133
12.21	116
12.22	122
12.23	106
12.24	119
12.25	109
12.26	108
12.27	108
12.28	115
12.29	116
12.3	116
12.31	105
12.32	131
12.33	121
12.34	119
12.35	109
12.36	115
12.37	104
12.38	119
12.39	98
12.4	110
12.41	95
12.42	119
12.43	116
12.44	120
12.45	106
12.46	90
12.47	103
12.48	122
12.49	100
12.5	101
12.51	116
12.52	114
12.53	121
12.54	120
12.55	115
12.56	112
12.57	96
12.58	119
12.59	100
12.6	114
12.61	98
12.62	100
12.63	99
12.64	107
12.65	82
12.66	107
12.67	88
12.68	120
12.69	114
12.7	107
12.71	102
12.72	85
12.73	115
12.74	93
12.75	93
12.76	97
12.77	81
12.78	95
12.79	98
12.8	112
12.81	106
12.82	91
12.83	97
12.84	83
12.85	100
12.86	103
12.87	97
12.88	98
12.89	77
12.9	98
12.91	79
12.92	92
12.93	81
12.94	84
12.95	99
12.96	88
12.97	97
12.98	89
12.99	80
13	89
13.01	80
13.02	93
13.03	89
13.04	70
13.05	83
13.06	86
13.07	92
13.08	77
13.09	74
13.1	77
13.11	89
13.12	79
13.13	78
13.14	84
13.15	96
13.16	85
13.17	90
13.18	86
13.19	84
13.2	96
13.21	94
13.22	90
13.23	79
13.24	76
13.25	80
13.26	79
13.27	80
13.28	84
13.29	65
13.3	82
13.31	79
13.32	86
13.33	76
13.34	84
13.35	90
13.36	82
13.37	76
13.38	76
13.39	85
13.4	74
13.41	79
13.42	76
13.43	83
13.44	77
13.45	93
13.46	67
13.47	77
13.48	70
13.49	77
13.5	76
13.51	71
13.52	63
13.53	72
13.54	83
13.55	67
13.56	88
13.57	68
13.58	76
13.59	77
13.6	80
13.61	66
13.62	75
13.63	69
13.64	76
13.65	69
13.66	53
13.67	74
13.68	69
13.69	74
13.7	73
13.71	87
13.72	81
13.73	80
13.74	74
13.75	62
13.76	77
13.77	71
13.78	63
13.79	57
13.8	56
13.81	72
13.82	83
13.83	53
13.84	71
13.85	72
13.86	65
13.87	61
13.88	70
13.89	58
13.9	71
13.91	65
13.92	72
13.93	74
13.94	52
13.95	68
13.96	78
13.97	73
13.98	70
13.99	61
14	61
14.01	64
14.02	53
14.03	56
14.04	69
14.05	54
14.06	61
14.07	77
14.08	51
14.09	65
14.1	58
14.11	73
14.12	60
14.13	58
14.14	57
14.15	59
14.16	49
14.17	74
14.18	43
14.19	53
14.2	49
14.21	56
14.22	68
14.23	63
14.24	57
14.25	62
14.26	71
14.27	61
14.28	52
14.29	49
14.3	63
14.31	52
14.32	53
14.33	50
14.34	53
14.35	72
14.36	46
14.37	54
14.38	47
14.39	50
14.4	45
14.41	65
14.42	45
14.43	51
14.44	43
14.45	70
14.46	47
14.47	44
14.48	56
14.49	61
14.5	59
14.51	61
14.52	64
14.53	51
14.54	55
14.55	55
14.56	44
14.57	42
14.58	54
14.59	48
14.6	49
14.61	49
14.62	55
14.63	46
14.64	46
14.65	48
14.66	51
14.67	52
14.68	47
14.69	53
14.7	31
14.71	45
14.72	47
14.73	47
14.74	54
14.75	50
14.76	55
14.77	51
14.78	43
14.79	45
14.8	51
14.81	39
14.82	49
14.83	46
14.84	36
14.85	61
14.86	43
14.87	45
14.88	47
14.89	47
14.9	42
14.91	47
14.92	52
14.93	33
14.94	49
14.95	29
14.96	43
14.97	50
14.98	36
14.99	49
15	44
15.01	40
15.02	31
15.03	44
15.04	60
15.05	35
15.06	36
15.07	33
15.08	50
15.09	43
15.1	39
15.11	37
15.12	41
15.13	45
15.14	38
15.15	34
15.16	46
15.17	35
15.18	43
15.19	46
15.2	40
15.21	40
15.22	35
15.23	41
15.24	46
15.25	40
15.26	31
15.27	44
15.28	43
15.29	27
15.3	27
15.31	35
15.32	35
15.33	45
15.34	34
15.35	35
15.36	54
15.37	41
15.38	39
15.39	33
15.4	32
15.41	35
15.42	38
15.43	35
15.44	35
15.45	43
15.46	28
15.47	32
15.48	27
15.49	32
15.5	22
15.51	30
15.52	38
15.53	40
15.54	35
15.55	29
15.56	39
15.57	39
15.58	25
15.59	29
15.6	27
15.61	34
15.62	29
15.63	33
15.64	33
15.65	31
15.66	31
15.67	40
15.68	35
15.69	30
15.7	30
15.71	35
15.72	29
15.73	28
15.74	32
15.75	32
15.76	29
15.77	37
15.78	31
15.79	35
15.8	36
15.81	24
15.82	30
15.83	31
15.84	28
15.85	25
15.86	30
15.87	35
15.88	30
15.89	33
15.9	28
15.91	29
15.92	38
15.93	23
15.94	29
15.95	23
15.96	29
15.97	21
15.98	22
15.99	22
16	21
16.01	22
16.02	27
16.03	21
16.04	31
16.05	30
16.06	23
16.07	28
16.08	37
16.09	27
16.1	28
16.11	34
16.12	21
16.13	17
16.14	18
16.15	17
16.16	31
16.17	20
16.18	25
16.19	22
16.2	26
16.21	25
16.22	25
16.23	23
16.24	14
16.25	20
16.26	28
16.27	21
16.28	21
16.29	23
16.3	21
16.31	24
16.32	21
16.33	21
16.34	27
16.35	24
16.36	21
16.37	38
16.38	14
16.39	21
16.4	16
16.41	24
16.42	18
16.43	30
16.44	15
16.45	20
16.46	19
16.47	16
16.48	24
16.49	24
16.5	20
16.51	20
16.52	13
16.53	27
16.54	19
16.55	18
16.56	31
16.57	21
16.58	16
16.59	25
16.6	18
16.61	17
16.62	13
16.63	18
16.64	18
16.65	18
16.66	19
16.67	13
16.68	19
16.69	20
16.7	12
16.71	25
16.72	31
16.73	18
16.74	22
16.75	22
16.76	19
16.77	14
16.78	18
16.79	15
16.8	21
16.81	14
16.82	19
16.83	18
16.84	20
16.85	25
16.86	18
16.87	21
16.88	14
16.89	18
16.9	19
16.91	21
16.92	14
16.93	19
16.94	16
16.95	9
16.96	16
16.97	15
16.98	20
16.99	18
17	12
17.01	16
17.02	17
17.03	15
17.04	14
17.05	16
17.06	11
17.07	13
17.08	12
17.09	10
17.1	16
17.11	12
17.12	14
17.13	14
17.14	22
17.15	14
17.16	10
17.17	19
17.18	12
17.19	18
17.2	12
17.21	9
17.22	8
17.23	15
17.24	10
17.25	21
17.26	11
17.27	11
17.28	14
17.29	14
17.3	15
17.31	15
17.32	14
17.33	15
17.34	25
17.35	16
17.36	13
17.37	17
17.38	13
17.39	9
17.4	14
17.41	9
17.42	13
17.43	11
17.44	10
17.45	16
17.46	10
17.47	15
17.48	11
17.49	16
17.5	9
17.51	11
17.52	8
17.53	15
17.54	6
17.55	12
17.56	12
17.57	9
17.58	9
17.59	10
17.6	9
17.61	14
17.62	11
17.63	12
17.64	14
17.65	10
17.66	13
17.67	10
17.68	14
17.69	12
17.7	12
17.71	11
17.72	14
17.73	7
17.74	7
17.75	5
17.76	9
17.77	5
17.78	9
17.79	8
17.8	10
17.81	4
17.82	21
17.83	10
17.84	5
17.85	7
17.86	13
17.87	14
17.88	6
17.89	5
17.9	10
17.91	9
17.92	4
17.93	7
17.94	16
17.95	5
17.96	8
17.97	8
17.98	9
17.99	8
18	9
18.01	5
18.02	8
18.03	10
18.04	10
18.05	4
18.06	7
18.07	12
18.08	7
18.09	8
18.1	10
18.11	9
18.12	2
18.13	4
18.14	7
18.15	2
18.16	7
18.17	5
18.18	6
18.19	15
18.2	7
18.21	5
18.22	12
18.23	16
18.24	4
18.25	2
18.26	10
18.27	10
18.28	2
18.29	6
18.3	9
18.31	2
18.32	5
18.33	9
18.34	8
18.35	5
18.36	4
18.37	3
18.38	8
18.39	7
18.4	5
18.41	3
18.42	7
18.43	8
18.44	4
18.45	7
18.46	9
18.47	5
18.48	5
18.49	3
18.5	4
18.51	8
18.52	9
18.53	3
18.54	6
18.55	4
18.56	4
18.57	8
18.58	3
18.59	3
18.6	7
18.61	4
18.62	12
18.63	5
18.64	5
18.65	5
18.66	4
18.67	5
18.68	4
18.69	4
18.7	2
18.71	4
18.72	4
18.73	4
18.74	5
18.75	6
18.76	2
18.77	4
18.78	6
18.79	4
18.8	1
18.81	8
18.82	6
18.83	7
18.84	0
18.85	3
18.86	3
18.87	6
18.88	4
18.89	3
18.9	4
18.91	1
18.92	2
18.93	5
18.94	2
18.95	1
18.96	5
18.97	5
18.98	6
18.99	1
19	4
19.01	0
19.02	4
19.03	5
19.04	0
19.05	3
19.06	2
19.07	2
19.08	3
19.09	3
19.1	3
19.11	3
19.12	0
19.13	2
19.14	0
19.15	3
19.16	4
19.17	2
19.18	1
19.19	4
19.2	4
19.21	2
19.22	4
19.23	1
19.24	2
19.25	1
19.26	0
19.27	3
19.28	4
19.29	0
19.3	1
19.31	0
19.32	1
19.33	0
19.34	0
19.35	2
19.36	0
19.37	0
19.38	0
19.39	0
19.4	2
19.41	1
19.42	1
19.43	2
19.44	1
19.45	2
19.46	2
19.47	1
19.48	1
19.49	4
19.5	0
19.51	2
19.52	2
19.53	1
19.54	2
19.55	0
19.56	1
19.57	2
19.58	0
19.59	0
19.6	1
19.61	0
19.62	0
19.63	0
19.64	0
19.65	0
19.66	1
19.67	0
19.68	0
19.69	0
19.7	0
19.71	0
19.72	0
19.73	1
19.74	0
19.75	1
19.76	0
19.77	0
19.78	0
19.79	0
19.8	1
19.81	0
19.82	0
19.83	0
19.84	0
19.85	0
19.86	0
19.87	1
19.88	1
19.89	0
19.9	0
19.91	2
19.92	0
19.93	1
19.94	0
19.95	1
19.96	1
19.97	0
19.98	0
19.99	0
[truncated: 2,096 more rows]
