# Supplementary material for: Cretaceous dinosaur bone contains recent organic material and provides an environment conducive to microbial communities
Source: eLife. 2019 Jun 18;8:e46205. doi: 10.7554/eLife.46205 (PMC6581507; doi:10.7554/eLife.46205)
Supplement: Source data 1. [file elife-46205-data1.zip › Raw data files/EDS/Chicken bone.csv]

0	0
0.01	0
0.02	0
0.03	0
0.04	0
0.05	0
0.06	0
0.07	0
0.08	0
0.09	0
0.1	0
0.11	0
0.12	0
0.13	0
0.14	1
0.15	0
0.16	1
0.17	0
0.18	2
0.19	5
0.2	9
0.21	17
0.22	41
0.23	94
0.24	182
0.25	536
0.26	1148
0.27	2102
0.28	3413
0.29	4456
0.3	4633
0.31	3922
0.32	2628
0.33	1677
0.34	1206
0.35	1037
0.36	1161
0.37	1254
0.38	1402
0.39	1465
0.4	1325
0.41	1395
0.42	1398
0.43	1489
0.44	1606
0.45	1857
0.46	2245
0.47	2862
0.48	3795
0.49	4656
0.5	5580
0.51	6112
0.52	6312
0.53	5556
0.54	4517
0.55	3190
0.56	2278
0.57	1465
0.58	966
0.59	672
0.6	529
0.61	508
0.62	516
0.63	467
0.64	485
0.65	516
0.66	540
0.67	546
0.68	566
0.69	586
0.7	592
0.71	561
0.72	581
0.73	653
0.74	629
0.75	663
0.76	671
0.77	689
0.78	693
0.79	671
0.8	716
0.81	709
0.82	738
0.83	773
0.84	804
0.85	843
0.86	890
0.87	935
0.88	918
0.89	949
0.9	946
0.91	967
0.92	945
0.93	1005
0.94	1003
0.95	1016
0.96	1042
0.97	1015
0.98	1014
0.99	1074
1	1108
1.01	1119
1.02	1115
1.03	1198
1.04	1209
1.05	1160
1.06	1201
1.07	1220
1.08	1206
1.09	1215
1.1	1266
1.11	1308
1.12	1316
1.13	1414
1.14	1330
1.15	1322
1.16	1420
1.17	1413
1.18	1380
1.19	1441
1.2	1443
1.21	1388
1.22	1414
1.23	1435
1.24	1453
1.25	1492
1.26	1537
1.27	1588
1.28	1502
1.29	1575
1.3	1555
1.31	1554
1.32	1550
1.33	1643
1.34	1599
1.35	1618
1.36	1630
1.37	1588
1.38	1715
1.39	1674
1.4	1759
1.41	1814
1.42	1977
1.43	2099
1.44	2399
1.45	2632
1.46	2855
1.47	3051
1.48	3087
1.49	3143
1.5	2923
1.51	2716
1.52	2510
1.53	2313
1.54	2115
1.55	1987
1.56	1841
1.57	1791
1.58	1770
1.59	1689
1.6	1660
1.61	1655
1.62	1684
1.63	1668
1.64	1781
1.65	1742
1.66	1720
1.67	1782
1.68	1777
1.69	1893
1.7	1886
1.71	1993
1.72	1979
1.73	2136
1.74	2036
1.75	2092
1.76	1945
1.77	1985
1.78	1991
1.79	1910
1.8	1775
1.81	1722
1.82	1597
1.83	1675
1.84	1630
1.85	1562
1.86	1537
1.87	1558
1.88	1554
1.89	1401
1.9	1494
1.91	1462
1.92	1494
1.93	1459
1.94	1513
1.95	1451
1.96	1537
1.97	1533
1.98	1643
1.99	1688
2	1617
2.01	1591
2.02	1621
2.03	1585
2.04	1607
2.05	1544
2.06	1577
2.07	1531
2.08	1607
2.09	1507
2.1	1474
2.11	1508
2.12	1464
2.13	1486
2.14	1421
2.15	1476
2.16	1529
2.17	1548
2.18	1454
2.19	1472
2.2	1416
2.21	1564
2.22	1677
2.23	1646
2.24	1730
2.25	1866
2.26	2108
2.27	2234
2.28	2482
2.29	2580
2.3	2694
2.31	2592
2.32	2501
2.33	2378
2.34	2298
2.35	2092
2.36	1973
2.37	1767
2.38	1745
2.39	1560
2.4	1508
2.41	1551
2.42	1524
2.43	1552
2.44	1532
2.45	1534
2.46	1481
2.47	1580
2.48	1564
2.49	1525
2.5	1522
2.51	1499
2.52	1675
2.53	1728
2.54	1854
2.55	2089
2.56	2399
2.57	2704
2.58	3203
2.59	3590
2.6	3890
2.61	4155
2.62	4302
2.63	4160
2.64	3907
2.65	3677
2.66	3188
2.67	2762
2.68	2415
2.69	2102
2.7	1770
2.71	1616
2.72	1580
2.73	1381
2.74	1390
2.75	1412
2.76	1473
2.77	1435
2.78	1455
2.79	1494
2.8	1480
2.81	1514
2.82	1491
2.83	1464
2.84	1443
2.85	1359
2.86	1361
2.87	1302
2.88	1264
2.89	1256
2.9	1246
2.91	1183
2.92	1176
2.93	1190
2.94	1116
2.95	1183
2.96	1161
2.97	1214
2.98	1137
2.99	1202
3	1144
3.01	1124
3.02	1135
3.03	1110
3.04	1174
3.05	1147
3.06	1090
3.07	1110
3.08	1070
3.09	1049
3.1	1107
3.11	1140
3.12	1074
3.13	1111
3.14	1125
3.15	1074
3.16	1087
3.17	1013
3.18	1089
3.19	1058
3.2	1111
3.21	1079
3.22	1047
3.23	1074
3.24	1049
3.25	1088
3.26	1065
3.27	1051
3.28	1071
3.29	1046
3.3	1060
3.31	1040
3.32	984
3.33	1087
3.34	981
3.35	1061
3.36	1029
3.37	1063
3.38	1035
3.39	1046
3.4	1057
3.41	1033
3.42	1010
3.43	1015
3.44	1006
3.45	979
3.46	955
3.47	970
3.48	993
3.49	979
3.5	959
3.51	1013
3.52	968
3.53	986
3.54	933
3.55	969
3.56	912
3.57	936
3.58	967
3.59	1026
3.6	946
3.61	1001
3.62	963
3.63	933
3.64	963
3.65	920
3.66	954
3.67	907
3.68	902
3.69	934
3.7	969
3.71	913
3.72	924
3.73	932
3.74	960
3.75	926
3.76	927
3.77	932
3.78	879
3.79	912
3.8	852
3.81	854
3.82	913
3.83	860
3.84	878
3.85	937
3.86	871
3.87	932
3.88	882
3.89	828
3.9	897
3.91	855
3.92	894
3.93	880
3.94	871
3.95	904
3.96	840
3.97	881
3.98	863
3.99	796
4	846
4.01	902
4.02	844
4.03	864
4.04	844
4.05	829
4.06	817
4.07	833
4.08	841
4.09	821
4.1	779
4.11	841
4.12	792
4.13	854
4.14	810
4.15	809
4.16	829
4.17	769
4.18	805
4.19	815
4.2	789
4.21	770
4.22	794
4.23	841
4.24	768
4.25	779
4.26	784
4.27	785
4.28	779
4.29	792
4.3	797
4.31	762
4.32	691
4.33	770
4.34	796
4.35	788
4.36	817
4.37	772
4.38	791
4.39	802
4.4	769
4.41	720
4.42	775
4.43	700
4.44	709
4.45	719
4.46	767
4.47	755
4.48	730
4.49	705
4.5	727
4.51	703
4.52	698
4.53	746
4.54	766
4.55	721
4.56	678
4.57	730
4.58	732
4.59	720
4.6	716
4.61	698
4.62	684
4.63	766
4.64	724
4.65	758
4.66	696
4.67	699
4.68	733
4.69	685
4.7	685
4.71	727
4.72	735
4.73	726
4.74	698
4.75	655
4.76	701
4.77	644
4.78	714
4.79	691
4.8	678
4.81	680
4.82	697
4.83	670
4.84	678
4.85	649
4.86	601
4.87	642
4.88	678
4.89	690
4.9	650
4.91	637
4.92	651
4.93	681
4.94	657
4.95	613
4.96	667
4.97	598
4.98	641
4.99	611
5	660
5.01	585
5.02	639
5.03	639
5.04	640
5.05	621
5.06	610
5.07	621
5.08	587
5.09	664
5.1	651
5.11	600
5.12	602
5.13	622
5.14	600
5.15	592
5.16	566
5.17	652
5.18	616
5.19	620
5.2	590
5.21	561
5.22	531
5.23	591
5.24	601
5.25	553
5.26	581
5.27	575
5.28	554
5.29	570
5.3	579
5.31	588
5.32	588
5.33	595
5.34	557
5.35	591
5.36	570
5.37	587
5.38	542
5.39	544
5.4	580
5.41	572
5.42	567
5.43	590
5.44	540
5.45	567
5.46	551
5.47	578
5.48	527
5.49	541
5.5	493
5.51	570
5.52	519
5.53	596
5.54	533
5.55	562
5.56	513
5.57	525
5.58	532
5.59	544
5.6	526
5.61	496
5.62	562
5.63	570
5.64	496
5.65	537
5.66	492
5.67	540
5.68	560
5.69	509
5.7	508
5.71	537
5.72	505
5.73	498
5.74	558
5.75	504
5.76	504
5.77	515
5.78	543
5.79	481
5.8	461
5.81	531
5.82	523
5.83	473
5.84	498
5.85	494
5.86	517
5.87	459
5.88	495
5.89	456
5.9	441
5.91	531
5.92	443
5.93	480
5.94	460
5.95	468
5.96	447
5.97	483
5.98	488
5.99	484
6	457
6.01	458
6.02	460
6.03	452
6.04	467
6.05	452
6.06	492
6.07	461
6.08	441
6.09	464
6.1	461
6.11	450
6.12	437
6.13	456
6.14	492
6.15	484
6.16	444
6.17	433
6.18	464
6.19	449
6.2	439
6.21	471
6.22	450
6.23	448
6.24	454
6.25	451
6.26	445
6.27	416
6.28	462
6.29	477
6.3	451
6.31	472
6.32	462
6.33	473
6.34	453
6.35	458
6.36	475
6.37	481
6.38	426
6.39	494
6.4	448
6.41	483
6.42	503
6.43	459
6.44	458
6.45	471
6.46	473
6.47	426
6.48	423
6.49	411
6.5	407
6.51	433
6.52	431
6.53	389
6.54	421
6.55	404
6.56	412
6.57	429
6.58	437
6.59	416
6.6	416
6.61	411
6.62	419
6.63	390
6.64	395
6.65	416
6.66	379
6.67	370
6.68	406
6.69	395
6.7	424
6.71	398
6.72	385
6.73	431
6.74	401
6.75	406
6.76	371
6.77	362
6.78	386
6.79	398
6.8	387
6.81	355
6.82	393
6.83	382
6.84	396
6.85	381
6.86	400
6.87	396
6.88	358
6.89	390
6.9	396
6.91	386
6.92	355
6.93	368
6.94	341
6.95	377
6.96	401
6.97	364
6.98	368
6.99	345
7	391
7.01	361
7.02	354
7.03	331
7.04	361
7.05	358
7.06	354
7.07	382
7.08	352
7.09	354
7.1	364
7.11	349
7.12	375
7.13	357
7.14	337
7.15	357
7.16	366
7.17	350
7.18	351
7.19	316
7.2	355
7.21	359
7.22	343
7.23	325
7.24	312
7.25	337
7.26	304
7.27	343
7.28	373
7.29	324
7.3	339
7.31	317
7.32	360
7.33	314
7.34	339
7.35	311
7.36	341
7.37	350
7.38	350
7.39	328
7.4	358
7.41	353
7.42	339
7.43	334
7.44	350
7.45	341
7.46	309
7.47	357
7.48	335
7.49	321
7.5	322
7.51	322
7.52	343
7.53	302
7.54	316
7.55	329
7.56	306
7.57	354
7.58	329
7.59	324
7.6	315
7.61	289
7.62	314
7.63	354
7.64	303
7.65	311
7.66	277
7.67	317
7.68	312
7.69	274
7.7	311
7.71	326
7.72	291
7.73	308
7.74	317
7.75	293
7.76	277
7.77	322
7.78	310
7.79	267
7.8	278
7.81	312
7.82	303
7.83	274
7.84	287
7.85	299
7.86	272
7.87	287
7.88	307
7.89	300
7.9	297
7.91	286
7.92	305
7.93	278
7.94	281
7.95	320
7.96	351
7.97	348
7.98	348
7.99	358
8	357
8.01	361
8.02	338
8.03	346
8.04	355
8.05	339
8.06	357
8.07	366
8.08	370
8.09	339
8.1	328
8.11	303
8.12	333
8.13	292
8.14	312
8.15	298
8.16	280
8.17	297
8.18	278
8.19	274
8.2	281
8.21	277
8.22	288
8.23	254
8.24	282
8.25	260
8.26	270
8.27	256
8.28	240
8.29	274
8.3	298
8.31	254
8.32	298
8.33	268
8.34	261
8.35	265
8.36	244
8.37	252
8.38	290
8.39	235
8.4	227
8.41	279
8.42	264
8.43	233
8.44	243
8.45	251
8.46	247
8.47	211
8.48	248
8.49	246
8.5	233
8.51	226
8.52	248
8.53	231
8.54	249
8.55	241
8.56	225
8.57	271
8.58	230
8.59	231
8.6	260
8.61	260
8.62	227
8.63	265
8.64	219
8.65	244
8.66	243
8.67	231
8.68	236
8.69	224
8.7	260
8.71	235
8.72	229
8.73	219
8.74	248
8.75	211
8.76	256
8.77	214
8.78	244
8.79	234
8.8	246
8.81	237
8.82	245
8.83	265
8.84	228
8.85	227
8.86	251
8.87	244
8.88	230
8.89	250
8.9	250
8.91	236
8.92	205
8.93	214
8.94	199
8.95	240
8.96	234
8.97	209
8.98	244
8.99	232
9	197
9.01	209
9.02	239
9.03	232
9.04	221
9.05	210
9.06	208
9.07	191
9.08	208
9.09	199
9.1	221
9.11	205
9.12	217
9.13	190
9.14	206
9.15	208
9.16	201
9.17	232
9.18	231
9.19	183
9.2	203
9.21	199
9.22	219
9.23	211
9.24	213
9.25	209
9.26	196
9.27	182
9.28	196
9.29	187
9.3	213
9.31	221
9.32	186
9.33	162
9.34	215
9.35	178
9.36	221
9.37	220
9.38	181
9.39	206
9.4	191
9.41	237
9.42	221
9.43	195
9.44	169
9.45	172
9.46	187
9.47	182
9.48	207
9.49	183
9.5	183
9.51	174
9.52	186
9.53	211
9.54	176
9.55	147
9.56	174
9.57	183
9.58	194
9.59	191
9.6	159
9.61	173
9.62	178
9.63	193
9.64	172
9.65	188
9.66	165
9.67	168
9.68	199
9.69	209
9.7	181
9.71	194
9.72	163
9.73	183
9.74	179
9.75	174
9.76	189
9.77	168
9.78	188
9.79	178
9.8	191
9.81	175
9.82	186
9.83	186
9.84	170
9.85	173
9.86	176
9.87	180
9.88	180
9.89	158
9.9	197
9.91	168
9.92	177
9.93	179
9.94	156
9.95	164
9.96	186
9.97	171
9.98	154
9.99	173
10	168
10.01	210
10.02	147
10.03	153
10.04	156
10.05	174
10.06	170
10.07	161
10.08	165
10.09	180
10.1	189
10.11	173
10.12	161
10.13	197
10.14	162
10.15	172
10.16	171
10.17	145
10.18	156
10.19	169
10.2	149
10.21	123
10.22	162
10.23	153
10.24	157
10.25	161
10.26	155
10.27	170
10.28	164
10.29	148
10.3	149
10.31	163
10.32	161
10.33	146
10.34	146
10.35	148
10.36	151
10.37	134
10.38	139
10.39	157
10.4	176
10.41	141
10.42	163
10.43	153
10.44	151
10.45	129
10.46	164
10.47	145
10.48	161
10.49	152
10.5	152
10.51	133
10.52	147
10.53	131
10.54	144
10.55	140
10.56	174
10.57	146
10.58	141
10.59	139
10.6	145
10.61	129
10.62	162
10.63	154
10.64	138
10.65	144
10.66	134
10.67	132
10.68	134
10.69	131
10.7	136
10.71	136
10.72	124
10.73	131
10.74	128
10.75	127
10.76	126
10.77	131
10.78	162
10.79	134
10.8	124
10.81	148
10.82	131
10.83	126
10.84	125
10.85	139
10.86	144
10.87	135
10.88	124
10.89	103
10.9	131
10.91	128
10.92	118
10.93	110
10.94	134
10.95	127
10.96	121
10.97	144
10.98	140
10.99	129
11	134
11.01	145
11.02	108
11.03	123
11.04	139
11.05	117
11.06	113
11.07	117
11.08	99
11.09	120
11.1	115
11.11	123
11.12	105
11.13	119
11.14	103
11.15	127
11.16	105
11.17	122
11.18	106
11.19	129
11.2	116
11.21	127
11.22	117
11.23	108
11.24	129
11.25	127
11.26	119
11.27	128
11.28	113
11.29	119
11.3	106
11.31	98
11.32	105
11.33	118
11.34	135
11.35	121
11.36	106
11.37	113
11.38	128
11.39	113
11.4	102
11.41	121
11.42	93
11.43	93
11.44	117
11.45	109
11.46	90
11.47	105
11.48	125
11.49	94
11.5	123
11.51	119
11.52	109
11.53	95
11.54	112
11.55	88
11.56	102
11.57	119
11.58	100
11.59	81
11.6	119
11.61	93
11.62	114
11.63	101
11.64	88
11.65	114
11.66	127
11.67	103
11.68	110
11.69	90
11.7	112
11.71	106
11.72	103
11.73	85
11.74	85
11.75	80
11.76	117
11.77	108
11.78	107
11.79	110
11.8	117
11.81	93
11.82	104
11.83	98
11.84	98
11.85	107
11.86	95
11.87	114
11.88	98
11.89	87
11.9	92
11.91	106
11.92	80
11.93	85
11.94	90
11.95	85
11.96	131
11.97	91
11.98	89
11.99	91
12	94
12.01	88
12.02	85
12.03	78
12.04	88
12.05	82
12.06	99
12.07	87
12.08	98
12.09	90
12.1	90
12.11	89
12.12	99
12.13	77
12.14	98
12.15	76
12.16	83
12.17	83
12.18	97
12.19	82
12.2	90
12.21	79
12.22	94
12.23	77
12.24	89
12.25	67
12.26	78
12.27	74
12.28	104
12.29	84
12.3	64
12.31	99
12.32	83
12.33	74
12.34	79
12.35	62
12.36	85
12.37	90
12.38	83
12.39	86
12.4	91
12.41	85
12.42	74
12.43	88
12.44	88
12.45	67
12.46	85
12.47	88
12.48	92
12.49	91
12.5	82
12.51	82
12.52	80
12.53	88
12.54	89
12.55	76
12.56	79
12.57	86
12.58	71
12.59	82
12.6	79
12.61	89
12.62	90
12.63	87
12.64	80
12.65	74
12.66	76
12.67	75
12.68	63
12.69	70
12.7	78
12.71	73
12.72	91
12.73	68
12.74	71
12.75	83
12.76	77
12.77	71
12.78	70
12.79	84
12.8	82
12.81	68
12.82	72
12.83	69
12.84	77
12.85	79
12.86	65
12.87	59
12.88	66
12.89	70
12.9	70
12.91	66
12.92	80
12.93	56
12.94	69
12.95	53
12.96	66
12.97	56
12.98	76
12.99	68
13	71
13.01	62
13.02	61
13.03	81
13.04	64
13.05	62
13.06	70
13.07	73
13.08	66
13.09	69
13.1	69
13.11	59
13.12	73
13.13	62
13.14	55
13.15	62
13.16	54
13.17	54
13.18	57
13.19	60
13.2	55
13.21	70
13.22	75
13.23	52
13.24	57
13.25	71
13.26	60
13.27	56
13.28	64
13.29	52
13.3	61
13.31	66
13.32	65
13.33	64
13.34	77
13.35	58
13.36	55
13.37	64
13.38	70
13.39	71
13.4	55
13.41	53
13.42	60
13.43	68
13.44	59
13.45	59
13.46	57
13.47	56
13.48	58
13.49	58
13.5	46
13.51	52
13.52	46
13.53	57
13.54	48
13.55	56
13.56	60
13.57	47
13.58	46
13.59	59
13.6	57
13.61	52
13.62	59
13.63	51
13.64	69
13.65	48
13.66	63
13.67	48
13.68	60
13.69	41
13.7	50
13.71	45
13.72	58
13.73	53
13.74	36
13.75	64
13.76	48
13.77	43
13.78	48
13.79	45
13.8	49
13.81	45
13.82	49
13.83	49
13.84	48
13.85	64
13.86	52
13.87	45
13.88	47
13.89	48
13.9	39
13.91	49
13.92	42
13.93	48
13.94	61
13.95	41
13.96	47
13.97	51
13.98	55
13.99	49
14	45
14.01	51
14.02	38
14.03	36
14.04	46
14.05	53
14.06	53
14.07	36
14.08	46
14.09	46
14.1	47
14.11	44
14.12	43
14.13	43
14.14	35
14.15	41
14.16	56
14.17	48
14.18	32
14.19	36
14.2	51
14.21	47
14.22	35
14.23	53
14.24	45
14.25	40
14.26	45
14.27	43
14.28	40
14.29	43
14.3	41
14.31	39
14.32	56
14.33	37
14.34	42
14.35	34
14.36	46
14.37	41
14.38	35
14.39	42
14.4	39
14.41	42
14.42	42
14.43	36
14.44	37
14.45	42
14.46	28
14.47	34
14.48	37
14.49	44
14.5	42
14.51	44
14.52	42
14.53	32
14.54	45
14.55	32
14.56	39
14.57	39
14.58	36
14.59	34
14.6	32
14.61	40
14.62	31
14.63	52
14.64	38
14.65	39
14.66	27
14.67	41
14.68	31
14.69	28
14.7	32
14.71	31
14.72	37
14.73	27
14.74	43
14.75	37
14.76	37
14.77	33
14.78	35
14.79	36
14.8	38
14.81	34
14.82	37
14.83	35
14.84	33
14.85	34
14.86	38
14.87	33
14.88	28
14.89	26
14.9	28
14.91	41
14.92	25
14.93	38
14.94	22
14.95	32
14.96	38
14.97	35
14.98	33
14.99	20
15	32
15.01	33
15.02	25
15.03	39
15.04	32
15.05	35
15.06	30
15.07	33
15.08	34
15.09	34
15.1	29
15.11	24
15.12	30
15.13	28
15.14	26
15.15	37
15.16	34
15.17	23
15.18	23
15.19	24
15.2	22
15.21	35
15.22	24
15.23	27
15.24	23
15.25	28
15.26	22
15.27	25
15.28	33
15.29	32
15.3	25
15.31	26
15.32	29
15.33	19
15.34	30
15.35	25
15.36	30
15.37	21
15.38	22
15.39	29
15.4	20
15.41	17
15.42	22
15.43	26
15.44	23
15.45	20
15.46	22
15.47	30
15.48	24
15.49	25
15.5	30
15.51	24
15.52	20
15.53	15
15.54	29
15.55	16
15.56	23
15.57	16
15.58	27
15.59	17
15.6	32
15.61	16
15.62	23
15.63	23
15.64	23
15.65	24
15.66	18
15.67	21
15.68	33
15.69	23
15.7	20
15.71	24
15.72	18
15.73	21
15.74	31
15.75	13
15.76	16
15.77	31
15.78	15
15.79	17
15.8	21
15.81	25
15.82	22
15.83	8
15.84	17
15.85	14
15.86	20
15.87	31
15.88	16
15.89	22
15.9	23
15.91	20
15.92	14
15.93	23
15.94	22
15.95	17
15.96	15
15.97	14
15.98	19
15.99	12
16	22
16.01	15
16.02	26
16.03	11
16.04	14
16.05	16
16.06	26
16.07	15
16.08	20
16.09	17
16.1	18
16.11	17
16.12	16
16.13	20
16.14	19
16.15	16
16.16	18
16.17	12
16.18	16
16.19	25
16.2	14
16.21	16
16.22	14
16.23	17
16.24	13
16.25	9
16.26	11
16.27	8
16.28	19
16.29	23
16.3	13
16.31	12
16.32	7
16.33	18
16.34	19
16.35	13
16.36	18
16.37	16
16.38	11
16.39	11
16.4	13
16.41	11
16.42	10
16.43	19
16.44	19
16.45	19
16.46	20
16.47	14
16.48	8
16.49	15
16.5	18
16.51	21
16.52	13
16.53	18
16.54	12
16.55	17
16.56	15
16.57	15
16.58	14
16.59	11
16.6	13
16.61	10
16.62	9
16.63	10
16.64	12
16.65	20
16.66	20
16.67	13
16.68	15
16.69	17
16.7	10
16.71	19
16.72	12
16.73	13
16.74	9
16.75	16
16.76	10
16.77	10
16.78	8
16.79	15
16.8	18
16.81	14
16.82	5
16.83	18
16.84	13
16.85	10
16.86	12
16.87	12
16.88	11
16.89	6
16.9	12
16.91	5
16.92	15
16.93	11
16.94	15
16.95	9
16.96	6
16.97	6
16.98	13
16.99	3
17	14
17.01	17
17.02	14
17.03	13
17.04	19
17.05	8
17.06	10
17.07	11
17.08	13
17.09	15
17.1	7
17.11	6
17.12	14
17.13	9
17.14	8
17.15	5
17.16	8
17.17	8
17.18	4
17.19	12
17.2	6
17.21	8
17.22	8
17.23	11
17.24	13
17.25	14
17.26	10
17.27	5
17.28	10
17.29	9
17.3	7
17.31	5
17.32	10
17.33	11
17.34	6
17.35	6
17.36	3
17.37	3
17.38	8
17.39	13
17.4	10
17.41	6
17.42	7
17.43	9
17.44	5
17.45	3
17.46	11
17.47	5
17.48	7
17.49	7
17.5	7
17.51	11
17.52	8
17.53	4
17.54	8
17.55	9
17.56	14
17.57	5
17.58	10
17.59	6
17.6	5
17.61	5
17.62	10
17.63	8
17.64	10
17.65	7
17.66	8
17.67	7
17.68	7
17.69	8
17.7	6
17.71	9
17.72	4
17.73	6
17.74	7
17.75	5
17.76	4
17.77	3
17.78	7
17.79	7
17.8	10
17.81	6
17.82	7
17.83	4
17.84	9
17.85	4
17.86	6
17.87	4
17.88	10
17.89	8
17.9	4
17.91	6
17.92	6
17.93	3
17.94	5
17.95	3
17.96	6
17.97	2
17.98	4
17.99	5
18	1
18.01	7
18.02	7
18.03	4
18.04	5
18.05	8
18.06	3
18.07	3
18.08	2
18.09	4
18.1	4
18.11	5
18.12	5
18.13	6
18.14	1
18.15	5
18.16	6
18.17	5
18.18	3
18.19	4
18.2	3
18.21	3
18.22	6
18.23	8
18.24	4
18.25	5
18.26	1
18.27	2
18.28	3
18.29	7
18.3	4
18.31	5
18.32	3
18.33	4
18.34	2
18.35	2
18.36	3
18.37	4
18.38	0
18.39	2
18.4	2
18.41	9
18.42	3
18.43	7
18.44	3
18.45	2
18.46	2
18.47	8
18.48	4
18.49	8
18.5	7
18.51	2
18.52	6
18.53	7
18.54	6
18.55	5
18.56	3
18.57	3
18.58	5
18.59	5
18.6	2
18.61	3
18.62	0
18.63	3
18.64	1
18.65	0
18.66	2
18.67	6
18.68	4
18.69	5
18.7	1
18.71	3
18.72	1
18.73	1
18.74	5
18.75	4
18.76	5
18.77	1
18.78	6
18.79	5
18.8	4
18.81	4
18.82	0
18.83	2
18.84	2
18.85	1
18.86	0
18.87	1
18.88	0
18.89	5
18.9	2
18.91	1
18.92	0
18.93	2
18.94	1
18.95	0
18.96	1
18.97	2
18.98	2
18.99	1
19	0
19.01	1
19.02	1
19.03	3
19.04	2
19.05	2
19.06	0
19.07	0
19.08	2
19.09	1
19.1	0
19.11	1
19.12	2
19.13	0
19.14	5
19.15	0
19.16	2
19.17	1
19.18	1
19.19	0
19.2	1
19.21	1
19.22	1
19.23	0
19.24	1
19.25	0
19.26	3
19.27	1
19.28	3
19.29	0
19.3	0
19.31	2
19.32	2
19.33	0
19.34	1
19.35	1
19.36	1
19.37	0
19.38	3
19.39	0
19.4	1
19.41	0
19.42	0
19.43	2
19.44	0
19.45	0
19.46	1
19.47	1
19.48	1
19.49	0
19.5	1
19.51	0
19.52	1
19.53	0
19.54	0
19.55	1
19.56	2
19.57	2
19.58	1
19.59	0
19.6	1
19.61	1
19.62	1
19.63	0
19.64	1
19.65	1
19.66	0
19.67	1
19.68	0
19.69	0
19.7	0
19.71	1
19.72	0
19.73	0
19.74	0
19.75	0
19.76	0
19.77	1
19.78	0
19.79	0
19.8	0
19.81	0
19.82	0
19.83	0
19.84	0
19.85	1
19.86	0
19.87	0
19.88	0
19.89	0
19.9	1
19.91	0
19.92	0
19.93	0
19.94	0
19.95	1
19.96	0
19.97	0
19.98	0
19.99	0
[truncated: 2,096 more rows]
