# Supplementary material for: Cretaceous dinosaur bone contains recent organic material and provides an environment conducive to microbial communities
Source: eLife. 2019 Jun 18;8:e46205. doi: 10.7554/eLife.46205 (PMC6581507; doi:10.7554/eLife.46205)
Supplement: Source data 1. [file elife-46205-data1.zip › Raw data files/ATR FTIR/Vessel from Centrosaurus bone.CSV]

3.972809e+002	0.000000e+000
4.011380e+002	0.000000e+000
4.049951e+002	0.000000e+000
4.088522e+002	0.000000e+000
4.127093e+002	0.000000e+000
4.165664e+002	0.000000e+000
4.204235e+002	0.000000e+000
4.242805e+002	0.000000e+000
4.281377e+002	0.000000e+000
4.319948e+002	0.000000e+000
4.358518e+002	0.000000e+000
4.397090e+002	0.000000e+000
4.435660e+002	0.000000e+000
4.474231e+002	0.000000e+000
4.512802e+002	0.000000e+000
4.551373e+002	0.000000e+000
4.589944e+002	0.000000e+000
4.628515e+002	0.000000e+000
4.667086e+002	0.000000e+000
4.705657e+002	0.000000e+000
4.744228e+002	0.000000e+000
4.782799e+002	0.000000e+000
4.821370e+002	0.000000e+000
4.859941e+002	0.000000e+000
4.898512e+002	0.000000e+000
4.937083e+002	0.000000e+000
4.975654e+002	0.000000e+000
5.014225e+002	0.000000e+000
5.052796e+002	0.000000e+000
5.091367e+002	0.000000e+000
5.129938e+002	0.000000e+000
5.168509e+002	0.000000e+000
5.207079e+002	0.000000e+000
5.245651e+002	0.000000e+000
5.284222e+002	0.000000e+000
5.322792e+002	0.000000e+000
5.361364e+002	0.000000e+000
5.399935e+002	0.000000e+000
5.438505e+002	0.000000e+000
5.477076e+002	0.000000e+000
5.515648e+002	0.000000e+000
5.554218e+002	0.000000e+000
5.592789e+002	0.000000e+000
5.631360e+002	0.000000e+000
5.669931e+002	0.000000e+000
5.708502e+002	0.000000e+000
5.747073e+002	0.000000e+000
5.785644e+002	0.000000e+000
5.824215e+002	0.000000e+000
5.862786e+002	0.000000e+000
5.901357e+002	0.000000e+000
5.939928e+002	0.000000e+000
5.978499e+002	0.000000e+000
6.017070e+002	0.000000e+000
6.055641e+002	0.000000e+000
6.094212e+002	0.000000e+000
6.132783e+002	0.000000e+000
6.171354e+002	0.000000e+000
6.209925e+002	0.000000e+000
6.248495e+002	0.000000e+000
6.287067e+002	0.000000e+000
6.325638e+002	0.000000e+000
6.364208e+002	0.000000e+000
6.402780e+002	0.000000e+000
6.441351e+002	0.000000e+000
6.479921e+002	0.000000e+000
6.518492e+002	0.000000e+000
6.557064e+002	0.000000e+000
6.595634e+002	0.000000e+000
6.634205e+002	0.000000e+000
6.672776e+002	0.000000e+000
6.711347e+002	0.000000e+000
6.749918e+002	1.247592e-002
6.788489e+002	1.242079e-002
6.827060e+002	1.214109e-002
6.865631e+002	1.170037e-002
6.904202e+002	1.150278e-002
6.942773e+002	1.157111e-002
6.981344e+002	1.154038e-002
7.019915e+002	1.130876e-002
7.058486e+002	1.111210e-002
7.097057e+002	1.097958e-002
7.135628e+002	1.091730e-002
7.174199e+002	1.088220e-002
7.212770e+002	1.086032e-002
7.251341e+002	1.077237e-002
7.289911e+002	1.067643e-002
7.328483e+002	1.053793e-002
7.367054e+002	1.045015e-002
7.405624e+002	1.031163e-002
7.444196e+002	1.026379e-002
7.482767e+002	1.018278e-002
7.521337e+002	1.019727e-002
7.559908e+002	1.036314e-002
7.598480e+002	1.052656e-002
7.637050e+002	1.068764e-002
7.675621e+002	1.102706e-002
7.714193e+002	1.177104e-002
7.752763e+002	1.296058e-002
7.791334e+002	1.384195e-002
7.829905e+002	1.385495e-002
7.868476e+002	1.353105e-002
7.907047e+002	1.367543e-002
7.945618e+002	1.426797e-002
7.984189e+002	1.465064e-002
8.022760e+002	1.413918e-002
8.061331e+002	1.298321e-002
8.099902e+002	1.186314e-002
8.138473e+002	1.117917e-002
8.177044e+002	1.077540e-002
8.215615e+002	1.047286e-002
8.254186e+002	1.017233e-002
8.292757e+002	9.993310e-003
8.331328e+002	9.791282e-003
8.369899e+002	9.645378e-003
8.408470e+002	9.637925e-003
8.447040e+002	9.595343e-003
8.485612e+002	9.480558e-003
8.524183e+002	9.484216e-003
8.562753e+002	9.575256e-003
8.601324e+002	9.550970e-003
8.639896e+002	9.520284e-003
8.678466e+002	9.475546e-003
8.717037e+002	9.395530e-003
8.755609e+002	9.340649e-003
8.794179e+002	9.305340e-003
8.832750e+002	9.341056e-003
8.871321e+002	9.405214e-003
8.909893e+002	9.477239e-003
8.948463e+002	9.552359e-003
8.987034e+002	9.526516e-003
9.025605e+002	9.437585e-003
9.064176e+002	9.384866e-003
9.102747e+002	9.381649e-003
9.141318e+002	9.379109e-003
9.179889e+002	9.361301e-003
9.218460e+002	9.322334e-003
9.257031e+002	9.300770e-003
9.295602e+002	9.307338e-003
9.334173e+002	9.265431e-003
9.372744e+002	9.235612e-003
9.411315e+002	9.244412e-003
9.449886e+002	9.263637e-003
9.488457e+002	9.288212e-003
9.527028e+002	9.324433e-003
9.565599e+002	9.408228e-003
9.604170e+002	9.555305e-003
9.642740e+002	9.718358e-003
9.681312e+002	9.893776e-003
9.719883e+002	1.008219e-002
9.758453e+002	1.029779e-002
9.797025e+002	1.060675e-002
9.835596e+002	1.102485e-002
9.874166e+002	1.142716e-002
9.912737e+002	1.178793e-002
9.951309e+002	1.211843e-002
9.989879e+002	1.249515e-002
1.002845e+003	1.293501e-002
1.006702e+003	1.342985e-002
1.010559e+003	1.400436e-002
1.014416e+003	1.466565e-002
1.018273e+003	1.541185e-002
1.022130e+003	1.620620e-002
1.025988e+003	1.705625e-002
1.029845e+003	1.803951e-002
1.033702e+003	1.903576e-002
1.037559e+003	1.997158e-002
1.041416e+003	2.088706e-002
1.045273e+003	2.197540e-002
1.049130e+003	2.343547e-002
1.052987e+003	2.519518e-002
1.056844e+003	2.689739e-002
1.060701e+003	2.819200e-002
1.064559e+003	2.887307e-002
1.068416e+003	2.898772e-002
1.072273e+003	2.881603e-002
1.076130e+003	2.838523e-002
1.079987e+003	2.774091e-002
1.083844e+003	2.713264e-002
1.087701e+003	2.651057e-002
1.091558e+003	2.590005e-002
1.095415e+003	2.534398e-002
1.099272e+003	2.481310e-002
1.103130e+003	2.433691e-002
1.106987e+003	2.390384e-002
1.110844e+003	2.339501e-002
1.114701e+003	2.282960e-002
1.118558e+003	2.217652e-002
1.122415e+003	2.149089e-002
1.126272e+003	2.083689e-002
1.130129e+003	2.026629e-002
1.133986e+003	1.982804e-002
1.137843e+003	1.948739e-002
1.141700e+003	1.924141e-002
1.145558e+003	1.909386e-002
1.149415e+003	1.894867e-002
1.153272e+003	1.889800e-002
1.157129e+003	1.910341e-002
1.160986e+003	1.941272e-002
1.164843e+003	1.950458e-002
1.168700e+003	1.919244e-002
1.172557e+003	1.856932e-002
1.176414e+003	1.786488e-002
1.180271e+003	1.719081e-002
1.184129e+003	1.656566e-002
1.187986e+003	1.598799e-002
1.191843e+003	1.557049e-002
1.195700e+003	1.526881e-002
1.199557e+003	1.494232e-002
1.203414e+003	1.453098e-002
1.207271e+003	1.405138e-002
1.211128e+003	1.357580e-002
1.214985e+003	1.314499e-002
1.218842e+003	1.275570e-002
1.222699e+003	1.244162e-002
1.226557e+003	1.223391e-002
1.230414e+003	1.208746e-002
1.234271e+003	1.190312e-002
1.238128e+003	1.170326e-002
1.241985e+003	1.147291e-002
1.245842e+003	1.117350e-002
1.249699e+003	1.090075e-002
1.253556e+003	1.072798e-002
1.257413e+003	1.059911e-002
1.261271e+003	1.044282e-002
1.265128e+003	1.018495e-002
1.268985e+003	9.888624e-003
1.272842e+003	9.648765e-003
1.276699e+003	9.452756e-003
1.280556e+003	9.237507e-003
1.284413e+003	9.032142e-003
1.288270e+003	8.842531e-003
1.292127e+003	8.727336e-003
1.295984e+003	8.742043e-003
1.299841e+003	8.848854e-003
1.303698e+003	9.033935e-003
1.307556e+003	9.363333e-003
1.311413e+003	9.889302e-003
1.315270e+003	1.035245e-002
1.319127e+003	1.029287e-002
1.322984e+003	9.822733e-003
1.326841e+003	9.327582e-003
1.330698e+003	8.951262e-003
1.334555e+003	8.714896e-003
1.338412e+003	8.595645e-003
1.342270e+003	8.520658e-003
1.346127e+003	8.458184e-003
1.349984e+003	8.418960e-003
1.353841e+003	8.431629e-003
1.357698e+003	8.451596e-003
1.361555e+003	8.494133e-003
1.365412e+003	8.575469e-003
1.369269e+003	8.671085e-003
1.373126e+003	8.731630e-003
1.376983e+003	8.779909e-003
1.380840e+003	8.735923e-003
1.384698e+003	8.574760e-003
1.388555e+003	8.407610e-003
1.392412e+003	8.282399e-003
1.396269e+003	8.182479e-003
1.400126e+003	8.210538e-003
1.403983e+003	8.332452e-003
1.407840e+003	8.461765e-003
1.411697e+003	8.576280e-003
1.415554e+003	8.591218e-003
1.419411e+003	8.445446e-003
1.423269e+003	8.348597e-003
1.427126e+003	8.307019e-003
1.430983e+003	8.265411e-003
1.434840e+003	8.263723e-003
1.438697e+003	8.291078e-003
1.442554e+003	8.317151e-003
1.446411e+003	8.261326e-003
1.450268e+003	8.239646e-003
1.454125e+003	8.206722e-003
1.457982e+003	8.082582e-003
1.461839e+003	8.077249e-003
1.465697e+003	7.979603e-003
1.469554e+003	7.577440e-003
1.473411e+003	6.955399e-003
1.477268e+003	6.525221e-003
1.481125e+003	6.340399e-003
1.484982e+003	6.210035e-003
1.488839e+003	5.983689e-003
1.492696e+003	5.781367e-003
1.496553e+003	5.656979e-003
1.500411e+003	5.644256e-003
1.504268e+003	5.614315e-003
1.508125e+003	5.615154e-003
1.511982e+003	5.831536e-003
1.515839e+003	5.990677e-003
1.519696e+003	6.011035e-003
1.523553e+003	6.071747e-003
1.527410e+003	6.231278e-003
1.531267e+003	6.363531e-003
1.535124e+003	6.468146e-003
1.538981e+003	6.513920e-003
1.542839e+003	6.623785e-003
1.546696e+003	6.906682e-003
1.550553e+003	7.130142e-003
1.554410e+003	7.239860e-003
1.558267e+003	7.233728e-003
1.562124e+003	7.386913e-003
1.565981e+003	7.696276e-003
1.569838e+003	7.934147e-003
1.573695e+003	8.180622e-003
1.577552e+003	8.488457e-003
1.581410e+003	8.907631e-003
1.585267e+003	9.318847e-003
1.589124e+003	9.714936e-003
1.592981e+003	1.010847e-002
1.596838e+003	1.057093e-002
1.600695e+003	1.113573e-002
1.604552e+003	1.178667e-002
1.608409e+003	1.244707e-002
1.612266e+003	1.297393e-002
1.616123e+003	1.325498e-002
1.619980e+003	1.336786e-002
1.623838e+003	1.335662e-002
1.627695e+003	1.328849e-002
1.631552e+003	1.316805e-002
1.635409e+003	1.291559e-002
1.639266e+003	1.279511e-002
1.643123e+003	1.275710e-002
1.646980e+003	1.267368e-002
1.650837e+003	1.261766e-002
1.654694e+003	1.256936e-002
1.658551e+003	1.263775e-002
1.662409e+003	1.251613e-002
1.666266e+003	1.220256e-002
1.670123e+003	1.178033e-002
1.673980e+003	1.136239e-002
1.677837e+003	1.100113e-002
1.681694e+003	1.060404e-002
1.685551e+003	1.013611e-002
1.689408e+003	9.874319e-003
1.693265e+003	9.573122e-003
1.697122e+003	9.112124e-003
1.700979e+003	8.741502e-003
1.704837e+003	8.586690e-003
1.708694e+003	8.516063e-003
1.712551e+003	8.445886e-003
1.716408e+003	8.264568e-003
1.720265e+003	8.216819e-003
1.724122e+003	8.346300e-003
1.727979e+003	8.455042e-003
1.731836e+003	8.514981e-003
1.735693e+003	8.652022e-003
1.739550e+003	8.934485e-003
1.743408e+003	9.091890e-003
1.747265e+003	8.860216e-003
1.751122e+003	8.174477e-003
1.754979e+003	7.357862e-003
1.758836e+003	6.653493e-003
1.762693e+003	6.153572e-003
1.766550e+003	5.860586e-003
1.770407e+003	5.605421e-003
1.774264e+003	5.375430e-003
1.778121e+003	5.280336e-003
1.781979e+003	5.204075e-003
1.785836e+003	5.139159e-003
1.789693e+003	5.081426e-003
1.793550e+003	5.044116e-003
1.797407e+003	5.052563e-003
1.801264e+003	4.998630e-003
1.805121e+003	4.927344e-003
1.808978e+003	4.848598e-003
1.812835e+003	4.754489e-003
1.816692e+003	4.714326e-003
1.820549e+003	4.712986e-003
1.824407e+003	4.721930e-003
1.828264e+003	4.708866e-003
1.832121e+003	4.714393e-003
1.835978e+003	4.747387e-003
1.839835e+003	4.741056e-003
1.843692e+003	4.646804e-003
1.847549e+003	4.588367e-003
1.851406e+003	4.611004e-003
1.855263e+003	4.672827e-003
1.859120e+003	4.726988e-003
1.862978e+003	4.752747e-003
1.866835e+003	4.754690e-003
1.870692e+003	4.735831e-003
1.874549e+003	4.696808e-003
1.878406e+003	4.640441e-003
1.882263e+003	4.599552e-003
1.886120e+003	4.563421e-003
1.889977e+003	4.566401e-003
1.893834e+003	4.625505e-003
1.897691e+003	4.676812e-003
1.901548e+003	4.687966e-003
1.905406e+003	4.646804e-003
1.909263e+003	4.581603e-003
1.913120e+003	4.507975e-003
1.916977e+003	4.442828e-003
1.920834e+003	4.443765e-003
1.924691e+003	4.498031e-003
1.928548e+003	4.560206e-003
1.932405e+003	4.619778e-003
1.936262e+003	4.625136e-003
1.940120e+003	4.593926e-003
1.943977e+003	4.561746e-003
1.947834e+003	4.515139e-003
1.951691e+003	4.455415e-003
1.955548e+003	4.446677e-003
1.959405e+003	4.493980e-003
1.963262e+003	4.554380e-003
1.967119e+003	4.588200e-003
1.970976e+003	4.579929e-003
1.974833e+003	4.521200e-003
1.978690e+003	4.468738e-003
1.982547e+003	4.440652e-003
1.986405e+003	4.393255e-003
1.990262e+003	4.344925e-003
1.994119e+003	4.349845e-003
1.997976e+003	4.386360e-003
2.001833e+003	4.413472e-003
2.005690e+003	4.449155e-003
2.009547e+003	4.447581e-003
2.013404e+003	4.401891e-003
2.017261e+003	4.348339e-003
2.021119e+003	4.286027e-003
2.024976e+003	4.268894e-003
2.028833e+003	4.312731e-003
2.032690e+003	4.349075e-003
2.036547e+003	4.379465e-003
2.040404e+003	4.397238e-003
2.044261e+003	4.372905e-003
2.048118e+003	4.331606e-003
2.051975e+003	4.281309e-003
2.055832e+003	4.229078e-003
2.059689e+003	4.201743e-003
2.063547e+003	4.209070e-003
2.067404e+003	4.236840e-003
2.071261e+003	4.282279e-003
2.075118e+003	4.307845e-003
2.078975e+003	4.314270e-003
2.082832e+003	4.284789e-003
2.086689e+003	4.256213e-003
2.090546e+003	4.234464e-003
2.094403e+003	4.213118e-003
2.098260e+003	4.213988e-003
2.102117e+003	4.237242e-003
2.105975e+003	4.276156e-003
2.109832e+003	4.300584e-003
2.113689e+003	4.304867e-003
2.117546e+003	4.289775e-003
2.121403e+003	4.278699e-003
2.125260e+003	4.301387e-003
2.129117e+003	4.309217e-003
2.132974e+003	4.311460e-003
2.136831e+003	4.346632e-003
2.140688e+003	4.379967e-003
2.144546e+003	4.405238e-003
2.148403e+003	4.417288e-003
2.152260e+003	4.400217e-003
2.156117e+003	4.387397e-003
2.159974e+003	4.384452e-003
2.163831e+003	4.378695e-003
2.167688e+003	4.377792e-003
2.171545e+003	4.413304e-003
2.175402e+003	4.461809e-003
2.179260e+003	4.484640e-003
2.183116e+003	4.467767e-003
2.186974e+003	4.452937e-003
2.190831e+003	4.444301e-003
2.194688e+003	4.443129e-003
2.198545e+003	4.431346e-003
2.202402e+003	4.422945e-003
2.206259e+003	4.457524e-003
2.210116e+003	4.488322e-003
2.213973e+003	4.468537e-003
2.217830e+003	4.409991e-003
2.221688e+003	4.373976e-003
2.225545e+003	4.344758e-003
2.229402e+003	4.308548e-003
2.233259e+003	4.301655e-003
2.237116e+003	4.326820e-003
2.240973e+003	4.337429e-003
2.244830e+003	4.339035e-003
2.248687e+003	4.336927e-003
2.252544e+003	4.304231e-003
2.256401e+003	4.249621e-003
2.260259e+003	4.178893e-003
2.264115e+003	4.132327e-003
2.267973e+003	4.125603e-003
2.271830e+003	4.141493e-003
2.275687e+003	4.192844e-003
2.279544e+003	4.222988e-003
2.283401e+003	4.177990e-003
2.287258e+003	4.130186e-003
2.291115e+003	4.084161e-003
2.294972e+003	4.048909e-003
2.298829e+003	4.054661e-003
2.302687e+003	4.064661e-003
2.306544e+003	4.069210e-003
2.310401e+003	4.091251e-003
2.314258e+003	4.101085e-003
2.318115e+003	4.091050e-003
2.321972e+003	4.049176e-003
2.325829e+003	3.953937e-003
2.329686e+003	3.865806e-003
2.333543e+003	3.822215e-003
2.337400e+003	3.783508e-003
2.341258e+003	3.799051e-003
2.345115e+003	3.933006e-003
2.348972e+003	4.046634e-003
2.352829e+003	3.962162e-003
2.356686e+003	3.761148e-003
2.360543e+003	3.616654e-003
2.364400e+003	3.563734e-003
2.368257e+003	3.613948e-003
2.372114e+003	3.767131e-003
2.375971e+003	3.950159e-003
2.379828e+003	4.110183e-003
2.383686e+003	4.219174e-003
2.387543e+003	4.276156e-003
2.391400e+003	4.275353e-003
2.395257e+003	4.254306e-003
2.399114e+003	4.221382e-003
2.402971e+003	4.165512e-003
2.406828e+003	4.143834e-003
2.410685e+003	4.200505e-003
2.414542e+003	4.283685e-003
2.418399e+003	4.336659e-003
2.422257e+003	4.359986e-003
2.426114e+003	4.354229e-003
2.429971e+003	4.336023e-003
2.433828e+003	4.315241e-003
2.437685e+003	4.313133e-003
2.441542e+003	4.300718e-003
2.445399e+003	4.308314e-003
2.449256e+003	4.381406e-003
2.453113e+003	4.458394e-003
2.456970e+003	4.480723e-003
2.460827e+003	4.466997e-003
2.464685e+003	4.451163e-003
2.468542e+003	4.437204e-003
2.472399e+003	4.403865e-003
2.476256e+003	4.384820e-003
2.480113e+003	4.439346e-003
2.483970e+003	4.566736e-003
2.487827e+003	4.646838e-003
2.491684e+003	4.637996e-003
2.495541e+003	4.606450e-003
2.499398e+003	4.592988e-003
2.503256e+003	4.579795e-003
2.507113e+003	4.545239e-003
2.510970e+003	4.538811e-003
2.514827e+003	4.564994e-003
2.518684e+003	4.615592e-003
2.522541e+003	4.657923e-003
2.526398e+003	4.702871e-003
2.530255e+003	4.722130e-003
2.534112e+003	4.693325e-003
2.537969e+003	4.661473e-003
2.541826e+003	4.625739e-003
2.545684e+003	4.597609e-003
2.549541e+003	4.603905e-003
2.553398e+003	4.660334e-003
2.557255e+003	4.715766e-003
2.561112e+003	4.730639e-003
2.564969e+003	4.726720e-003
2.568826e+003	4.711580e-003
2.572683e+003	4.681535e-003
2.576540e+003	4.652397e-003
2.580397e+003	4.632805e-003
2.584255e+003	4.631599e-003
2.588112e+003	4.672124e-003
2.591969e+003	4.736903e-003
2.595826e+003	4.777570e-003
2.599683e+003	4.787989e-003
2.603540e+003	4.775862e-003
2.607397e+003	4.723705e-003
2.611254e+003	4.659933e-003
2.615111e+003	4.672458e-003
2.618969e+003	4.736869e-003
2.622825e+003	4.763534e-003
2.626683e+003	4.763065e-003
2.630540e+003	4.778274e-003
2.634397e+003	4.775024e-003
2.638254e+003	4.719149e-003
2.642111e+003	4.672593e-003
2.645968e+003	4.639972e-003
2.649825e+003	4.636623e-003
2.653682e+003	4.666531e-003
2.657539e+003	4.698382e-003
2.661396e+003	4.739616e-003
2.665254e+003	4.753183e-003
2.669111e+003	4.729399e-003
2.672968e+003	4.689473e-003
2.676825e+003	4.636791e-003
2.680682e+003	4.586291e-003
2.684539e+003	4.587295e-003
2.688396e+003	4.633307e-003
2.692253e+003	4.676444e-003
2.696110e+003	4.680664e-003
2.699968e+003	4.640642e-003
2.703824e+003	4.589505e-003
2.707682e+003	4.532717e-003
2.711539e+003	4.490967e-003
2.715396e+003	4.502953e-003
2.719253e+003	4.535329e-003
2.723110e+003	4.551032e-003
2.726967e+003	4.567673e-003
2.730824e+003	4.573332e-003
2.734681e+003	4.579862e-003
2.738538e+003	4.580331e-003
2.742396e+003	4.524983e-003
2.746253e+003	4.455816e-003
2.750110e+003	4.426258e-003
2.753967e+003	4.424819e-003
2.757824e+003	4.457256e-003
2.761681e+003	4.501446e-003
2.765538e+003	4.517048e-003
2.769395e+003	4.504058e-003
2.773252e+003	4.466696e-003
2.777109e+003	4.437606e-003
2.780967e+003	4.434694e-003
2.784823e+003	4.422342e-003
2.788681e+003	4.425053e-003
2.792538e+003	4.471617e-003
2.796395e+003	4.546110e-003
2.800252e+003	4.587095e-003
2.804109e+003	4.599954e-003
2.807966e+003	4.598982e-003
2.811823e+003	4.620481e-003
2.815680e+003	4.633542e-003
2.819537e+003	4.654942e-003
2.823395e+003	4.735563e-003
2.827252e+003	4.856740e-003
2.831109e+003	4.969404e-003
2.834966e+003	5.107676e-003
2.838823e+003	5.351378e-003
2.842680e+003	5.813066e-003
2.846537e+003	6.513113e-003
2.850394e+003	7.289557e-003
2.854251e+003	7.696141e-003
2.858108e+003	7.501651e-003
2.861966e+003	7.006713e-003
2.865823e+003	6.592161e-003
2.869680e+003	6.415247e-003
2.873537e+003	6.307452e-003
2.877394e+003	6.172258e-003
2.881251e+003	6.089220e-003
2.885108e+003	6.107937e-003
2.888965e+003	6.249765e-003
2.892822e+003	6.460007e-003
2.896679e+003	6.661905e-003
2.900536e+003	6.913685e-003
2.904394e+003	7.255695e-003
2.908251e+003	7.684708e-003
2.912108e+003	8.309620e-003
2.915965e+003	9.131039e-003
2.919822e+003	9.964662e-003
2.923679e+003	1.058964e-002
2.927536e+003	1.075855e-002
2.931393e+003	1.044371e-002
2.935250e+003	9.815581e-003
2.939107e+003	9.075921e-003
2.942965e+003	8.422338e-003
2.946822e+003	7.968264e-003
2.950679e+003	7.756954e-003
2.954536e+003	7.650512e-003
2.958393e+003	7.458098e-003
2.962250e+003	7.135598e-003
2.966107e+003	6.756427e-003
2.969964e+003	6.410405e-003
2.973821e+003	6.087103e-003
2.977678e+003	5.884028e-003
2.981535e+003	5.735503e-003
2.985393e+003	5.540780e-003
2.989250e+003	5.367849e-003
2.993107e+003	5.263668e-003
2.996964e+003	5.258000e-003
3.000821e+003	5.261487e-003
3.004678e+003	5.297475e-003
3.008535e+003	5.374055e-003
3.012392e+003	5.404114e-003
3.016249e+003	5.359765e-003
3.020106e+003	5.249011e-003
3.023964e+003	5.162227e-003
3.027821e+003	5.147742e-003
3.031678e+003	5.143316e-003
3.035535e+003	5.111666e-003
3.039392e+003	5.124875e-003
3.043249e+003	5.207428e-003
3.047106e+003	5.231036e-003
3.050963e+003	5.176041e-003
3.054820e+003	5.129301e-003
3.058677e+003	5.107609e-003
3.062534e+003	5.114650e-003
3.066392e+003	5.138421e-003
3.070249e+003	5.135605e-003
3.074106e+003	5.145462e-003
3.077963e+003	5.171112e-003
3.081820e+003	5.192975e-003
3.085677e+003	5.141371e-003
3.089534e+003	5.055077e-003
3.093391e+003	5.069257e-003
3.097248e+003	5.070732e-003
3.101105e+003	5.024506e-003
3.104963e+003	5.038283e-003
3.108820e+003	5.037043e-003
3.112677e+003	5.022093e-003
3.116534e+003	5.037646e-003
3.120391e+003	5.064028e-003
3.124248e+003	5.057994e-003
3.128105e+003	5.044485e-003
3.131962e+003	5.029266e-003
3.135819e+003	5.024137e-003
3.139677e+003	5.051792e-003
3.143533e+003	5.094233e-003
3.147391e+003	5.135839e-003
3.151248e+003	5.155755e-003
3.155105e+003	5.164540e-003
3.158962e+003	5.143584e-003
3.162819e+003	5.141003e-003
3.166676e+003	5.195054e-003
3.170533e+003	5.244149e-003
3.174390e+003	5.280772e-003
3.178247e+003	5.315152e-003
3.182104e+003	5.359631e-003
3.185962e+003	5.376404e-003
3.189819e+003	5.355169e-003
3.193676e+003	5.366742e-003
3.197533e+003	5.421325e-003
3.201390e+003	5.424311e-003
3.205247e+003	5.400122e-003
3.209104e+003	5.447562e-003
3.212961e+003	5.513027e-003
3.216818e+003	5.527290e-003
3.220676e+003	5.515343e-003
3.224532e+003	5.567763e-003
3.228390e+003	5.589377e-003
3.232247e+003	5.590988e-003
3.236104e+003	5.624486e-003
3.239961e+003	5.632911e-003
3.243818e+003	5.670306e-003
3.247675e+003	5.752156e-003
3.251532e+003	5.772939e-003
3.255389e+003	5.767366e-003
3.259246e+003	5.758065e-003
3.263104e+003	5.725531e-003
3.266961e+003	5.708811e-003
3.270818e+003	5.753767e-003
3.274675e+003	5.847051e-003
3.278532e+003	5.883020e-003
3.282389e+003	5.828547e-003
3.286246e+003	5.795001e-003
3.290103e+003	5.847488e-003
3.293960e+003	5.908244e-003
3.297817e+003	5.904348e-003
3.301675e+003	5.846917e-003
3.305531e+003	5.828279e-003
3.309389e+003	5.884498e-003
3.313246e+003	5.942136e-003
3.317103e+003	5.946973e-003
3.320960e+003	5.956445e-003
3.324817e+003	5.949022e-003
3.328674e+003	5.974451e-003
3.332531e+003	6.023634e-003
3.336388e+003	6.008179e-003
3.340245e+003	5.986981e-003
3.344103e+003	6.000419e-003
3.347960e+003	6.020644e-003
3.351817e+003	6.052427e-003
3.355674e+003	6.052663e-003
3.359531e+003	5.956849e-003
3.363388e+003	5.850611e-003
3.367245e+003	5.882852e-003
3.371102e+003	5.925912e-003
3.374959e+003	5.890678e-003
3.378816e+003	5.888898e-003
3.382674e+003	5.916137e-003
3.386531e+003	5.874993e-003
3.390388e+003	5.797989e-003
3.394245e+003	5.748832e-003
3.398102e+003	5.723516e-003
3.401959e+003	5.677020e-003
3.405816e+003	5.643182e-003
3.409673e+003	5.651474e-003
3.413530e+003	5.634388e-003
3.417387e+003	5.604179e-003
3.421244e+003	5.573670e-003
3.425102e+003	5.589377e-003
3.428959e+003	5.573670e-003
3.432816e+003	5.535444e-003
3.436673e+003	5.504403e-003
3.440530e+003	5.435584e-003
3.444387e+003	5.410522e-003
3.448244e+003	5.433202e-003
3.452101e+003	5.420151e-003
3.455958e+003	5.370868e-003
3.459815e+003	5.286708e-003
3.463673e+003	5.178188e-003
3.467530e+003	5.124540e-003
3.471387e+003	5.068620e-003
3.475244e+003	5.007110e-003
3.479101e+003	4.988776e-003
3.482958e+003	4.940213e-003
3.486815e+003	4.841427e-003
3.490672e+003	4.804841e-003
3.494529e+003	4.804539e-003
3.498386e+003	4.733017e-003
3.502243e+003	4.637695e-003
3.506101e+003	4.579661e-003
3.509958e+003	4.528498e-003
3.513815e+003	4.471450e-003
3.517672e+003	4.409422e-003
3.521529e+003	4.321332e-003
3.525386e+003	4.232591e-003
3.529243e+003	4.149989e-003
3.533100e+003	4.060648e-003
3.536957e+003	4.001387e-003
3.540814e+003	3.977210e-003
3.544672e+003	3.926118e-003
3.548529e+003	3.828934e-003
3.552386e+003	3.698586e-003
3.556243e+003	3.657184e-003
3.560100e+003	3.666674e-003
3.563957e+003	3.526187e-003
3.567814e+003	3.336125e-003
3.571671e+003	3.301535e-003
3.575528e+003	3.328980e-003
3.579385e+003	3.324138e-003
3.583242e+003	3.293989e-003
3.587100e+003	3.176586e-003
3.590957e+003	3.083106e-003
3.594814e+003	3.030485e-003
3.598671e+003	2.949379e-003
3.602528e+003	2.919623e-003
3.606385e+003	2.906447e-003
3.610242e+003	2.832502e-003
3.614099e+003	2.750934e-003
3.617956e+003	2.693351e-003
3.621813e+003	2.607742e-003
3.625671e+003	2.550479e-003
3.629528e+003	2.365574e-003
3.633385e+003	2.345752e-003
3.637242e+003	2.392760e-003
3.641099e+003	2.396559e-003
3.644956e+003	2.408686e-003
3.648813e+003	2.197799e-003
3.652670e+003	2.073267e-003
3.656527e+003	2.070271e-003
3.660385e+003	2.037179e-003
3.664241e+003	2.070604e-003
3.668099e+003	2.008218e-003
3.671956e+003	1.841313e-003
3.675813e+003	1.695161e-003
3.679670e+003	1.727894e-003
3.683527e+003	1.859315e-003
3.687384e+003	1.798391e-003
3.691241e+003	1.659471e-003
3.695098e+003	1.665458e-003
3.698955e+003	1.636022e-003
3.702813e+003	1.587933e-003
3.706670e+003	1.619626e-003
3.710527e+003	1.536523e-003
3.714384e+003	1.391238e-003
3.718241e+003	1.420058e-003
3.722098e+003	1.413609e-003
3.725955e+003	1.396557e-003
3.729812e+003	1.380834e-003
3.733669e+003	1.262517e-003
3.737526e+003	1.217027e-003
3.741384e+003	1.280296e-003
3.745240e+003	1.115398e-003
3.749098e+003	9.865592e-004
3.752955e+003	9.488349e-004
3.756812e+003	1.048997e-003
3.760669e+003	1.099021e-003
3.764526e+003	1.054179e-003
3.768383e+003	9.818434e-004
3.772240e+003	1.048267e-003
3.776097e+003	1.153834e-003
3.779954e+003	1.111810e-003
3.783812e+003	1.008578e-003
3.787669e+003	9.614204e-004
3.791526e+003	9.681283e-004
3.795383e+003	9.687261e-004
3.799240e+003	9.034772e-004
3.803097e+003	8.649302e-004
3.806954e+003	8.459734e-004
3.810811e+003	9.003562e-004
3.814668e+003	9.072292e-004
3.818525e+003	8.280132e-004
3.822383e+003	7.787513e-004
3.826240e+003	8.590870e-004
3.830097e+003	9.179872e-004
3.833954e+003	8.481313e-004
3.837811e+003	6.304017e-004
3.841668e+003	5.888264e-004
3.845525e+003	8.071659e-004
3.849382e+003	9.012858e-004
3.853239e+003	5.781097e-004
3.857096e+003	4.850217e-004
3.860953e+003	6.646802e-004
3.864811e+003	6.303021e-004
3.868668e+003	5.480513e-004
3.872525e+003	5.120570e-004
3.876382e+003	5.907176e-004
3.880239e+003	6.106255e-004
3.884096e+003	5.916135e-004
3.887953e+003	5.871343e-004
3.891810e+003	6.089665e-004
3.895667e+003	6.191863e-004
3.899524e+003	5.871675e-004
3.903382e+003	4.767290e-004
3.907239e+003	5.193219e-004
3.911096e+003	5.923766e-004
3.914953e+003	5.753228e-004
3.918810e+003	5.007119e-004
3.922667e+003	4.750705e-004
3.926524e+003	4.689341e-004
3.930381e+003	4.288004e-004
3.934238e+003	3.592553e-004
3.938095e+003	4.663800e-004
3.941952e+003	5.553501e-004
3.945810e+003	4.598125e-004
3.949667e+003	3.764001e-004
3.953524e+003	4.347705e-004
3.957381e+003	4.605090e-004
3.961238e+003	3.702319e-004
3.965095e+003	3.219834e-004
3.968952e+003	3.870123e-004
3.972809e+003	4.056175e-004
3.976666e+003	3.657881e-004
3.980523e+003	2.834548e-004
3.984381e+003	2.123085e-004
3.988238e+003	2.051150e-004
3.992095e+003	2.333595e-004
3.995952e+003	2.279889e-004
3.999809e+003	2.384980e-004
4.003666e+003	0.000000e+000
