# Supplementary material for: Cretaceous dinosaur bone contains recent organic material and provides an environment conducive to microbial communities
Source: eLife. 2019 Jun 18;8:e46205. doi: 10.7554/eLife.46205 (PMC6581507; doi:10.7554/eLife.46205)
Supplement: Source data 1. [file elife-46205-data1.zip › Raw data files/ATR FTIR/Shark tooth.CSV]

3.97E+02	0.00E+00
4.01E+02	0.00E+00
4.05E+02	0.00E+00
4.09E+02	0.00E+00
4.13E+02	0.00E+00
4.17E+02	0.00E+00
4.20E+02	0.00E+00
4.24E+02	0.00E+00
4.28E+02	0.00E+00
4.32E+02	0.00E+00
4.36E+02	0.00E+00
4.40E+02	0.00E+00
4.44E+02	0.00E+00
4.47E+02	0.00E+00
4.51E+02	0.00E+00
4.55E+02	0.00E+00
4.59E+02	0.00E+00
4.63E+02	0.00E+00
4.67E+02	0.00E+00
4.71E+02	0.00E+00
4.74E+02	0.00E+00
4.78E+02	0.00E+00
4.82E+02	0.00E+00
4.86E+02	0.00E+00
4.90E+02	0.00E+00
4.94E+02	0.00E+00
4.98E+02	0.00E+00
5.01E+02	0.00E+00
5.05E+02	0.00E+00
5.09E+02	0.00E+00
5.13E+02	0.00E+00
5.17E+02	0.00E+00
5.21E+02	0.00E+00
5.25E+02	0.00E+00
5.28E+02	0.00E+00
5.32E+02	0.00E+00
5.36E+02	0.00E+00
5.40E+02	0.00E+00
5.44E+02	0.00E+00
5.48E+02	0.00E+00
5.52E+02	0.00E+00
5.55E+02	0.00E+00
5.59E+02	0.00E+00
5.63E+02	0.00E+00
5.67E+02	0.00E+00
5.71E+02	0.00E+00
5.75E+02	0.00E+00
5.79E+02	0.00E+00
5.82E+02	0.00E+00
5.86E+02	0.00E+00
5.90E+02	0.00E+00
5.94E+02	0.00E+00
5.98E+02	0.00E+00
6.02E+02	0.00E+00
6.06E+02	0.00E+00
6.09E+02	0.00E+00
6.13E+02	0.00E+00
6.17E+02	0.00E+00
6.21E+02	0.00E+00
6.25E+02	0.00E+00
6.29E+02	0.00E+00
6.33E+02	0.00E+00
6.36E+02	0.00E+00
6.40E+02	0.00E+00
6.44E+02	0.00E+00
6.48E+02	0.00E+00
6.52E+02	0.00E+00
6.56E+02	0.00E+00
6.60E+02	0.00E+00
6.63E+02	0.00E+00
6.67E+02	0.00E+00
6.71E+02	0.00E+00
6.75E+02	1.55E-02
6.79E+02	1.50E-02
6.83E+02	1.48E-02
6.87E+02	1.46E-02
6.90E+02	1.44E-02
6.94E+02	1.43E-02
6.98E+02	1.43E-02
7.02E+02	1.41E-02
7.06E+02	1.42E-02
7.10E+02	1.42E-02
7.14E+02	1.42E-02
7.17E+02	1.41E-02
7.21E+02	1.41E-02
7.25E+02	1.41E-02
7.29E+02	1.40E-02
7.33E+02	1.39E-02
7.37E+02	1.39E-02
7.41E+02	1.38E-02
7.44E+02	1.36E-02
7.48E+02	1.36E-02
7.52E+02	1.37E-02
7.56E+02	1.38E-02
7.60E+02	1.38E-02
7.64E+02	1.38E-02
7.68E+02	1.37E-02
7.71E+02	1.36E-02
7.75E+02	1.35E-02
7.79E+02	1.35E-02
7.83E+02	1.37E-02
7.87E+02	1.37E-02
7.91E+02	1.37E-02
7.95E+02	1.39E-02
7.98E+02	1.40E-02
8.02E+02	1.41E-02
8.06E+02	1.43E-02
8.10E+02	1.43E-02
8.14E+02	1.44E-02
8.18E+02	1.44E-02
8.22E+02	1.44E-02
8.25E+02	1.44E-02
8.29E+02	1.44E-02
8.33E+02	1.43E-02
8.37E+02	1.42E-02
8.41E+02	1.42E-02
8.45E+02	1.42E-02
8.49E+02	1.42E-02
8.52E+02	1.42E-02
8.56E+02	1.41E-02
8.60E+02	1.40E-02
8.64E+02	1.39E-02
8.68E+02	1.39E-02
8.72E+02	1.38E-02
8.76E+02	1.38E-02
8.79E+02	1.37E-02
8.83E+02	1.37E-02
8.87E+02	1.36E-02
8.91E+02	1.36E-02
8.95E+02	1.36E-02
8.99E+02	1.36E-02
9.03E+02	1.35E-02
9.06E+02	1.35E-02
9.10E+02	1.35E-02
9.14E+02	1.36E-02
9.18E+02	1.36E-02
9.22E+02	1.35E-02
9.26E+02	1.35E-02
9.30E+02	1.34E-02
9.33E+02	1.34E-02
9.37E+02	1.34E-02
9.41E+02	1.35E-02
9.45E+02	1.35E-02
9.49E+02	1.35E-02
9.53E+02	1.35E-02
9.57E+02	1.35E-02
9.60E+02	1.35E-02
9.64E+02	1.35E-02
9.68E+02	1.36E-02
9.72E+02	1.36E-02
9.76E+02	1.37E-02
9.80E+02	1.39E-02
9.84E+02	1.40E-02
9.87E+02	1.40E-02
9.91E+02	1.40E-02
9.95E+02	1.40E-02
9.99E+02	1.40E-02
1.00E+03	1.40E-02
1.01E+03	1.41E-02
1.01E+03	1.43E-02
1.01E+03	1.45E-02
1.02E+03	1.47E-02
1.02E+03	1.48E-02
1.03E+03	1.48E-02
1.03E+03	1.49E-02
1.03E+03	1.50E-02
1.04E+03	1.51E-02
1.04E+03	1.52E-02
1.05E+03	1.54E-02
1.05E+03	1.54E-02
1.05E+03	1.54E-02
1.06E+03	1.54E-02
1.06E+03	1.54E-02
1.06E+03	1.55E-02
1.07E+03	1.55E-02
1.07E+03	1.56E-02
1.08E+03	1.57E-02
1.08E+03	1.58E-02
1.08E+03	1.60E-02
1.09E+03	1.61E-02
1.09E+03	1.61E-02
1.10E+03	1.61E-02
1.10E+03	1.61E-02
1.10E+03	1.61E-02
1.11E+03	1.62E-02
1.11E+03	1.61E-02
1.11E+03	1.61E-02
1.12E+03	1.61E-02
1.12E+03	1.60E-02
1.13E+03	1.59E-02
1.13E+03	1.58E-02
1.13E+03	1.58E-02
1.14E+03	1.58E-02
1.14E+03	1.57E-02
1.15E+03	1.58E-02
1.15E+03	1.59E-02
1.15E+03	1.61E-02
1.16E+03	1.62E-02
1.16E+03	1.62E-02
1.16E+03	1.62E-02
1.17E+03	1.62E-02
1.17E+03	1.60E-02
1.18E+03	1.59E-02
1.18E+03	1.58E-02
1.18E+03	1.57E-02
1.19E+03	1.57E-02
1.19E+03	1.58E-02
1.20E+03	1.59E-02
1.20E+03	1.59E-02
1.20E+03	1.57E-02
1.21E+03	1.55E-02
1.21E+03	1.52E-02
1.21E+03	1.51E-02
1.22E+03	1.50E-02
1.22E+03	1.49E-02
1.23E+03	1.48E-02
1.23E+03	1.47E-02
1.23E+03	1.46E-02
1.24E+03	1.44E-02
1.24E+03	1.42E-02
1.25E+03	1.40E-02
1.25E+03	1.37E-02
1.25E+03	1.36E-02
1.26E+03	1.34E-02
1.26E+03	1.32E-02
1.27E+03	1.30E-02
1.27E+03	1.29E-02
1.27E+03	1.26E-02
1.28E+03	1.24E-02
1.28E+03	1.22E-02
1.28E+03	1.20E-02
1.29E+03	1.18E-02
1.29E+03	1.16E-02
1.30E+03	1.16E-02
1.30E+03	1.16E-02
1.30E+03	1.16E-02
1.31E+03	1.14E-02
1.31E+03	1.13E-02
1.32E+03	1.12E-02
1.32E+03	1.11E-02
1.32E+03	1.10E-02
1.33E+03	1.10E-02
1.33E+03	1.10E-02
1.33E+03	1.10E-02
1.34E+03	1.11E-02
1.34E+03	1.11E-02
1.35E+03	1.11E-02
1.35E+03	1.11E-02
1.35E+03	1.11E-02
1.36E+03	1.11E-02
1.36E+03	1.11E-02
1.37E+03	1.12E-02
1.37E+03	1.14E-02
1.37E+03	1.14E-02
1.38E+03	1.15E-02
1.38E+03	1.14E-02
1.38E+03	1.13E-02
1.39E+03	1.11E-02
1.39E+03	1.11E-02
1.40E+03	1.10E-02
1.40E+03	1.11E-02
1.40E+03	1.12E-02
1.41E+03	1.12E-02
1.41E+03	1.13E-02
1.42E+03	1.13E-02
1.42E+03	1.11E-02
1.42E+03	1.10E-02
1.43E+03	1.10E-02
1.43E+03	1.10E-02
1.43E+03	1.11E-02
1.44E+03	1.12E-02
1.44E+03	1.13E-02
1.45E+03	1.14E-02
1.45E+03	1.15E-02
1.45E+03	1.15E-02
1.46E+03	1.14E-02
1.46E+03	1.14E-02
1.47E+03	1.14E-02
1.47E+03	1.13E-02
1.47E+03	1.10E-02
1.48E+03	1.08E-02
1.48E+03	1.08E-02
1.48E+03	1.07E-02
1.49E+03	1.07E-02
1.49E+03	1.07E-02
1.50E+03	1.07E-02
1.50E+03	1.07E-02
1.50E+03	1.08E-02
1.51E+03	1.08E-02
1.51E+03	1.09E-02
1.52E+03	1.10E-02
1.52E+03	1.09E-02
1.52E+03	1.09E-02
1.53E+03	1.10E-02
1.53E+03	1.11E-02
1.54E+03	1.12E-02
1.54E+03	1.12E-02
1.54E+03	1.11E-02
1.55E+03	1.11E-02
1.55E+03	1.11E-02
1.55E+03	1.12E-02
1.56E+03	1.10E-02
1.56E+03	1.09E-02
1.57E+03	1.10E-02
1.57E+03	1.10E-02
1.57E+03	1.10E-02
1.58E+03	1.10E-02
1.58E+03	1.11E-02
1.59E+03	1.12E-02
1.59E+03	1.12E-02
1.59E+03	1.12E-02
1.60E+03	1.12E-02
1.60E+03	1.12E-02
1.60E+03	1.13E-02
1.61E+03	1.14E-02
1.61E+03	1.15E-02
1.62E+03	1.16E-02
1.62E+03	1.18E-02
1.62E+03	1.19E-02
1.63E+03	1.19E-02
1.63E+03	1.20E-02
1.64E+03	1.19E-02
1.64E+03	1.20E-02
1.64E+03	1.20E-02
1.65E+03	1.21E-02
1.65E+03	1.20E-02
1.65E+03	1.20E-02
1.66E+03	1.20E-02
1.66E+03	1.21E-02
1.67E+03	1.20E-02
1.67E+03	1.18E-02
1.67E+03	1.17E-02
1.68E+03	1.17E-02
1.68E+03	1.16E-02
1.69E+03	1.15E-02
1.69E+03	1.15E-02
1.69E+03	1.15E-02
1.70E+03	1.14E-02
1.70E+03	1.12E-02
1.70E+03	1.13E-02
1.71E+03	1.14E-02
1.71E+03	1.15E-02
1.72E+03	1.14E-02
1.72E+03	1.14E-02
1.72E+03	1.15E-02
1.73E+03	1.16E-02
1.73E+03	1.16E-02
1.74E+03	1.16E-02
1.74E+03	1.18E-02
1.74E+03	1.18E-02
1.75E+03	1.17E-02
1.75E+03	1.15E-02
1.75E+03	1.12E-02
1.76E+03	1.11E-02
1.76E+03	1.09E-02
1.77E+03	1.08E-02
1.77E+03	1.07E-02
1.77E+03	1.06E-02
1.78E+03	1.06E-02
1.78E+03	1.06E-02
1.79E+03	1.07E-02
1.79E+03	1.07E-02
1.79E+03	1.07E-02
1.80E+03	1.07E-02
1.80E+03	1.07E-02
1.81E+03	1.06E-02
1.81E+03	1.06E-02
1.81E+03	1.06E-02
1.82E+03	1.06E-02
1.82E+03	1.07E-02
1.82E+03	1.07E-02
1.83E+03	1.07E-02
1.83E+03	1.06E-02
1.84E+03	1.06E-02
1.84E+03	1.06E-02
1.84E+03	1.05E-02
1.85E+03	1.05E-02
1.85E+03	1.06E-02
1.86E+03	1.06E-02
1.86E+03	1.07E-02
1.86E+03	1.07E-02
1.87E+03	1.07E-02
1.87E+03	1.07E-02
1.87E+03	1.06E-02
1.88E+03	1.06E-02
1.88E+03	1.06E-02
1.89E+03	1.06E-02
1.89E+03	1.07E-02
1.89E+03	1.07E-02
1.90E+03	1.07E-02
1.90E+03	1.07E-02
1.91E+03	1.07E-02
1.91E+03	1.07E-02
1.91E+03	1.07E-02
1.92E+03	1.07E-02
1.92E+03	1.07E-02
1.92E+03	1.07E-02
1.93E+03	1.08E-02
1.93E+03	1.08E-02
1.94E+03	1.08E-02
1.94E+03	1.08E-02
1.94E+03	1.07E-02
1.95E+03	1.07E-02
1.95E+03	1.07E-02
1.96E+03	1.07E-02
1.96E+03	1.07E-02
1.96E+03	1.07E-02
1.97E+03	1.08E-02
1.97E+03	1.08E-02
1.97E+03	1.07E-02
1.98E+03	1.07E-02
1.98E+03	1.06E-02
1.99E+03	1.06E-02
1.99E+03	1.06E-02
1.99E+03	1.06E-02
2.00E+03	1.07E-02
2.00E+03	1.07E-02
2.01E+03	1.07E-02
2.01E+03	1.07E-02
2.01E+03	1.06E-02
2.02E+03	1.06E-02
2.02E+03	1.05E-02
2.02E+03	1.05E-02
2.03E+03	1.05E-02
2.03E+03	1.06E-02
2.04E+03	1.06E-02
2.04E+03	1.06E-02
2.04E+03	1.06E-02
2.05E+03	1.06E-02
2.05E+03	1.06E-02
2.06E+03	1.06E-02
2.06E+03	1.06E-02
2.06E+03	1.06E-02
2.07E+03	1.06E-02
2.07E+03	1.06E-02
2.08E+03	1.06E-02
2.08E+03	1.06E-02
2.08E+03	1.06E-02
2.09E+03	1.05E-02
2.09E+03	1.05E-02
2.09E+03	1.05E-02
2.10E+03	1.05E-02
2.10E+03	1.06E-02
2.11E+03	1.06E-02
2.11E+03	1.06E-02
2.11E+03	1.06E-02
2.12E+03	1.06E-02
2.12E+03	1.06E-02
2.13E+03	1.06E-02
2.13E+03	1.06E-02
2.13E+03	1.07E-02
2.14E+03	1.07E-02
2.14E+03	1.07E-02
2.14E+03	1.07E-02
2.15E+03	1.07E-02
2.15E+03	1.07E-02
2.16E+03	1.07E-02
2.16E+03	1.07E-02
2.16E+03	1.07E-02
2.17E+03	1.07E-02
2.17E+03	1.07E-02
2.18E+03	1.07E-02
2.18E+03	1.07E-02
2.18E+03	1.07E-02
2.19E+03	1.07E-02
2.19E+03	1.06E-02
2.19E+03	1.06E-02
2.20E+03	1.06E-02
2.20E+03	1.07E-02
2.21E+03	1.07E-02
2.21E+03	1.07E-02
2.21E+03	1.07E-02
2.22E+03	1.06E-02
2.22E+03	1.06E-02
2.23E+03	1.06E-02
2.23E+03	1.06E-02
2.23E+03	1.06E-02
2.24E+03	1.06E-02
2.24E+03	1.06E-02
2.24E+03	1.06E-02
2.25E+03	1.06E-02
2.25E+03	1.06E-02
2.26E+03	1.06E-02
2.26E+03	1.05E-02
2.26E+03	1.05E-02
2.27E+03	1.04E-02
2.27E+03	1.04E-02
2.28E+03	1.04E-02
2.28E+03	1.05E-02
2.28E+03	1.05E-02
2.29E+03	1.05E-02
2.29E+03	1.04E-02
2.29E+03	1.04E-02
2.30E+03	1.04E-02
2.30E+03	1.04E-02
2.31E+03	1.04E-02
2.31E+03	1.05E-02
2.31E+03	1.05E-02
2.32E+03	1.05E-02
2.32E+03	1.05E-02
2.33E+03	1.04E-02
2.33E+03	1.04E-02
2.33E+03	1.04E-02
2.34E+03	1.04E-02
2.34E+03	1.04E-02
2.35E+03	1.04E-02
2.35E+03	1.04E-02
2.35E+03	1.04E-02
2.36E+03	1.03E-02
2.36E+03	1.02E-02
2.36E+03	1.01E-02
2.37E+03	1.01E-02
2.37E+03	1.01E-02
2.38E+03	1.01E-02
2.38E+03	1.02E-02
2.38E+03	1.03E-02
2.39E+03	1.03E-02
2.39E+03	1.03E-02
2.40E+03	1.03E-02
2.40E+03	1.02E-02
2.40E+03	1.03E-02
2.41E+03	1.03E-02
2.41E+03	1.03E-02
2.41E+03	1.03E-02
2.42E+03	1.04E-02
2.42E+03	1.04E-02
2.43E+03	1.04E-02
2.43E+03	1.04E-02
2.43E+03	1.04E-02
2.44E+03	1.04E-02
2.44E+03	1.03E-02
2.45E+03	1.03E-02
2.45E+03	1.04E-02
2.45E+03	1.04E-02
2.46E+03	1.05E-02
2.46E+03	1.05E-02
2.46E+03	1.05E-02
2.47E+03	1.05E-02
2.47E+03	1.04E-02
2.48E+03	1.04E-02
2.48E+03	1.04E-02
2.48E+03	1.05E-02
2.49E+03	1.05E-02
2.49E+03	1.06E-02
2.50E+03	1.06E-02
2.50E+03	1.06E-02
2.50E+03	1.06E-02
2.51E+03	1.05E-02
2.51E+03	1.06E-02
2.51E+03	1.06E-02
2.52E+03	1.06E-02
2.52E+03	1.06E-02
2.53E+03	1.07E-02
2.53E+03	1.06E-02
2.53E+03	1.06E-02
2.54E+03	1.06E-02
2.54E+03	1.06E-02
2.55E+03	1.05E-02
2.55E+03	1.06E-02
2.55E+03	1.06E-02
2.56E+03	1.06E-02
2.56E+03	1.06E-02
2.56E+03	1.06E-02
2.57E+03	1.06E-02
2.57E+03	1.06E-02
2.58E+03	1.05E-02
2.58E+03	1.04E-02
2.58E+03	1.04E-02
2.59E+03	1.05E-02
2.59E+03	1.05E-02
2.60E+03	1.05E-02
2.60E+03	1.05E-02
2.60E+03	1.05E-02
2.61E+03	1.05E-02
2.61E+03	1.05E-02
2.62E+03	1.04E-02
2.62E+03	1.04E-02
2.62E+03	1.04E-02
2.63E+03	1.04E-02
2.63E+03	1.05E-02
2.63E+03	1.04E-02
2.64E+03	1.04E-02
2.64E+03	1.03E-02
2.65E+03	1.03E-02
2.65E+03	1.03E-02
2.65E+03	1.03E-02
2.66E+03	1.03E-02
2.66E+03	1.03E-02
2.67E+03	1.03E-02
2.67E+03	1.03E-02
2.67E+03	1.03E-02
2.68E+03	1.02E-02
2.68E+03	1.02E-02
2.68E+03	1.02E-02
2.69E+03	1.02E-02
2.69E+03	1.02E-02
2.70E+03	1.03E-02
2.70E+03	1.03E-02
2.70E+03	1.03E-02
2.71E+03	1.02E-02
2.71E+03	1.02E-02
2.72E+03	1.02E-02
2.72E+03	1.02E-02
2.72E+03	1.02E-02
2.73E+03	1.02E-02
2.73E+03	1.02E-02
2.73E+03	1.01E-02
2.74E+03	1.01E-02
2.74E+03	1.01E-02
2.75E+03	1.01E-02
2.75E+03	1.00E-02
2.75E+03	1.00E-02
2.76E+03	1.00E-02
2.76E+03	1.00E-02
2.77E+03	1.00E-02
2.77E+03	1.00E-02
2.77E+03	1.00E-02
2.78E+03	9.99E-03
2.78E+03	9.95E-03
2.78E+03	9.88E-03
2.79E+03	9.89E-03
2.79E+03	9.92E-03
2.80E+03	9.95E-03
2.80E+03	9.96E-03
2.80E+03	1.00E-02
2.81E+03	1.00E-02
2.81E+03	1.00E-02
2.82E+03	1.00E-02
2.82E+03	1.00E-02
2.82E+03	1.00E-02
2.83E+03	1.01E-02
2.83E+03	1.02E-02
2.83E+03	1.02E-02
2.84E+03	1.04E-02
2.84E+03	1.06E-02
2.85E+03	1.10E-02
2.85E+03	1.14E-02
2.85E+03	1.15E-02
2.86E+03	1.14E-02
2.86E+03	1.11E-02
2.87E+03	1.09E-02
2.87E+03	1.08E-02
2.87E+03	1.07E-02
2.88E+03	1.06E-02
2.88E+03	1.06E-02
2.89E+03	1.06E-02
2.89E+03	1.07E-02
2.89E+03	1.07E-02
2.90E+03	1.09E-02
2.90E+03	1.10E-02
2.90E+03	1.12E-02
2.91E+03	1.14E-02
2.91E+03	1.17E-02
2.92E+03	1.21E-02
2.92E+03	1.27E-02
2.92E+03	1.31E-02
2.93E+03	1.31E-02
2.93E+03	1.28E-02
2.94E+03	1.24E-02
2.94E+03	1.20E-02
2.94E+03	1.17E-02
2.95E+03	1.15E-02
2.95E+03	1.14E-02
2.95E+03	1.13E-02
2.96E+03	1.12E-02
2.96E+03	1.10E-02
2.97E+03	1.08E-02
2.97E+03	1.06E-02
2.97E+03	1.05E-02
2.98E+03	1.03E-02
2.98E+03	1.02E-02
2.99E+03	1.01E-02
2.99E+03	1.00E-02
2.99E+03	9.91E-03
3.00E+03	9.85E-03
3.00E+03	9.84E-03
3.00E+03	9.83E-03
3.01E+03	9.80E-03
3.01E+03	9.82E-03
3.02E+03	9.76E-03
3.02E+03	9.72E-03
3.02E+03	9.73E-03
3.03E+03	9.69E-03
3.03E+03	9.63E-03
3.04E+03	9.60E-03
3.04E+03	9.56E-03
3.04E+03	9.63E-03
3.05E+03	9.70E-03
3.05E+03	9.66E-03
3.05E+03	9.56E-03
3.06E+03	9.48E-03
3.06E+03	9.46E-03
3.07E+03	9.48E-03
3.07E+03	9.45E-03
3.07E+03	9.46E-03
3.08E+03	9.46E-03
3.08E+03	9.50E-03
3.09E+03	9.44E-03
3.09E+03	9.34E-03
3.09E+03	9.29E-03
3.10E+03	9.27E-03
3.10E+03	9.24E-03
3.10E+03	9.25E-03
3.11E+03	9.24E-03
3.11E+03	9.22E-03
3.12E+03	9.18E-03
3.12E+03	9.18E-03
3.12E+03	9.16E-03
3.13E+03	9.12E-03
3.13E+03	9.07E-03
3.14E+03	9.04E-03
3.14E+03	9.07E-03
3.14E+03	9.12E-03
3.15E+03	9.13E-03
3.15E+03	9.13E-03
3.16E+03	9.07E-03
3.16E+03	8.99E-03
3.16E+03	8.95E-03
3.17E+03	8.99E-03
3.17E+03	8.98E-03
3.17E+03	8.98E-03
3.18E+03	9.01E-03
3.18E+03	9.05E-03
3.19E+03	9.04E-03
3.19E+03	8.97E-03
3.19E+03	8.89E-03
3.20E+03	8.85E-03
3.20E+03	8.80E-03
3.21E+03	8.81E-03
3.21E+03	8.87E-03
3.21E+03	8.88E-03
3.22E+03	8.83E-03
3.22E+03	8.82E-03
3.22E+03	8.82E-03
3.23E+03	8.79E-03
3.23E+03	8.81E-03
3.24E+03	8.85E-03
3.24E+03	8.86E-03
3.24E+03	8.86E-03
3.25E+03	8.85E-03
3.25E+03	8.84E-03
3.26E+03	8.82E-03
3.26E+03	8.80E-03
3.26E+03	8.71E-03
3.27E+03	8.71E-03
3.27E+03	8.71E-03
3.27E+03	8.73E-03
3.28E+03	8.74E-03
3.28E+03	8.71E-03
3.29E+03	8.70E-03
3.29E+03	8.70E-03
3.29E+03	8.64E-03
3.30E+03	8.58E-03
3.30E+03	8.55E-03
3.31E+03	8.55E-03
3.31E+03	8.55E-03
3.31E+03	8.60E-03
3.32E+03	8.66E-03
3.32E+03	8.69E-03
3.32E+03	8.62E-03
3.33E+03	8.54E-03
3.33E+03	8.50E-03
3.34E+03	8.51E-03
3.34E+03	8.51E-03
3.34E+03	8.49E-03
3.35E+03	8.47E-03
3.35E+03	8.40E-03
3.36E+03	8.40E-03
3.36E+03	8.46E-03
3.36E+03	8.47E-03
3.37E+03	8.40E-03
3.37E+03	8.33E-03
3.37E+03	8.32E-03
3.38E+03	8.33E-03
3.38E+03	8.34E-03
3.39E+03	8.35E-03
3.39E+03	8.32E-03
3.39E+03	8.31E-03
3.40E+03	8.29E-03
3.40E+03	8.23E-03
3.41E+03	8.18E-03
3.41E+03	8.17E-03
3.41E+03	8.21E-03
3.42E+03	8.25E-03
3.42E+03	8.23E-03
3.43E+03	8.18E-03
3.43E+03	8.16E-03
3.43E+03	8.17E-03
3.44E+03	8.17E-03
3.44E+03	8.16E-03
3.44E+03	8.16E-03
3.45E+03	8.16E-03
3.45E+03	8.11E-03
3.46E+03	8.05E-03
3.46E+03	8.02E-03
3.46E+03	8.03E-03
3.47E+03	8.03E-03
3.47E+03	7.98E-03
3.48E+03	7.90E-03
3.48E+03	7.91E-03
3.48E+03	7.94E-03
3.49E+03	7.95E-03
3.49E+03	7.97E-03
3.49E+03	7.96E-03
3.50E+03	7.86E-03
3.50E+03	7.84E-03
3.51E+03	7.84E-03
3.51E+03	7.83E-03
3.51E+03	7.82E-03
3.52E+03	7.85E-03
3.52E+03	7.86E-03
3.53E+03	7.80E-03
3.53E+03	7.74E-03
3.53E+03	7.68E-03
3.54E+03	7.58E-03
3.54E+03	7.52E-03
3.54E+03	7.50E-03
3.55E+03	7.57E-03
3.55E+03	7.63E-03
3.56E+03	7.57E-03
3.56E+03	7.50E-03
3.56E+03	7.50E-03
3.57E+03	7.47E-03
3.57E+03	7.48E-03
3.58E+03	7.47E-03
3.58E+03	7.46E-03
3.58E+03	7.48E-03
3.59E+03	7.43E-03
3.59E+03	7.38E-03
3.59E+03	7.40E-03
3.60E+03	7.35E-03
3.60E+03	7.30E-03
3.61E+03	7.27E-03
3.61E+03	7.26E-03
3.61E+03	7.32E-03
3.62E+03	7.34E-03
3.62E+03	7.31E-03
3.63E+03	7.35E-03
3.63E+03	7.21E-03
3.63E+03	7.15E-03
3.64E+03	7.21E-03
3.64E+03	7.27E-03
3.64E+03	7.32E-03
3.65E+03	7.21E-03
3.65E+03	7.11E-03
3.66E+03	7.15E-03
3.66E+03	7.14E-03
3.66E+03	7.16E-03
3.67E+03	7.19E-03
3.67E+03	7.21E-03
3.68E+03	7.08E-03
3.68E+03	7.01E-03
3.68E+03	7.06E-03
3.69E+03	7.04E-03
3.69E+03	6.91E-03
3.70E+03	6.94E-03
3.70E+03	6.97E-03
3.70E+03	6.91E-03
3.71E+03	6.94E-03
3.71E+03	6.91E-03
3.71E+03	6.79E-03
3.72E+03	6.83E-03
3.72E+03	6.76E-03
3.73E+03	6.66E-03
3.73E+03	6.62E-03
3.73E+03	6.58E-03
3.74E+03	6.56E-03
3.74E+03	6.66E-03
3.75E+03	6.55E-03
3.75E+03	6.49E-03
3.75E+03	6.42E-03
3.76E+03	6.48E-03
3.76E+03	6.51E-03
3.76E+03	6.49E-03
3.77E+03	6.42E-03
3.77E+03	6.46E-03
3.78E+03	6.47E-03
3.78E+03	6.42E-03
3.78E+03	6.36E-03
3.79E+03	6.42E-03
3.79E+03	6.43E-03
3.80E+03	6.42E-03
3.80E+03	6.36E-03
3.80E+03	6.30E-03
3.81E+03	6.22E-03
3.81E+03	6.26E-03
3.81E+03	6.34E-03
3.82E+03	6.35E-03
3.82E+03	6.27E-03
3.83E+03	6.30E-03
3.83E+03	6.27E-03
3.83E+03	6.20E-03
3.84E+03	6.09E-03
3.84E+03	6.08E-03
3.85E+03	6.20E-03
3.85E+03	6.40E-03
3.85E+03	6.17E-03
3.86E+03	5.98E-03
3.86E+03	6.14E-03
3.86E+03	6.18E-03
3.87E+03	6.16E-03
3.87E+03	6.11E-03
3.88E+03	6.15E-03
3.88E+03	6.15E-03
3.88E+03	6.07E-03
3.89E+03	6.04E-03
3.89E+03	6.00E-03
3.90E+03	6.01E-03
3.90E+03	6.05E-03
3.90E+03	5.95E-03
3.91E+03	5.87E-03
3.91E+03	5.89E-03
3.91E+03	5.88E-03
3.92E+03	5.92E-03
3.92E+03	5.94E-03
3.93E+03	5.92E-03
3.93E+03	5.91E-03
3.93E+03	5.92E-03
3.94E+03	5.89E-03
3.94E+03	5.85E-03
3.95E+03	5.85E-03
3.95E+03	5.86E-03
3.95E+03	5.83E-03
3.96E+03	5.84E-03
3.96E+03	5.81E-03
3.97E+03	5.79E-03
3.97E+03	5.77E-03
3.97E+03	5.76E-03
3.98E+03	5.71E-03
3.98E+03	5.64E-03
3.98E+03	5.65E-03
3.99E+03	5.68E-03
3.99E+03	5.64E-03
4.00E+03	5.58E-03
4.00E+03	5.47E-03
4.00E+03	0.00E+00
