# Supplementary material for: Cretaceous dinosaur bone contains recent organic material and provides an environment conducive to microbial communities
Source: eLife. 2019 Jun 18;8:e46205. doi: 10.7554/eLife.46205 (PMC6581507; doi:10.7554/eLife.46205)
Supplement: Source data 1. [file elife-46205-data1.zip › Raw data files/ATR FTIR/Chicken bone.CSV]

3.97E+02	0.00E+00
4.01E+02	0.00E+00
4.05E+02	0.00E+00
4.09E+02	0.00E+00
4.13E+02	0.00E+00
4.17E+02	0.00E+00
4.20E+02	0.00E+00
4.24E+02	0.00E+00
4.28E+02	0.00E+00
4.32E+02	0.00E+00
4.36E+02	0.00E+00
4.40E+02	0.00E+00
4.44E+02	0.00E+00
4.47E+02	0.00E+00
4.51E+02	0.00E+00
4.55E+02	0.00E+00
4.59E+02	0.00E+00
4.63E+02	0.00E+00
4.67E+02	0.00E+00
4.71E+02	0.00E+00
4.74E+02	0.00E+00
4.78E+02	0.00E+00
4.82E+02	0.00E+00
4.86E+02	0.00E+00
4.90E+02	0.00E+00
4.94E+02	0.00E+00
4.98E+02	0.00E+00
5.01E+02	0.00E+00
5.05E+02	0.00E+00
5.09E+02	0.00E+00
5.13E+02	0.00E+00
5.17E+02	0.00E+00
5.21E+02	0.00E+00
5.25E+02	0.00E+00
5.28E+02	0.00E+00
5.32E+02	0.00E+00
5.36E+02	0.00E+00
5.40E+02	0.00E+00
5.44E+02	0.00E+00
5.48E+02	0.00E+00
5.52E+02	0.00E+00
5.55E+02	0.00E+00
5.59E+02	0.00E+00
5.63E+02	0.00E+00
5.67E+02	0.00E+00
5.71E+02	0.00E+00
5.75E+02	0.00E+00
5.79E+02	0.00E+00
5.82E+02	0.00E+00
5.86E+02	0.00E+00
5.90E+02	0.00E+00
5.94E+02	0.00E+00
5.98E+02	0.00E+00
6.02E+02	0.00E+00
6.06E+02	0.00E+00
6.09E+02	0.00E+00
6.13E+02	0.00E+00
6.17E+02	0.00E+00
6.21E+02	0.00E+00
6.25E+02	0.00E+00
6.29E+02	0.00E+00
6.33E+02	0.00E+00
6.36E+02	0.00E+00
6.40E+02	0.00E+00
6.44E+02	0.00E+00
6.48E+02	0.00E+00
6.52E+02	0.00E+00
6.56E+02	0.00E+00
6.60E+02	0.00E+00
6.63E+02	0.00E+00
6.67E+02	0.00E+00
6.71E+02	0.00E+00
6.75E+02	1.34E-02
6.79E+02	1.33E-02
6.83E+02	1.30E-02
6.87E+02	1.27E-02
6.90E+02	1.26E-02
6.94E+02	1.25E-02
6.98E+02	1.27E-02
7.02E+02	1.28E-02
7.06E+02	1.26E-02
7.10E+02	1.24E-02
7.14E+02	1.25E-02
7.17E+02	1.28E-02
7.21E+02	1.29E-02
7.25E+02	1.28E-02
7.29E+02	1.25E-02
7.33E+02	1.22E-02
7.37E+02	1.20E-02
7.41E+02	1.19E-02
7.44E+02	1.17E-02
7.48E+02	1.14E-02
7.52E+02	1.14E-02
7.56E+02	1.15E-02
7.60E+02	1.14E-02
7.64E+02	1.11E-02
7.68E+02	1.10E-02
7.71E+02	1.08E-02
7.75E+02	1.08E-02
7.79E+02	1.08E-02
7.83E+02	1.08E-02
7.87E+02	1.09E-02
7.91E+02	1.09E-02
7.95E+02	1.08E-02
7.98E+02	1.09E-02
8.02E+02	1.10E-02
8.06E+02	1.11E-02
8.10E+02	1.09E-02
8.14E+02	1.09E-02
8.18E+02	1.09E-02
8.22E+02	1.10E-02
8.25E+02	1.10E-02
8.29E+02	1.09E-02
8.33E+02	1.08E-02
8.37E+02	1.07E-02
8.41E+02	1.06E-02
8.45E+02	1.06E-02
8.49E+02	1.07E-02
8.52E+02	1.07E-02
8.56E+02	1.06E-02
8.60E+02	1.06E-02
8.64E+02	1.05E-02
8.68E+02	1.04E-02
8.72E+02	1.04E-02
8.76E+02	1.04E-02
8.79E+02	1.04E-02
8.83E+02	1.03E-02
8.87E+02	1.03E-02
8.91E+02	1.02E-02
8.95E+02	1.02E-02
8.99E+02	1.01E-02
9.03E+02	1.00E-02
9.06E+02	9.97E-03
9.10E+02	9.98E-03
9.14E+02	9.98E-03
9.18E+02	9.91E-03
9.22E+02	9.80E-03
9.26E+02	9.71E-03
9.30E+02	9.70E-03
9.33E+02	9.68E-03
9.37E+02	9.63E-03
9.41E+02	9.69E-03
9.45E+02	9.78E-03
9.49E+02	9.82E-03
9.53E+02	9.80E-03
9.57E+02	9.76E-03
9.60E+02	9.82E-03
9.64E+02	9.94E-03
9.68E+02	1.00E-02
9.72E+02	1.01E-02
9.76E+02	1.02E-02
9.80E+02	1.02E-02
9.84E+02	1.02E-02
9.87E+02	1.03E-02
9.91E+02	1.03E-02
9.95E+02	1.03E-02
9.99E+02	1.03E-02
1.00E+03	1.04E-02
1.01E+03	1.05E-02
1.01E+03	1.08E-02
1.01E+03	1.11E-02
1.02E+03	1.13E-02
1.02E+03	1.15E-02
1.03E+03	1.16E-02
1.03E+03	1.17E-02
1.03E+03	1.19E-02
1.04E+03	1.20E-02
1.04E+03	1.21E-02
1.05E+03	1.23E-02
1.05E+03	1.25E-02
1.05E+03	1.26E-02
1.06E+03	1.27E-02
1.06E+03	1.28E-02
1.06E+03	1.29E-02
1.07E+03	1.30E-02
1.07E+03	1.31E-02
1.08E+03	1.33E-02
1.08E+03	1.35E-02
1.08E+03	1.38E-02
1.09E+03	1.40E-02
1.09E+03	1.42E-02
1.10E+03	1.44E-02
1.10E+03	1.45E-02
1.10E+03	1.43E-02
1.11E+03	1.43E-02
1.11E+03	1.44E-02
1.11E+03	1.44E-02
1.12E+03	1.43E-02
1.12E+03	1.40E-02
1.13E+03	1.36E-02
1.13E+03	1.34E-02
1.13E+03	1.35E-02
1.14E+03	1.38E-02
1.14E+03	1.43E-02
1.15E+03	1.47E-02
1.15E+03	1.50E-02
1.15E+03	1.54E-02
1.16E+03	1.59E-02
1.16E+03	1.63E-02
1.16E+03	1.65E-02
1.17E+03	1.68E-02
1.17E+03	1.71E-02
1.18E+03	1.76E-02
1.18E+03	1.75E-02
1.18E+03	1.65E-02
1.19E+03	1.53E-02
1.19E+03	1.48E-02
1.20E+03	1.49E-02
1.20E+03	1.47E-02
1.20E+03	1.41E-02
1.21E+03	1.36E-02
1.21E+03	1.35E-02
1.21E+03	1.36E-02
1.22E+03	1.39E-02
1.22E+03	1.41E-02
1.23E+03	1.41E-02
1.23E+03	1.42E-02
1.23E+03	1.42E-02
1.24E+03	1.43E-02
1.24E+03	1.45E-02
1.25E+03	1.45E-02
1.25E+03	1.42E-02
1.25E+03	1.40E-02
1.26E+03	1.39E-02
1.26E+03	1.39E-02
1.27E+03	1.38E-02
1.27E+03	1.35E-02
1.27E+03	1.30E-02
1.28E+03	1.27E-02
1.28E+03	1.26E-02
1.28E+03	1.24E-02
1.29E+03	1.22E-02
1.29E+03	1.20E-02
1.30E+03	1.19E-02
1.30E+03	1.18E-02
1.30E+03	1.17E-02
1.31E+03	1.16E-02
1.31E+03	1.14E-02
1.32E+03	1.13E-02
1.32E+03	1.11E-02
1.32E+03	1.09E-02
1.33E+03	1.09E-02
1.33E+03	1.09E-02
1.33E+03	1.09E-02
1.34E+03	1.09E-02
1.34E+03	1.09E-02
1.35E+03	1.08E-02
1.35E+03	1.08E-02
1.35E+03	1.08E-02
1.36E+03	1.09E-02
1.36E+03	1.10E-02
1.37E+03	1.12E-02
1.37E+03	1.14E-02
1.37E+03	1.16E-02
1.38E+03	1.20E-02
1.38E+03	1.21E-02
1.38E+03	1.21E-02
1.39E+03	1.21E-02
1.39E+03	1.22E-02
1.40E+03	1.21E-02
1.40E+03	1.20E-02
1.40E+03	1.19E-02
1.41E+03	1.20E-02
1.41E+03	1.21E-02
1.42E+03	1.20E-02
1.42E+03	1.17E-02
1.42E+03	1.13E-02
1.43E+03	1.10E-02
1.43E+03	1.10E-02
1.43E+03	1.12E-02
1.44E+03	1.15E-02
1.44E+03	1.18E-02
1.45E+03	1.20E-02
1.45E+03	1.24E-02
1.45E+03	1.28E-02
1.46E+03	1.31E-02
1.46E+03	1.34E-02
1.47E+03	1.35E-02
1.47E+03	1.28E-02
1.47E+03	1.13E-02
1.48E+03	9.89E-03
1.48E+03	9.21E-03
1.48E+03	9.00E-03
1.49E+03	9.00E-03
1.49E+03	9.23E-03
1.50E+03	9.65E-03
1.50E+03	1.02E-02
1.50E+03	1.08E-02
1.51E+03	1.16E-02
1.51E+03	1.24E-02
1.52E+03	1.31E-02
1.52E+03	1.35E-02
1.52E+03	1.39E-02
1.53E+03	1.44E-02
1.53E+03	1.50E-02
1.54E+03	1.55E-02
1.54E+03	1.60E-02
1.54E+03	1.64E-02
1.55E+03	1.64E-02
1.55E+03	1.62E-02
1.55E+03	1.55E-02
1.56E+03	1.46E-02
1.56E+03	1.37E-02
1.57E+03	1.30E-02
1.57E+03	1.26E-02
1.57E+03	1.23E-02
1.58E+03	1.20E-02
1.58E+03	1.18E-02
1.59E+03	1.18E-02
1.59E+03	1.18E-02
1.59E+03	1.18E-02
1.60E+03	1.19E-02
1.60E+03	1.19E-02
1.60E+03	1.21E-02
1.61E+03	1.24E-02
1.61E+03	1.30E-02
1.62E+03	1.36E-02
1.62E+03	1.44E-02
1.62E+03	1.52E-02
1.63E+03	1.63E-02
1.63E+03	1.74E-02
1.64E+03	1.85E-02
1.64E+03	1.96E-02
1.64E+03	2.07E-02
1.65E+03	2.17E-02
1.65E+03	2.22E-02
1.65E+03	2.20E-02
1.66E+03	2.13E-02
1.66E+03	2.03E-02
1.67E+03	1.91E-02
1.67E+03	1.81E-02
1.67E+03	1.72E-02
1.68E+03	1.62E-02
1.68E+03	1.53E-02
1.69E+03	1.43E-02
1.69E+03	1.33E-02
1.69E+03	1.25E-02
1.70E+03	1.16E-02
1.70E+03	1.07E-02
1.70E+03	1.00E-02
1.71E+03	9.68E-03
1.71E+03	9.58E-03
1.72E+03	9.64E-03
1.72E+03	9.98E-03
1.72E+03	1.08E-02
1.73E+03	1.21E-02
1.73E+03	1.35E-02
1.74E+03	1.54E-02
1.74E+03	1.70E-02
1.74E+03	1.75E-02
1.75E+03	1.68E-02
1.75E+03	1.46E-02
1.75E+03	1.19E-02
1.76E+03	9.59E-03
1.76E+03	8.03E-03
1.77E+03	7.14E-03
1.77E+03	6.67E-03
1.77E+03	6.41E-03
1.78E+03	6.24E-03
1.78E+03	6.11E-03
1.79E+03	6.05E-03
1.79E+03	5.99E-03
1.79E+03	5.89E-03
1.80E+03	5.82E-03
1.80E+03	5.75E-03
1.81E+03	5.68E-03
1.81E+03	5.64E-03
1.81E+03	5.60E-03
1.82E+03	5.56E-03
1.82E+03	5.54E-03
1.82E+03	5.52E-03
1.83E+03	5.50E-03
1.83E+03	5.46E-03
1.84E+03	5.45E-03
1.84E+03	5.45E-03
1.84E+03	5.42E-03
1.85E+03	5.37E-03
1.85E+03	5.35E-03
1.86E+03	5.38E-03
1.86E+03	5.42E-03
1.86E+03	5.44E-03
1.87E+03	5.42E-03
1.87E+03	5.38E-03
1.87E+03	5.35E-03
1.88E+03	5.34E-03
1.88E+03	5.32E-03
1.89E+03	5.34E-03
1.89E+03	5.36E-03
1.89E+03	5.38E-03
1.90E+03	5.39E-03
1.90E+03	5.38E-03
1.91E+03	5.36E-03
1.91E+03	5.34E-03
1.91E+03	5.29E-03
1.92E+03	5.29E-03
1.92E+03	5.31E-03
1.92E+03	5.36E-03
1.93E+03	5.38E-03
1.93E+03	5.37E-03
1.94E+03	5.37E-03
1.94E+03	5.38E-03
1.94E+03	5.36E-03
1.95E+03	5.33E-03
1.95E+03	5.29E-03
1.96E+03	5.30E-03
1.96E+03	5.33E-03
1.96E+03	5.37E-03
1.97E+03	5.39E-03
1.97E+03	5.35E-03
1.97E+03	5.32E-03
1.98E+03	5.29E-03
1.98E+03	5.25E-03
1.99E+03	5.25E-03
1.99E+03	5.27E-03
1.99E+03	5.27E-03
2.00E+03	5.26E-03
2.00E+03	5.26E-03
2.01E+03	5.27E-03
2.01E+03	5.29E-03
2.01E+03	5.28E-03
2.02E+03	5.28E-03
2.02E+03	5.27E-03
2.02E+03	5.24E-03
2.03E+03	5.26E-03
2.03E+03	5.27E-03
2.04E+03	5.27E-03
2.04E+03	5.27E-03
2.04E+03	5.23E-03
2.05E+03	5.21E-03
2.05E+03	5.25E-03
2.06E+03	5.24E-03
2.06E+03	5.20E-03
2.06E+03	5.22E-03
2.07E+03	5.26E-03
2.07E+03	5.28E-03
2.08E+03	5.26E-03
2.08E+03	5.26E-03
2.08E+03	5.29E-03
2.09E+03	5.27E-03
2.09E+03	5.21E-03
2.09E+03	5.19E-03
2.10E+03	5.19E-03
2.10E+03	5.19E-03
2.11E+03	5.23E-03
2.11E+03	5.25E-03
2.11E+03	5.21E-03
2.12E+03	5.21E-03
2.12E+03	5.25E-03
2.13E+03	5.27E-03
2.13E+03	5.28E-03
2.13E+03	5.31E-03
2.14E+03	5.32E-03
2.14E+03	5.30E-03
2.14E+03	5.29E-03
2.15E+03	5.30E-03
2.15E+03	5.31E-03
2.16E+03	5.34E-03
2.16E+03	5.38E-03
2.16E+03	5.43E-03
2.17E+03	5.41E-03
2.17E+03	5.37E-03
2.18E+03	5.38E-03
2.18E+03	5.42E-03
2.18E+03	5.43E-03
2.19E+03	5.41E-03
2.19E+03	5.38E-03
2.19E+03	5.37E-03
2.20E+03	5.38E-03
2.20E+03	5.38E-03
2.21E+03	5.37E-03
2.21E+03	5.37E-03
2.21E+03	5.39E-03
2.22E+03	5.40E-03
2.22E+03	5.37E-03
2.23E+03	5.33E-03
2.23E+03	5.32E-03
2.23E+03	5.31E-03
2.24E+03	5.30E-03
2.24E+03	5.32E-03
2.24E+03	5.37E-03
2.25E+03	5.39E-03
2.25E+03	5.35E-03
2.26E+03	5.30E-03
2.26E+03	5.30E-03
2.26E+03	5.30E-03
2.27E+03	5.28E-03
2.27E+03	5.28E-03
2.28E+03	5.28E-03
2.28E+03	5.30E-03
2.28E+03	5.30E-03
2.29E+03	5.27E-03
2.29E+03	5.28E-03
2.29E+03	5.26E-03
2.30E+03	5.23E-03
2.30E+03	5.23E-03
2.31E+03	5.23E-03
2.31E+03	5.26E-03
2.31E+03	5.31E-03
2.32E+03	5.33E-03
2.32E+03	5.32E-03
2.33E+03	5.28E-03
2.33E+03	5.27E-03
2.33E+03	5.27E-03
2.34E+03	5.25E-03
2.34E+03	5.27E-03
2.35E+03	5.34E-03
2.35E+03	5.40E-03
2.35E+03	5.38E-03
2.36E+03	5.34E-03
2.36E+03	5.28E-03
2.36E+03	5.23E-03
2.37E+03	5.19E-03
2.37E+03	5.21E-03
2.38E+03	5.26E-03
2.38E+03	5.33E-03
2.38E+03	5.37E-03
2.39E+03	5.39E-03
2.39E+03	5.42E-03
2.40E+03	5.42E-03
2.40E+03	5.38E-03
2.40E+03	5.37E-03
2.41E+03	5.38E-03
2.41E+03	5.41E-03
2.41E+03	5.46E-03
2.42E+03	5.50E-03
2.42E+03	5.53E-03
2.43E+03	5.54E-03
2.43E+03	5.53E-03
2.43E+03	5.51E-03
2.44E+03	5.48E-03
2.44E+03	5.46E-03
2.45E+03	5.47E-03
2.45E+03	5.51E-03
2.45E+03	5.53E-03
2.46E+03	5.55E-03
2.46E+03	5.57E-03
2.46E+03	5.55E-03
2.47E+03	5.54E-03
2.47E+03	5.55E-03
2.48E+03	5.56E-03
2.48E+03	5.61E-03
2.48E+03	5.65E-03
2.49E+03	5.68E-03
2.49E+03	5.72E-03
2.50E+03	5.75E-03
2.50E+03	5.74E-03
2.50E+03	5.70E-03
2.51E+03	5.69E-03
2.51E+03	5.68E-03
2.51E+03	5.69E-03
2.52E+03	5.71E-03
2.52E+03	5.72E-03
2.53E+03	5.74E-03
2.53E+03	5.78E-03
2.53E+03	5.80E-03
2.54E+03	5.81E-03
2.54E+03	5.80E-03
2.55E+03	5.80E-03
2.55E+03	5.80E-03
2.55E+03	5.81E-03
2.56E+03	5.84E-03
2.56E+03	5.84E-03
2.56E+03	5.83E-03
2.57E+03	5.83E-03
2.57E+03	5.85E-03
2.58E+03	5.84E-03
2.58E+03	5.84E-03
2.58E+03	5.84E-03
2.59E+03	5.85E-03
2.59E+03	5.87E-03
2.60E+03	5.91E-03
2.60E+03	5.93E-03
2.60E+03	5.96E-03
2.61E+03	5.96E-03
2.61E+03	5.96E-03
2.62E+03	5.96E-03
2.62E+03	5.97E-03
2.62E+03	6.04E-03
2.63E+03	6.10E-03
2.63E+03	6.09E-03
2.63E+03	6.06E-03
2.64E+03	6.03E-03
2.64E+03	6.03E-03
2.65E+03	6.04E-03
2.65E+03	6.04E-03
2.65E+03	6.03E-03
2.66E+03	6.02E-03
2.66E+03	6.04E-03
2.67E+03	6.08E-03
2.67E+03	6.10E-03
2.67E+03	6.12E-03
2.68E+03	6.12E-03
2.68E+03	6.09E-03
2.68E+03	6.06E-03
2.69E+03	6.07E-03
2.69E+03	6.07E-03
2.70E+03	6.10E-03
2.70E+03	6.13E-03
2.70E+03	6.15E-03
2.71E+03	6.18E-03
2.71E+03	6.18E-03
2.72E+03	6.14E-03
2.72E+03	6.11E-03
2.72E+03	6.17E-03
2.73E+03	6.22E-03
2.73E+03	6.22E-03
2.73E+03	6.25E-03
2.74E+03	6.29E-03
2.74E+03	6.26E-03
2.75E+03	6.20E-03
2.75E+03	6.18E-03
2.75E+03	6.24E-03
2.76E+03	6.31E-03
2.76E+03	6.31E-03
2.77E+03	6.32E-03
2.77E+03	6.37E-03
2.77E+03	6.44E-03
2.78E+03	6.44E-03
2.78E+03	6.41E-03
2.78E+03	6.42E-03
2.79E+03	6.46E-03
2.79E+03	6.54E-03
2.80E+03	6.60E-03
2.80E+03	6.66E-03
2.80E+03	6.72E-03
2.81E+03	6.79E-03
2.81E+03	6.90E-03
2.82E+03	6.97E-03
2.82E+03	7.01E-03
2.82E+03	7.13E-03
2.83E+03	7.38E-03
2.83E+03	7.71E-03
2.83E+03	8.18E-03
2.84E+03	9.08E-03
2.84E+03	1.09E-02
2.85E+03	1.41E-02
2.85E+03	1.72E-02
2.85E+03	1.75E-02
2.86E+03	1.57E-02
2.86E+03	1.37E-02
2.87E+03	1.23E-02
2.87E+03	1.18E-02
2.87E+03	1.14E-02
2.88E+03	1.10E-02
2.88E+03	1.08E-02
2.89E+03	1.09E-02
2.89E+03	1.13E-02
2.89E+03	1.19E-02
2.90E+03	1.27E-02
2.90E+03	1.36E-02
2.90E+03	1.48E-02
2.91E+03	1.68E-02
2.91E+03	2.02E-02
2.92E+03	2.42E-02
2.92E+03	2.64E-02
2.92E+03	2.64E-02
2.93E+03	2.52E-02
2.93E+03	2.33E-02
2.94E+03	2.09E-02
2.94E+03	1.85E-02
2.94E+03	1.67E-02
2.95E+03	1.55E-02
2.95E+03	1.50E-02
2.95E+03	1.49E-02
2.96E+03	1.46E-02
2.96E+03	1.37E-02
2.97E+03	1.26E-02
2.97E+03	1.16E-02
2.97E+03	1.07E-02
2.98E+03	1.01E-02
2.98E+03	9.57E-03
2.99E+03	9.17E-03
2.99E+03	8.84E-03
2.99E+03	8.67E-03
3.00E+03	8.67E-03
3.00E+03	8.71E-03
3.00E+03	8.72E-03
3.01E+03	8.69E-03
3.01E+03	8.61E-03
3.02E+03	8.46E-03
3.02E+03	8.30E-03
3.02E+03	8.25E-03
3.03E+03	8.17E-03
3.03E+03	8.12E-03
3.04E+03	8.16E-03
3.04E+03	8.20E-03
3.04E+03	8.29E-03
3.05E+03	8.31E-03
3.05E+03	8.27E-03
3.05E+03	8.26E-03
3.06E+03	8.25E-03
3.06E+03	8.21E-03
3.07E+03	8.22E-03
3.07E+03	8.25E-03
3.07E+03	8.25E-03
3.08E+03	8.24E-03
3.08E+03	8.24E-03
3.09E+03	8.24E-03
3.09E+03	8.20E-03
3.09E+03	8.17E-03
3.10E+03	8.10E-03
3.10E+03	8.08E-03
3.10E+03	8.14E-03
3.11E+03	8.18E-03
3.11E+03	8.13E-03
3.12E+03	8.07E-03
3.12E+03	8.05E-03
3.12E+03	8.03E-03
3.13E+03	8.05E-03
3.13E+03	8.12E-03
3.14E+03	8.15E-03
3.14E+03	8.18E-03
3.14E+03	8.23E-03
3.15E+03	8.32E-03
3.15E+03	8.38E-03
3.16E+03	8.40E-03
3.16E+03	8.44E-03
3.16E+03	8.47E-03
3.17E+03	8.50E-03
3.17E+03	8.57E-03
3.17E+03	8.63E-03
3.18E+03	8.74E-03
3.18E+03	8.85E-03
3.19E+03	8.93E-03
3.19E+03	8.95E-03
3.19E+03	8.99E-03
3.20E+03	9.06E-03
3.20E+03	9.13E-03
3.21E+03	9.18E-03
3.21E+03	9.24E-03
3.21E+03	9.34E-03
3.22E+03	9.42E-03
3.22E+03	9.46E-03
3.22E+03	9.50E-03
3.23E+03	9.54E-03
3.23E+03	9.58E-03
3.24E+03	9.63E-03
3.24E+03	9.75E-03
3.24E+03	9.86E-03
3.25E+03	9.98E-03
3.25E+03	1.01E-02
3.26E+03	1.02E-02
3.26E+03	1.03E-02
3.26E+03	1.04E-02
3.27E+03	1.06E-02
3.27E+03	1.06E-02
3.27E+03	1.07E-02
3.28E+03	1.09E-02
3.28E+03	1.10E-02
3.29E+03	1.10E-02
3.29E+03	1.09E-02
3.29E+03	1.09E-02
3.30E+03	1.09E-02
3.30E+03	1.08E-02
3.31E+03	1.08E-02
3.31E+03	1.07E-02
3.31E+03	1.06E-02
3.32E+03	1.06E-02
3.32E+03	1.06E-02
3.32E+03	1.06E-02
3.33E+03	1.04E-02
3.33E+03	1.03E-02
3.34E+03	1.02E-02
3.34E+03	1.01E-02
3.34E+03	1.01E-02
3.35E+03	1.00E-02
3.35E+03	9.96E-03
3.36E+03	9.89E-03
3.36E+03	9.82E-03
3.36E+03	9.72E-03
3.37E+03	9.64E-03
3.37E+03	9.59E-03
3.37E+03	9.51E-03
3.38E+03	9.45E-03
3.38E+03	9.43E-03
3.39E+03	9.40E-03
3.39E+03	9.37E-03
3.39E+03	9.32E-03
3.40E+03	9.28E-03
3.40E+03	9.25E-03
3.41E+03	9.17E-03
3.41E+03	9.14E-03
3.41E+03	9.11E-03
3.42E+03	8.99E-03
3.42E+03	8.86E-03
3.43E+03	8.80E-03
3.43E+03	8.75E-03
3.43E+03	8.74E-03
3.44E+03	8.72E-03
3.44E+03	8.62E-03
3.44E+03	8.55E-03
3.45E+03	8.48E-03
3.45E+03	8.41E-03
3.46E+03	8.33E-03
3.46E+03	8.25E-03
3.46E+03	8.19E-03
3.47E+03	8.17E-03
3.47E+03	8.17E-03
3.48E+03	8.04E-03
3.48E+03	7.94E-03
3.48E+03	7.97E-03
3.49E+03	7.91E-03
3.49E+03	7.77E-03
3.49E+03	7.71E-03
3.50E+03	7.68E-03
3.50E+03	7.63E-03
3.51E+03	7.56E-03
3.51E+03	7.47E-03
3.51E+03	7.45E-03
3.52E+03	7.42E-03
3.52E+03	7.35E-03
3.53E+03	7.27E-03
3.53E+03	7.15E-03
3.53E+03	7.09E-03
3.54E+03	7.02E-03
3.54E+03	6.93E-03
3.54E+03	6.86E-03
3.55E+03	6.80E-03
3.55E+03	6.78E-03
3.56E+03	6.68E-03
3.56E+03	6.63E-03
3.56E+03	6.56E-03
3.57E+03	6.40E-03
3.57E+03	6.33E-03
3.58E+03	6.29E-03
3.58E+03	6.23E-03
3.58E+03	6.21E-03
3.59E+03	6.17E-03
3.59E+03	6.09E-03
3.59E+03	6.02E-03
3.60E+03	5.95E-03
3.60E+03	5.88E-03
3.61E+03	5.83E-03
3.61E+03	5.79E-03
3.61E+03	5.70E-03
3.62E+03	5.59E-03
3.62E+03	5.55E-03
3.63E+03	5.56E-03
3.63E+03	5.49E-03
3.63E+03	5.41E-03
3.64E+03	5.40E-03
3.64E+03	5.40E-03
3.64E+03	5.37E-03
3.65E+03	5.29E-03
3.65E+03	5.24E-03
3.66E+03	5.22E-03
3.66E+03	5.21E-03
3.66E+03	5.26E-03
3.67E+03	5.26E-03
3.67E+03	5.16E-03
3.68E+03	5.02E-03
3.68E+03	4.97E-03
3.68E+03	4.98E-03
3.69E+03	4.98E-03
3.69E+03	4.95E-03
3.70E+03	5.02E-03
3.70E+03	5.04E-03
3.70E+03	4.90E-03
3.71E+03	4.82E-03
3.71E+03	4.86E-03
3.71E+03	4.88E-03
3.72E+03	4.83E-03
3.72E+03	4.82E-03
3.73E+03	4.89E-03
3.73E+03	4.87E-03
3.73E+03	4.82E-03
3.74E+03	4.81E-03
3.74E+03	4.81E-03
3.75E+03	4.74E-03
3.75E+03	4.67E-03
3.75E+03	4.60E-03
3.76E+03	4.67E-03
3.76E+03	4.74E-03
3.76E+03	4.71E-03
3.77E+03	4.72E-03
3.77E+03	4.84E-03
3.78E+03	4.86E-03
3.78E+03	4.74E-03
3.78E+03	4.62E-03
3.79E+03	4.61E-03
3.79E+03	4.70E-03
3.80E+03	4.77E-03
3.80E+03	4.73E-03
3.80E+03	4.65E-03
3.81E+03	4.63E-03
3.81E+03	4.66E-03
3.81E+03	4.67E-03
3.82E+03	4.70E-03
3.82E+03	4.71E-03
3.83E+03	4.68E-03
3.83E+03	4.67E-03
3.83E+03	4.66E-03
3.84E+03	4.63E-03
3.84E+03	4.65E-03
3.85E+03	4.72E-03
3.85E+03	4.75E-03
3.85E+03	4.62E-03
3.86E+03	4.57E-03
3.86E+03	4.61E-03
3.86E+03	4.63E-03
3.87E+03	4.64E-03
3.87E+03	4.62E-03
3.88E+03	4.68E-03
3.88E+03	4.69E-03
3.88E+03	4.68E-03
3.89E+03	4.64E-03
3.89E+03	4.66E-03
3.90E+03	4.71E-03
3.90E+03	4.71E-03
3.90E+03	4.66E-03
3.91E+03	4.63E-03
3.91E+03	4.61E-03
3.91E+03	4.60E-03
3.92E+03	4.53E-03
3.92E+03	4.48E-03
3.93E+03	4.47E-03
3.93E+03	4.55E-03
3.93E+03	4.63E-03
3.94E+03	4.68E-03
3.94E+03	4.57E-03
3.95E+03	4.51E-03
3.95E+03	4.54E-03
3.95E+03	4.59E-03
3.96E+03	4.62E-03
3.96E+03	4.55E-03
3.97E+03	4.45E-03
3.97E+03	4.44E-03
3.97E+03	4.50E-03
3.98E+03	4.58E-03
3.98E+03	4.56E-03
3.98E+03	4.52E-03
3.99E+03	4.53E-03
3.99E+03	4.55E-03
4.00E+03	4.56E-03
4.00E+03	4.59E-03
4.00E+03	0.00E+00
