# Supplementary material for: Cretaceous dinosaur bone contains recent organic material and provides an environment conducive to microbial communities
Source: eLife. 2019 Jun 18;8:e46205. doi: 10.7554/eLife.46205 (PMC6581507; doi:10.7554/eLife.46205)
Supplement: Source data 1. [file elife-46205-data1.zip › Raw data files/16S rRNA amplicon sequencing/taxa_plots/table_mc620000_sorted_L4.txt]

# Constructed from biom file
#OTU ID	1B5g1	1B5g2	1BEDTA1	1BEDTA2	1M1	1M2	1S1	1S2
D_0__Archaea;D_1__Thaumarchaeota;D_2__Soil Crenarchaeotic Group(SCG);D_3__Unknown Order	0.0	1.43244106579e-06	0.0	0.0	0.0	1.0000200004e-06	0.0	0.0
D_0__Archaea;D_1__Thaumarchaeota;D_2__Soil Crenarchaeotic Group(SCG);D_3__uncultured archaeon	0.000103772372829	9.7405992474e-05	3.86239437134e-05	4.02801889946e-05	0.000240484293803	0.000179003580072	3.56811956531e-06	3.19893027772e-06
D_0__Archaea;D_1__Thaumarchaeota;D_2__Soil Crenarchaeotic Group(SCG);D_3__uncultured euryarchaeote	0.0	1.43244106579e-06	0.0	0.0	9.89647299599e-07	0.0	0.0	0.0
D_0__Archaea;D_1__Thaumarchaeota;D_2__Soil Crenarchaeotic Group(SCG);Other	0.00719982605774	0.00670382418791	0.00415572756549	0.00460201159264	0.0101438848209	0.00819116382328	0.0016246837754	0.00275108003884
D_0__Bacteria;D_1__Acidobacteria;D_2__Blastocatellia;D_3__Blastocatellales	1.18596997519e-05	1.57568517237e-05	5.1150628161e-05	4.43082078941e-05	2.9689418988e-06	8.0001600032e-06	1.42724782612e-05	1.1196255972e-05
D_0__Bacteria;D_1__Acidobacteria;D_2__Holophagae;D_3__Holophagales	0.0	0.0	0.0	2.01400944973e-06	0.0	0.0	0.0	0.0
D_0__Bacteria;D_1__Acidobacteria;D_2__Holophagae;D_3__Subgroup 10	9.98191395788e-05	9.31086692766e-05	0.00018163692449	0.00018830988355	0.00107376732006	0.000268005360107	8.92029891327e-05	0.0
D_0__Bacteria;D_1__Acidobacteria;D_2__Holophagae;D_3__Subgroup 7	2.96492493798e-06	0.0	0.0	7.04903307406e-06	0.0	1.0000200004e-06	1.18937318844e-06	4.79839541657e-06
D_0__Bacteria;D_1__Acidobacteria;D_2__Solibacteres;D_3__Solibacterales	2.96492493798e-06	2.86488213159e-06	2.40094785246e-05	4.33012031692e-05	2.9689418988e-06	0.0	2.37874637687e-06	3.19893027772e-06
D_0__Bacteria;D_1__Acidobacteria;D_2__Subgroup 17;Ambiguous_taxa	3.06375576925e-05	3.72434677106e-05	3.1316711119e-05	3.62521700952e-05	6.92753109719e-06	3.0000600012e-06	1.18937318844e-06	3.19893027772e-06
D_0__Bacteria;D_1__Acidobacteria;D_2__Subgroup 17;D_3__uncultured Acidobacteria bacterium	9.88308312661e-07	0.0	0.0	0.0	0.0	0.0	0.0	0.0
D_0__Bacteria;D_1__Acidobacteria;D_2__Subgroup 17;Other	0.0331814632893	0.0293793662594	0.0302195823395	0.0300903081837	0.0284662149257	0.0106432128643	0.0252503927905	0.0161386032511
D_0__Bacteria;D_1__Acidobacteria;D_2__Subgroup 22;Ambiguous_taxa	0.0	2.86488213159e-06	1.04389037063e-06	0.0	0.0	0.0	0.0	1.59946513886e-06
D_0__Bacteria;D_1__Acidobacteria;D_2__Subgroup 22;D_3__uncultured Acidobacteria bacterium	0.0	0.0	0.0	0.0	1.9792945992e-06	0.0	0.0	0.0
D_0__Bacteria;D_1__Acidobacteria;D_2__Subgroup 22;D_3__uncultured bacterium	9.88308312661e-07	4.29732319738e-06	1.04389037063e-06	1.00700472487e-06	4.94823649799e-06	4.0000800016e-06	0.0	0.0
D_0__Bacteria;D_1__Acidobacteria;D_2__Subgroup 22;Other	0.0	1.43244106579e-06	0.0	0.0	0.0	0.0	0.0	0.0
D_0__Bacteria;D_1__Acidobacteria;D_2__Subgroup 5;D_3__uncultured bacterium	0.0	0.0	1.04389037063e-06	2.01400944973e-06	0.0	0.0	0.0	0.0
D_0__Bacteria;D_1__Acidobacteria;D_2__Subgroup 5;Other	0.000141328088711	0.000113162844198	0.000171198020784	0.000171190803227	0.000175167572029	8.70017400348e-05	8.92029891327e-05	0.0
D_0__Bacteria;D_1__Acidobacteria;D_2__Subgroup 6;Ambiguous_taxa	0.00140240949567	0.000985519453266	0.00103345146693	0.00117618151864	0.0014854605967	0.000404008080162	0.000274745206529	2.07930468051e-05
D_0__Bacteria;D_1__Acidobacteria;D_2__Subgroup 6;D_3__uncultured Acidobacteria bacterium	1.68012413152e-05	1.00270874606e-05	1.77461363008e-05	1.61120755979e-05	0.0	1.10002200044e-05	3.56811956531e-06	0.0
D_0__Bacteria;D_1__Acidobacteria;D_2__Subgroup 6;D_3__uncultured bacterium	0.00451261575561	0.00289926071717	0.00268906159475	0.00262626832245	0.000436434459123	0.000169003380068	0.000400818764503	5.11828844434e-05
D_0__Bacteria;D_1__Acidobacteria;D_2__Subgroup 6;D_3__uncultured organism	0.0	1.43244106579e-06	0.0	0.0	0.0	0.0	0.0	0.0
D_0__Bacteria;D_1__Acidobacteria;D_2__Subgroup 6;D_3__uncultured soil bacterium	6.91815818863e-06	0.0	2.08778074127e-06	3.0210141746e-06	0.0	0.0	0.0	0.0
D_0__Bacteria;D_1__Acidobacteria;D_2__Subgroup 6;Other	0.000133421622209	0.00013608190125	0.000116915721511	0.000139973656756	6.43270744739e-05	5.000100002e-06	9.39604818864e-05	1.59946513886e-06
D_0__Bacteria;D_1__Acidobacteria;Other;Other	8.89477481395e-06	4.29732319738e-06	8.35112296507e-06	6.0420283492e-06	8.90682569639e-06	4.0000800016e-06	0.0	0.0
D_0__Bacteria;D_1__Actinobacteria;D_2__Acidimicrobiia;D_3__Acidimicrobiales	0.0608363064942	0.0626979454498	0.044199362183	0.0484520323369	0.0304395716411	0.00962019240385	0.0137099047431	0.00971994964884
D_0__Bacteria;D_1__Actinobacteria;D_2__Actinobacteria;D_3__Actinomycetales	1.97661662532e-06	1.43244106579e-06	1.04389037063e-05	3.12171464709e-05	2.07825932916e-05	1.0000200004e-05	0.000267608967398	0.00291742441328
D_0__Bacteria;D_1__Actinobacteria;D_2__Actinobacteria;D_3__Actinopolysporales	2.96492493798e-06	2.86488213159e-06	1.04389037063e-06	2.01400944973e-06	2.9689418988e-05	1.5000300006e-05	0.000102286094205	0.0
D_0__Bacteria;D_1__Actinobacteria;D_2__Actinobacteria;D_3__Bifidobacteriales	0.0	0.0	0.0	3.0210141746e-06	0.0	0.0	0.0	0.0
D_0__Bacteria;D_1__Actinobacteria;D_2__Actinobacteria;D_3__Corynebacteriales	1.38363163773e-05	8.59464639476e-06	5.42822992729e-05	5.53852598676e-05	4.4534128482e-05	1.0000200004e-06	0.000936036699299	0.00650982311515
D_0__Bacteria;D_1__Actinobacteria;D_2__Actinobacteria;D_3__Elev-16S-976	0.0	0.0	1.04389037063e-06	1.00700472487e-06	9.89647299599e-07	0.0	0.0	0.0
D_0__Bacteria;D_1__Actinobacteria;D_2__Actinobacteria;D_3__Frankiales	0.113555636816	0.11948277418	0.109286970682	0.114057383157	0.0862388553343	0.0737624752495	0.269896132039	0.230562899766
D_0__Bacteria;D_1__Actinobacteria;D_2__Actinobacteria;D_3__Glycomycetales	3.95323325064e-06	1.43244106579e-06	2.08778074127e-06	8.05603779893e-06	2.57308297896e-05	2.0000400008e-06	2.25980905803e-05	0.0
D_0__Bacteria;D_1__Actinobacteria;D_2__Actinobacteria;D_3__Kineosporiales	7.80763567002e-05	6.30274068949e-05	0.000229655881539	0.000216506015846	2.474118249e-05	2.60005200104e-05	0.000140346036235	3.51882330549e-05
D_0__Bacteria;D_1__Actinobacteria;D_2__Actinobacteria;D_3__Micrococcales	0.00567980787286	0.00581857560925	0.00844402920805	0.00804798176113	0.0175959289869	0.0306546130923	0.0363698427292	0.0249756481433
D_0__Bacteria;D_1__Actinobacteria;D_2__Actinobacteria;D_3__Micromonosporales	0.0498502712906	0.0532080233889	0.0504783627623	0.0516784754754	0.0327593049113	0.0266565331307	0.00692690944945	0.00445451041172
D_0__Bacteria;D_1__Actinobacteria;D_2__Actinobacteria;D_3__PeM15	0.0	0.0	1.04389037063e-06	0.0	0.0	0.0	0.0	0.0
D_0__Bacteria;D_1__Actinobacteria;D_2__Actinobacteria;D_3__Propionibacteriales	0.0414437207831	0.0419633610224	0.0235480789807	0.0238670189841	0.0920263127424	0.0755185103702	0.0569709757261	0.0422418743172
D_0__Bacteria;D_1__Actinobacteria;D_2__Actinobacteria;D_3__Pseudonocardiales	0.109076623543	0.121869220996	0.164063030101	0.155415067207	0.401269321626	0.428929578592	0.492156678509	0.485746366415
D_0__Bacteria;D_1__Actinobacteria;D_2__Actinobacteria;D_3__Streptomycetales	0.0010693495943	0.00110727694386	0.000634685345345	0.000650525052264	0.113649116591	0.227266545331	0.000900355503646	0.000491035797629
D_0__Bacteria;D_1__Actinobacteria;D_2__Actinobacteria;D_3__Streptosporangiales	9.09243647648e-05	0.000103135756737	2.81850400071e-05	2.92031370211e-05	0.000289966658782	0.000297005940119	1.07043586959e-05	1.27957211109e-05
D_0__Bacteria;D_1__Actinobacteria;D_2__Actinobacteria;Other	0.000225334295287	0.00022489324733	0.000228611991169	0.000228590072545	0.000612591678452	0.000991019820396	0.000149861021743	9.75673734703e-05
D_0__Bacteria;D_1__Actinobacteria;D_2__Coriobacteriia;D_3__Coriobacteriales	0.0	0.0	0.0	2.01400944973e-06	8.90682569639e-06	0.0	2.37874637687e-06	1.59946513886e-06
D_0__Bacteria;D_1__Actinobacteria;D_2__MB-A2-108;Ambiguous_taxa	0.0	0.0	0.0	1.00700472487e-06	0.0	0.0	2.37874637687e-06	0.0
D_0__Bacteria;D_1__Actinobacteria;D_2__MB-A2-108;D_3__uncultured bacterium	9.88308312661e-07	1.00270874606e-05	6.05456414967e-05	5.43782551428e-05	0.0	1.0000200004e-05	0.0	4.79839541657e-06
D_0__Bacteria;D_1__Actinobacteria;D_2__MB-A2-108;Other	6.52283486356e-05	0.000101703315671	0.000103345146693	0.00011177752446	5.73995433767e-05	0.0	8.80136159443e-05	0.0
D_0__Bacteria;D_1__Actinobacteria;D_2__Nitriliruptoria;D_3__Euzebyales	0.27465582163	0.280037931039	0.291055425359	0.285766793818	0.0231686329309	0.0258555171103	0.0236994501528	0.0208986115043
D_0__Bacteria;D_1__Actinobacteria;D_2__Nitriliruptoria;D_3__Nitriliruptorales	0.0005386280304	0.000495624608765	0.000236963114134	0.000219527030021	0.000314707841272	6.20012400248e-05	0.000245010876818	0.000171142769858
D_0__Bacteria;D_1__Actinobacteria;D_2__Nitriliruptoria;Other	9.88308312661e-07	0.0	0.0	0.0	0.0	0.0	0.0	0.0
D_0__Bacteria;D_1__Actinobacteria;D_2__OPB41;D_3__uncultured bacterium	0.0	0.0	0.0	0.0	9.89647299599e-07	0.0	0.0	0.0
D_0__Bacteria;D_1__Actinobacteria;D_2__Rubrobacteria;D_3__Rubrobacterales	3.26141743178e-05	3.86759087764e-05	5.42822992729e-05	6.54553071163e-05	6.72960163727e-05	4.5000900018e-05	0.000371084434792	0.000988469455814
D_0__Bacteria;D_1__Actinobacteria;D_2__TakashiAC-B11;D_3__uncultured Actinomycetales bacterium	0.0	0.0	2.08778074127e-06	0.0	0.0	0.0	0.0	0.0
D_0__Bacteria;D_1__Actinobacteria;D_2__TakashiAC-B11;D_3__uncultured actinobacterium	1.97661662532e-05	1.43244106579e-05	9.3950133357e-06	4.02801889946e-06	4.94823649799e-06	2.0000400008e-06	1.18937318844e-06	0.0
D_0__Bacteria;D_1__Actinobacteria;D_2__TakashiAC-B11;D_3__uncultured bacterium	0.00774932547958	0.00688287932114	0.0103668752708	0.0103892677464	0.00433564481954	0.000553011060221	0.00275577767761	0.00301659125189
D_0__Bacteria;D_1__Actinobacteria;D_2__TakashiAC-B11;Other	0.0312947827204	0.0287089838406	0.0244270346728	0.0217069938492	0.00965203011299	0.00143602872057	0.00984919937344	0.00840358983956
D_0__Bacteria;D_1__Actinobacteria;D_2__Thermoleophilia;D_3__Gaiellales	0.00492968186355	0.00425721484754	0.0039385983684	0.00422740583499	0.00426834880317	0.00116002320046	0.00140108161598	0.00319093295202
D_0__Bacteria;D_1__Actinobacteria;D_2__Thermoleophilia;D_3__Solirubrobacterales	0.00973582518803	0.00896708107187	0.00595121900298	0.00591313174441	0.0161866712322	0.0114562291246	0.00400343015228	0.0043137574795
D_0__Bacteria;D_1__Actinobacteria;D_2__Thermoleophilia;Other	9.88308312661e-07	0.0	0.0	0.0	0.0	2.0000400008e-06	0.0	0.0
D_0__Bacteria;D_1__Actinobacteria;Other;Other	5.92984987597e-06	2.86488213159e-06	6.2633422238e-06	6.0420283492e-06	7.91717839679e-06	7.0001400028e-06	0.0	1.59946513886e-06
D_0__Bacteria;D_1__Armatimonadetes;D_2__Armatimonadia;D_3__Armatimonadales	0.0	4.29732319738e-06	5.21945185317e-06	3.0210141746e-06	0.0	0.0	0.0	1.59946513886e-06
D_0__Bacteria;D_1__Armatimonadetes;D_2__Fimbriimonadia;D_3__Fimbriimonadales	1.97661662532e-06	0.0	7.30723259443e-06	1.00700472487e-06	0.0	0.0	0.0	0.0
D_0__Bacteria;D_1__Armatimonadetes;D_2__uncultured;D_3__uncultured bacterium	0.0	0.0	1.04389037063e-06	0.0	0.0	0.0	2.37874637687e-06	3.19893027772e-06
D_0__Bacteria;D_1__BRC1;D_2__uncultured bacterium;D_3__uncultured bacterium	1.97661662532e-06	0.0	5.21945185317e-06	6.0420283492e-06	0.0	0.0	2.85449565225e-05	0.0
D_0__Bacteria;D_1__BRC1;Other;Other	1.08713914393e-05	2.86488213159e-06	2.19216977833e-05	3.725917482e-05	3.4637655486e-05	4.0000800016e-06	0.0	0.0
D_0__Bacteria;D_1__Bacteroidetes;D_2__Bacteroidetes BD2-2;D_3__uncultured bacterium	0.0	0.0	0.0	0.0	0.0	0.0	1.18937318844e-06	0.0
D_0__Bacteria;D_1__Bacteroidetes;D_2__Bacteroidetes Incertae Sedis;D_3__Order II	9.88308312661e-07	0.0	0.0	1.00700472487e-06	0.0	0.0	0.0	0.0
D_0__Bacteria;D_1__Bacteroidetes;D_2__Bacteroidia;D_3__Bacteroidales	9.88308312661e-07	1.43244106579e-06	6.05456414967e-05	4.43082078941e-05	5.73995433767e-05	1.10002200044e-05	0.000663670239147	0.0047296184156
D_0__Bacteria;D_1__Bacteroidetes;D_2__Cytophagia;D_3__Cytophagales	0.00027474971092	0.000267866479303	0.00116080609214	0.00117114649502	0.00076400771529	0.00042500850017	0.00103118655437	0.00166184427927
D_0__Bacteria;D_1__Bacteroidetes;D_2__Flavobacteriia;D_3__Flavobacteriales	9.88308312661e-07	0.0	1.25266844476e-05	1.20840566984e-05	3.9585891984e-05	2.0000400008e-06	0.000168890992758	0.00210649558788
D_0__Bacteria;D_1__Bacteroidetes;D_2__Sphingobacteriia;D_3__Sphingobacteriales	0.00102388741192	0.000972627483674	0.00111069935435	0.0011298593013	0.000465134230811	0.000165003300066	0.000179595351454	1.59946513886e-06
D_0__Bacteria;D_1__Chlamydiae;D_2__Chlamydiae;D_3__Chlamydiales	1.97661662532e-06	5.72976426317e-06	1.77461363008e-05	1.00700472487e-05	1.9792945992e-06	0.0	0.0	0.0
D_0__Bacteria;D_1__Chlorobi;D_2__Chlorobia;D_3__Chlorobiales	0.0	0.0	0.0	2.01400944973e-06	0.0	6.0001200024e-06	0.0	0.0
D_0__Bacteria;D_1__Chloroflexi;D_2__Anaerolineae;D_3__Anaerolineales	0.0	1.43244106579e-06	3.1316711119e-06	5.03502362433e-06	1.9792945992e-06	1.0000200004e-06	0.0	0.0
D_0__Bacteria;D_1__Chloroflexi;D_2__Ardenticatenia;D_3__Ardenticatenales	9.88308312661e-07	0.0	3.1316711119e-06	1.00700472487e-06	5.93788379759e-06	1.40002800056e-05	0.0	0.0
D_0__Bacteria;D_1__Chloroflexi;D_2__Caldilineae;D_3__Caldilineales	1.97661662532e-05	1.00270874606e-05	1.87900266714e-05	1.30910614233e-05	8.90682569639e-06	6.0001200024e-06	0.0	0.000411062540686
D_0__Bacteria;D_1__Chloroflexi;D_2__Chloroflexi Incertae Sedis;D_3__Unknown Order	0.0	0.0	0.0	0.0	0.0	7.0001400028e-06	0.0	0.0
D_0__Bacteria;D_1__Chloroflexi;D_2__Chloroflexia;D_3__Chloroflexales	0.0	1.43244106579e-06	0.0	0.0	0.0	0.0	0.0	0.0
D_0__Bacteria;D_1__Chloroflexi;D_2__Chloroflexia;D_3__Herpetosiphonales	9.88308312661e-07	0.0	3.1316711119e-06	2.01400944973e-06	9.89647299599e-07	2.0000400008e-06	1.18937318844e-06	0.0
D_0__Bacteria;D_1__Chloroflexi;D_2__Chloroflexia;D_3__Kallotenuales	0.0	2.86488213159e-06	6.2633422238e-06	2.01400944973e-06	0.0	2.0000400008e-06	3.09237028993e-05	0.0
D_0__Bacteria;D_1__Chloroflexi;D_2__Gitt-GS-136;Ambiguous_taxa	0.0	0.0	1.04389037063e-06	0.0	9.89647299599e-07	0.0	0.0	0.0
D_0__Bacteria;D_1__Chloroflexi;D_2__Gitt-GS-136;D_3__uncultured bacterium	3.65674075685e-05	3.72434677106e-05	8.246733928e-05	9.46584441374e-05	6.13581325751e-05	8.0001600032e-06	3.21130760878e-05	0.0
D_0__Bacteria;D_1__Chloroflexi;D_2__Gitt-GS-136;D_3__uncultured bacterium #0319-6C24	9.88308312661e-07	0.0	0.0	0.0	0.0	0.0	0.0	0.0
D_0__Bacteria;D_1__Chloroflexi;D_2__Gitt-GS-136;Other	0.0111323048338	0.0113692847392	0.0110234823139	0.0105070872993	0.00847632912106	0.000885017700354	0.00211708427542	0.00134035178636
D_0__Bacteria;D_1__Chloroflexi;D_2__JG30-KF-CM66;Ambiguous_taxa	2.96492493798e-06	2.86488213159e-06	1.04389037063e-06	0.0	9.89647299599e-07	0.0	1.18937318844e-06	0.0
D_0__Bacteria;D_1__Chloroflexi;D_2__JG30-KF-CM66;D_3__uncultured Chloroflexi bacterium	1.77895496279e-05	1.28919695921e-05	3.23606014896e-05	2.31611086719e-05	1.08861202956e-05	0.0	3.56811956531e-06	3.19893027772e-06
D_0__Bacteria;D_1__Chloroflexi;D_2__JG30-KF-CM66;D_3__uncultured bacterium	0.00766235434806	0.00716363777003	0.00716943906551	0.00720813982059	0.00766679762999	0.00294705894118	0.00359309640227	0.00516147400309
D_0__Bacteria;D_1__Chloroflexi;D_2__JG30-KF-CM66;Other	0.00160105946651	0.001524117294	0.00205959570126	0.00187302878825	0.000843179499258	0.000164003280066	0.000567331010884	6.39786055543e-06
D_0__Bacteria;D_1__Chloroflexi;D_2__JG37-AG-4;D_3__uncultured bacterium	0.0	0.0	0.0	1.00700472487e-06	0.0	0.0	0.0	0.0
D_0__Bacteria;D_1__Chloroflexi;D_2__KD4-96;Ambiguous_taxa	0.0	1.43244106579e-06	0.0	4.02801889946e-06	9.89647299599e-07	0.0	0.0	4.79839541657e-06
D_0__Bacteria;D_1__Chloroflexi;D_2__KD4-96;D_3__uncultured bacterium	0.000772857100501	0.000709058327568	0.000979169167654	0.00075525354365	0.000334500787264	6.80013600272e-05	0.000102286094205	0.00153708599844
D_0__Bacteria;D_1__Chloroflexi;D_2__KD4-96;Other	9.88308312661e-07	0.0	0.0	0.0	0.0	0.0	0.0	0.0
D_0__Bacteria;D_1__Chloroflexi;D_2__Ktedonobacteria;D_3__C0119	2.96492493798e-06	1.43244106579e-06	1.04389037063e-06	3.0210141746e-06	9.89647299599e-07	0.0	0.0	0.000236720840551
D_0__Bacteria;D_1__Chloroflexi;D_2__NLS2-31;D_3__uncultured bacterium	1.28480080646e-05	1.71892927895e-05	8.35112296507e-06	1.30910614233e-05	0.0	0.0	3.09237028993e-05	0.0
D_0__Bacteria;D_1__Chloroflexi;D_2__P2-11E;D_3__uncultured bacterium	0.000125515155708	0.000131784578053	7.4116216315e-05	7.45183496401e-05	0.000150426389539	3.0000600012e-06	7.96880036252e-05	1.59946513886e-06
D_0__Bacteria;D_1__Chloroflexi;D_2__S085;Ambiguous_taxa	3.75557158811e-05	2.00541749211e-05	2.19216977833e-05	3.22241511957e-05	4.94823649799e-06	2.0000400008e-06	3.56811956531e-06	3.19893027772e-06
D_0__Bacteria;D_1__Chloroflexi;D_2__S085;D_3__uncultured Chloroflexi bacterium	0.000331083284742	0.000282190889961	0.000333001028232	0.000312171464709	0.000104902613757	5.000100002e-06	0.000117747945655	1.59946513886e-06
D_0__Bacteria;D_1__Chloroflexi;D_2__S085;D_3__uncultured bacterium	0.00871786762598	0.00764780285027	0.0058687516637	0.00558384119938	0.00375472185468	0.000685013700274	0.00206237310875	0.00463365050727
D_0__Bacteria;D_1__Chloroflexi;D_2__S085;Other	0.000146269630274	0.000140379224448	0.000126310734847	0.000106742500836	0.000130633443547	9.0001800036e-06	0.0	0.0
D_0__Bacteria;D_1__Chloroflexi;D_2__SAR202 clade;Ambiguous_taxa	0.0	2.86488213159e-06	1.04389037063e-06	0.0	9.89647299599e-07	0.0	0.0	0.0
D_0__Bacteria;D_1__Chloroflexi;D_2__SAR202 clade;D_3__uncultured Chloroflexi bacterium	9.88308312661e-07	0.0	0.0	1.00700472487e-06	0.0	0.0	0.0	0.0
D_0__Bacteria;D_1__Chloroflexi;D_2__SAR202 clade;D_3__uncultured bacterium	0.000595949912535	0.000481300198107	0.00129129238847	0.00130105010453	0.000314707841272	5.30010600212e-05	0.00116082823191	0.0
D_0__Bacteria;D_1__Chloroflexi;D_2__SAR202 clade;Other	9.88308312661e-07	0.0	1.04389037063e-06	4.02801889946e-06	0.0	0.0	0.0	0.0
D_0__Bacteria;D_1__Chloroflexi;D_2__TK10;D_3__uncultured Chloroflexi bacterium	0.000216439520473	0.000201974190277	6.05456414967e-05	6.34412976666e-05	1.9792945992e-05	2.0000400008e-06	0.0	0.0
D_0__Bacteria;D_1__Chloroflexi;D_2__TK10;D_3__uncultured bacterium	0.00418054416256	0.00331466862625	0.00276526559181	0.00260210020905	0.00326187749948	0.000631012620252	0.00161041129714	0.000882904756649
D_0__Bacteria;D_1__Chloroflexi;D_2__TK10;D_3__uncultured soil bacterium	4.74387990077e-05	3.58110266448e-05	3.86239437134e-05	3.12171464709e-05	0.0	0.0	0.0	0.0
D_0__Bacteria;D_1__Chloroflexi;D_2__TK10;Other	0.000205568129034	0.000124622372724	0.000111696269658	0.000134938633132	4.25548338828e-05	2.0000400008e-06	0.0	0.0
D_0__Bacteria;D_1__Chloroflexi;D_2__Thermomicrobia;D_3__AKYG1722	0.00350750620163	0.00318861381246	0.0018414226138	0.00189719690165	0.00105199507947	0.000636012720254	0.00204215376454	0.00192575602718
D_0__Bacteria;D_1__Chloroflexi;D_2__Thermomicrobia;D_3__JG30-KF-CM45	0.00169198383128	0.0016917128987	0.00034552771268	0.000389710828523	0.00103418142808	0.000314006280126	0.00308404467761	0.00172582288483
D_0__Bacteria;D_1__Chloroflexi;D_2__Thermomicrobia;D_3__Sphaerobacterales	1.68012413152e-05	3.4378585579e-05	0.000144056871147	0.000141987666206	4.05755392836e-05	0.000103002060041	0.000160565380439	0.000359879656243
D_0__Bacteria;D_1__Chloroflexi;Other;Other	1.97661662532e-06	4.29732319738e-06	4.17556148253e-06	3.0210141746e-06	2.9689418988e-06	1.0000200004e-06	0.0	1.59946513886e-06
D_0__Bacteria;D_1__Cyanobacteria;D_2__Chloroplast;Ambiguous_taxa	0.0	0.0	0.0	1.00700472487e-06	0.0	0.0	0.0	0.0
D_0__Bacteria;D_1__Cyanobacteria;D_2__Chloroplast;D_3__uncultured bacterium	9.88308312661e-07	0.0	1.04389037063e-05	9.0630425238e-06	8.90682569639e-06	1.70003400068e-05	0.0	0.0
D_0__Bacteria;D_1__Cyanobacteria;D_2__Cyanobacteria;D_3__SubsectionIII	0.0	1.43244106579e-06	7.30723259443e-06	8.05603779893e-06	0.0	0.0	0.0	3.19893027772e-06
D_0__Bacteria;D_1__Cyanobacteria;D_2__Cyanobacteria;D_3__uncultured	9.88308312661e-07	0.0	0.0	0.0	0.0	0.0	0.0	0.0
D_0__Bacteria;D_1__Cyanobacteria;D_2__Melainabacteria;D_3__Gastranaerophilales	0.0	0.0	1.04389037063e-06	0.0	0.0	0.0	0.0	0.0
D_0__Bacteria;D_1__Cyanobacteria;D_2__Melainabacteria;D_3__Vampirovibrionales	0.0	0.0	0.0	1.00700472487e-06	0.0	0.0	0.0	0.0
D_0__Bacteria;D_1__Deinococcus-Thermus;D_2__Deinococci;D_3__Deinococcales	4.44738740698e-05	5.15678783686e-05	7.09845452031e-05	6.7469316566e-05	4.84927176803e-05	2.500050001e-05	0.000195057202903	0.000886103686927
D_0__Bacteria;D_1__Deinococcus-Thermus;D_2__Deinococci;D_3__Thermales	0.0	0.0	0.0	0.0	0.0	8.0001600032e-06	0.0	0.0
D_0__Bacteria;D_1__Elusimicrobia;D_2__Elusimicrobia;D_3__Lineage IIa	0.0	0.0	0.0	0.0	0.0	1.0000200004e-06	0.0	0.0
D_0__Bacteria;D_1__Elusimicrobia;D_2__Elusimicrobia;D_3__Lineage IIb	0.0	0.0	0.0	0.0	0.0	0.0	1.18937318844e-06	0.0
D_0__Bacteria;D_1__Elusimicrobia;D_2__Elusimicrobia;D_3__Lineage IV	0.0	0.0	0.0	0.0	9.89647299599e-06	0.0	0.0	0.0
D_0__Bacteria;D_1__FBP;D_2__uncultured bacterium;D_3__uncultured bacterium	2.37193995039e-05	8.59464639476e-06	6.47212029793e-05	8.15673827142e-05	5.93788379759e-06	7.0001400028e-06	0.000402008137691	0.00108443736415
D_0__Bacteria;D_1__Fibrobacteres;D_2__Fibrobacteria;D_3__Fibrobacterales	0.0	0.0	1.04389037063e-06	1.00700472487e-06	0.0	1.0000200004e-06	0.0	0.0
D_0__Bacteria;D_1__Firmicutes;D_2__Bacilli;D_3__Bacillales	0.000300445727049	0.000286488213159	0.00113888439436	0.00101405375794	0.000573995433767	4.80009600192e-05	0.00107876148191	0.00395867621867
D_0__Bacteria;D_1__Firmicutes;D_2__Bacilli;D_3__Lactobacillales	1.68012413152e-05	5.72976426317e-06	8.35112296507e-05	8.55954016136e-05	0.000251370414098	7.0001400028e-05	0.00121791814496	0.00754307759485
D_0__Bacteria;D_1__Firmicutes;D_2__Clostridia;D_3__Clostridiales	4.94154156331e-06	2.86488213159e-06	9.08184622451e-05	7.75393638147e-05	3.06790662876e-05	2.10004200084e-05	0.000428174347837	0.00513908149115
D_0__Bacteria;D_1__Firmicutes;D_2__Clostridia;D_3__Halanaerobiales	0.0	0.0	0.0	3.0210141746e-06	0.0	0.0	0.0	0.0
D_0__Bacteria;D_1__Firmicutes;D_2__Clostridia;D_3__Thermoanaerobacterales	0.0	0.0	1.04389037063e-06	1.00700472487e-06	0.0	0.0	0.0	0.0
D_0__Bacteria;D_1__Firmicutes;D_2__Erysipelotrichia;D_3__Erysipelotrichales	0.0	0.0	3.1316711119e-06	1.00700472487e-06	0.0	0.0	0.0	0.000593401566516
D_0__Bacteria;D_1__Firmicutes;D_2__Negativicutes;D_3__Selenomonadales	0.0	0.0	7.30723259443e-06	5.03502362433e-06	9.89647299599e-06	0.0	0.000180784724642	0.0
D_0__Bacteria;D_1__Fusobacteria;D_2__Fusobacteriia;D_3__Fusobacteriales	4.94154156331e-06	2.86488213159e-06	3.34044918603e-05	4.5315212619e-05	5.54202487775e-05	2.60005200104e-05	0.000968149775387	0.00537740179684
D_0__Bacteria;D_1__Gemmatimonadetes;D_2__BD2-11 terrestrial group;D_3__uncultured bacterium	6.91815818863e-06	1.43244106579e-06	3.1316711119e-06	0.0	0.0	0.0	0.0	0.0
D_0__Bacteria;D_1__Gemmatimonadetes;D_2__Gemmatimonadetes;D_3__Gemmatimonadales	4.74387990077e-05	3.58110266448e-05	0.000145100761518	0.000136952642582	8.01614312675e-05	2.30004600092e-05	0.000485264260882	6.39786055543e-06
D_0__Bacteria;D_1__Gemmatimonadetes;D_2__Longimicrobia;D_3__Longimicrobiales	0.00334344702173	0.00326310074788	0.00207734183756	0.00212377296474	0.00773409364637	0.00193603872077	0.000890840518139	0.000860512244705
D_0__Bacteria;D_1__Gemmatimonadetes;D_2__S0134 terrestrial group;D_3__uncultured Gemmatimonadetes bacterium	1.97661662532e-06	0.0	1.04389037063e-06	6.0420283492e-06	4.94823649799e-06	3.0000600012e-06	0.0	0.0
D_0__Bacteria;D_1__Gemmatimonadetes;D_2__S0134 terrestrial group;D_3__uncultured bacterium	2.96492493798e-05	2.00541749211e-05	0.000126310734847	0.000122854576434	0.000208815580215	4.30008600172e-05	0.000196246576092	0.000591802101377
D_0__Bacteria;D_1__Hydrogenedentes;D_2__uncultured bacterium;D_3__uncultured bacterium	1.97661662532e-06	0.0	5.21945185317e-06	1.00700472487e-06	0.0	0.0	0.0	0.0
D_0__Bacteria;D_1__Nitrospirae;D_2__Nitrospira;D_3__Nitrospirales	0.00481306148266	0.00388334772937	0.00244479124802	0.00235236303729	0.00250776625718	0.000672013440269	0.000589929101464	0.00184258383996
D_0__Bacteria;D_1__Planctomycetes;D_2__Phycisphaerae;D_3__Phycisphaerales	9.88308312661e-07	0.0	6.2633422238e-06	2.01400944973e-06	0.0	0.0	0.0	1.59946513886e-06
D_0__Bacteria;D_1__Planctomycetes;D_2__Phycisphaerae;D_3__Tepidisphaerales	4.94154156331e-06	5.72976426317e-06	1.1482794077e-05	1.30910614233e-05	9.89647299599e-06	1.0000200004e-06	3.56811956531e-06	0.0
D_0__Bacteria;D_1__Planctomycetes;D_2__Planctomycetacia;D_3__Planctomycetales	0.00115434410919	0.000979789689003	0.00158775725373	0.00160717954089	0.000223660289709	8.20016400328e-05	0.00126192495293	0.00145071488094
D_0__Bacteria;D_1__Proteobacteria;D_2__Alphaproteobacteria;D_3__Alphaproteobacteria Incertae Sedis	0.0	0.0	1.04389037063e-06	0.0	0.0	0.0	0.0	0.0
D_0__Bacteria;D_1__Proteobacteria;D_2__Alphaproteobacteria;D_3__Caulobacterales	0.00200527756639	0.00193666032095	0.00110652379287	0.00115100640052	0.000964906117109	0.000384007680154	0.000740979496396	0.00133715285608
D_0__Bacteria;D_1__Proteobacteria;D_2__Alphaproteobacteria;D_3__Rhizobiales	0.0186414713934	0.0160734211993	0.0188871084759	0.019061592437	0.0268263693502	0.0278165563311	0.00622755801465	0.0137522012639
D_0__Bacteria;D_1__Proteobacteria;D_2__Alphaproteobacteria;D_3__Rhodobacterales	0.000117608689207	0.000131784578053	0.000342396041568	0.00034137460173	0.000113809439454	7.90015800316e-05	0.00163657750729	0.00571009054572
D_0__Bacteria;D_1__Proteobacteria;D_2__Alphaproteobacteria;D_3__Rhodospirillales	0.0517201506182	0.0444830248571	0.0467182696473	0.0480844756124	0.0317241338359	0.0176863537271	0.00393325713416	0.00729196156805
D_0__Bacteria;D_1__Proteobacteria;D_2__Alphaproteobacteria;D_3__Rickettsiales	2.96492493798e-06	2.86488213159e-06	5.21945185317e-06	8.05603779893e-06	2.07825932916e-05	7.0001400028e-06	0.0	0.000639786055543
D_0__Bacteria;D_1__Proteobacteria;D_2__Alphaproteobacteria;D_3__Sphingomonadales	0.000236205686726	0.000206271513474	0.000816322269835	0.000826750879115	0.000218712053211	0.00010000200004	0.000495968619578	0.000404664680131
D_0__Bacteria;D_1__Proteobacteria;D_2__Alphaproteobacteria;Other	9.88308312661e-07	1.43244106579e-06	0.0	2.01400944973e-06	3.9585891984e-06	0.0	0.0	0.0
D_0__Bacteria;D_1__Proteobacteria;D_2__Betaproteobacteria;D_3__Burkholderiales	5.73218821344e-05	6.01625247633e-05	0.000196251389679	0.000207442973322	0.000158343567936	8.90017800356e-05	0.000656534000017	0.00504791197823
D_0__Bacteria;D_1__Proteobacteria;D_2__Betaproteobacteria;D_3__Hydrogenophilales	3.95323325064e-06	1.43244106579e-06	2.08778074127e-06	1.00700472487e-06	0.00257209333166	0.000793015860317	0.0	0.0
D_0__Bacteria;D_1__Proteobacteria;D_2__Betaproteobacteria;D_3__Methylophilales	0.0	0.0	2.08778074127e-06	1.00700472487e-06	3.9585891984e-06	0.0	0.0	0.0
D_0__Bacteria;D_1__Proteobacteria;D_2__Betaproteobacteria;D_3__Neisseriales	6.91815818863e-06	0.0	0.000109608488916	0.000136952642582	2.57308297896e-05	1.60003200064e-05	0.000997884105098	0.00753188133888
D_0__Bacteria;D_1__Proteobacteria;D_2__Betaproteobacteria;D_3__Nitrosomonadales	0.000344919601119	0.00025210962758	0.000156583555595	0.000167162784328	0.00155770484957	0.000160003200064	8.20667500021e-05	0.0
D_0__Bacteria;D_1__Proteobacteria;D_2__Betaproteobacteria;D_3__Rhodocyclales	3.95323325064e-06	1.43244106579e-06	0.0	2.01400944973e-06	4.94823649799e-06	0.0	5.35217934796e-05	3.19893027772e-06
D_0__Bacteria;D_1__Proteobacteria;D_2__Betaproteobacteria;D_3__SC-I-84	0.0	0.0	1.04389037063e-06	2.01400944973e-06	1.18757675952e-05	0.0	0.0	0.0
D_0__Bacteria;D_1__Proteobacteria;D_2__Betaproteobacteria;D_3__TRA3-20	0.0306859847998	0.0287877680993	0.0366781320626	0.0325423646888	0.00155077731847	0.000489009780196	0.00120007754713	0.000887703152066
D_0__Bacteria;D_1__Proteobacteria;D_2__Betaproteobacteria;Other	1.08713914393e-05	1.43244106579e-06	3.1316711119e-06	1.00700472487e-05	0.0	1.0000200004e-06	1.18937318844e-06	0.0
D_0__Bacteria;D_1__Proteobacteria;D_2__Deltaproteobacteria;D_3__Bdellovibrionales	3.65674075685e-05	4.01083498422e-05	1.9833917042e-05	8.05603779893e-06	1.28654148948e-05	0.0	1.18937318844e-06	1.59946513886e-06
D_0__Bacteria;D_1__Proteobacteria;D_2__Deltaproteobacteria;D_3__Desulfurellales	0.0811559254025	0.07881290744	0.0695199670131	0.0791515783792	0.0114066747752	0.00566511330227	0.00322201196747	0.00559652852086
D_0__Bacteria;D_1__Proteobacteria;D_2__Deltaproteobacteria;D_3__Myxococcales	9.98191395788e-05	9.7405992474e-05	9.18623526157e-05	9.46584441374e-05	0.000291945953382	0.000272005440109	2.37874637687e-06	6.39786055543e-06
D_0__Bacteria;D_1__Proteobacteria;D_2__Deltaproteobacteria;D_3__Oligoflexales	9.88308312661e-07	0.0	0.0	2.01400944973e-06	0.0	0.0	3.44918224646e-05	1.59946513886e-06
D_0__Bacteria;D_1__Proteobacteria;D_2__Deltaproteobacteria;D_3__SAR324 clade(Marine group B)	9.88308312661e-07	0.0	9.3950133357e-06	5.03502362433e-06	0.0	7.0001400028e-06	0.0	1.59946513886e-06
D_0__Bacteria;D_1__Proteobacteria;D_2__Epsilonproteobacteria;D_3__Campylobacterales	0.0	0.0	2.08778074127e-06	1.00700472487e-06	0.0	1.30002600052e-05	6.42261521755e-05	0.0
D_0__Bacteria;D_1__Proteobacteria;D_2__Gammaproteobacteria;D_3__Alteromonadales	9.88308312661e-07	0.0	1.04389037063e-06	2.01400944973e-06	0.0	0.0	3.56811956531e-06	2.87903724994e-05
D_0__Bacteria;D_1__Proteobacteria;D_2__Gammaproteobacteria;D_3__Cardiobacteriales	0.0	0.0	1.04389037063e-06	2.01400944973e-06	0.0	0.0	0.0	0.0
D_0__Bacteria;D_1__Proteobacteria;D_2__Gammaproteobacteria;D_3__Cellvibrionales	0.0	0.0	1.04389037063e-06	1.00700472487e-06	0.0	0.0	0.0	0.0
D_0__Bacteria;D_1__Proteobacteria;D_2__Gammaproteobacteria;D_3__Chromatiales	1.77895496279e-05	5.72976426317e-06	1.1482794077e-05	1.30910614233e-05	1.08861202956e-05	0.0	0.0	0.0
D_0__Bacteria;D_1__Proteobacteria;D_2__Gammaproteobacteria;D_3__Enterobacteriales	3.95323325064e-06	1.43244106579e-06	6.2633422238e-06	9.0630425238e-06	0.000554202487775	0.0	3.09237028993e-05	0.000655780706932
D_0__Bacteria;D_1__Proteobacteria;D_2__Gammaproteobacteria;D_3__Gammaproteobacteria Incertae Sedis	0.0	1.43244106579e-06	0.0	0.0	0.0	0.0	0.0	0.0
D_0__Bacteria;D_1__Proteobacteria;D_2__Gammaproteobacteria;D_3__HTA4	0.0	0.0	3.1316711119e-06	4.02801889946e-06	0.0	0.0	0.0	0.0
D_0__Bacteria;D_1__Proteobacteria;D_2__Gammaproteobacteria;D_3__KI89A clade	9.88308312661e-07	0.0	0.0	0.0	0.0	0.0	0.0	0.0
D_0__Bacteria;D_1__Proteobacteria;D_2__Gammaproteobacteria;D_3__Legionellales	8.89477481395e-06	1.43244106579e-05	4.17556148253e-05	3.12171464709e-05	3.66169500852e-05	2.30004600092e-05	0.0	0.0
D_0__Bacteria;D_1__Proteobacteria;D_2__Gammaproteobacteria;D_3__Oceanospirillales	2.96492493798e-06	1.43244106579e-06	1.35705748182e-05	3.0210141746e-06	0.000430496575326	5.90011800236e-05	0.0	0.000383871633326
D_0__Bacteria;D_1__Proteobacteria;D_2__Gammaproteobacteria;D_3__PYR10d3	4.94154156331e-05	4.8702996237e-05	0.000111696269658	7.95533732644e-05	1.78136513928e-05	1.80003600072e-05	0.0	0.0
D_0__Bacteria;D_1__Proteobacteria;D_2__Gammaproteobacteria;D_3__Pasteurellales	5.92984987597e-06	0.0	4.48872859372e-05	5.03502362433e-05	0.000140529916543	6.70013400268e-05	0.000473370528998	0.00494714567449
D_0__Bacteria;D_1__Proteobacteria;D_2__Gammaproteobacteria;D_3__Pseudomonadales	1.97661662532e-05	2.57839391843e-05	7.72478874269e-05	6.7469316566e-05	7.62028420691e-05	5.10010200204e-05	0.000990747865967	0.00778619629596
D_0__Bacteria;D_1__Proteobacteria;D_2__Gammaproteobacteria;D_3__Thiotrichales	0.0	0.0	0.0	0.0	6.92753109719e-05	0.0	0.0	0.0
D_0__Bacteria;D_1__Proteobacteria;D_2__Gammaproteobacteria;D_3__Vibrionales	2.96492493798e-06	0.0	3.1316711119e-06	1.00700472487e-06	9.89647299599e-07	2.0000400008e-06	0.0	0.0
D_0__Bacteria;D_1__Proteobacteria;D_2__Gammaproteobacteria;D_3__X35	0.0	0.0	0.0	1.00700472487e-06	0.0	0.0	0.0	0.0
D_0__Bacteria;D_1__Proteobacteria;D_2__Gammaproteobacteria;D_3__Xanthomonadales	0.000493165848018	0.000439759407199	0.00085703399429	0.000768344605073	0.00143004034792	0.000420008400168	0.000664859612336	0.00234001749815
D_0__Bacteria;D_1__Proteobacteria;D_2__Gammaproteobacteria;D_3__uncultured	9.88308312661e-07	0.0	0.0	3.0210141746e-06	9.89647299599e-07	0.0	0.0	0.0
D_0__Bacteria;D_1__Proteobacteria;D_2__Gammaproteobacteria;Other	3.95323325064e-06	8.59464639476e-06	1.1482794077e-05	3.82661795449e-05	1.28654148948e-05	2.30004600092e-05	0.000591118474653	0.00867070051775
D_0__Bacteria;D_1__Proteobacteria;D_2__JTB23;D_3__uncultured bacterium	9.88308312661e-07	0.0	0.0	1.00700472487e-06	6.43270744739e-05	6.40012800256e-05	0.0	1.59946513886e-06
D_0__Bacteria;D_1__Proteobacteria;D_2__JTB23;Other	0.0	1.43244106579e-06	2.08778074127e-06	0.0	9.89647299599e-07	0.0	1.18937318844e-06	0.0
D_0__Bacteria;D_1__Proteobacteria;D_2__SPOTSOCT00m83;Ambiguous_taxa	0.0	0.0	2.08778074127e-06	2.01400944973e-06	0.0	0.0	0.0	0.0
D_0__Bacteria;D_1__Proteobacteria;D_2__SPOTSOCT00m83;Other	0.000388405166876	0.00041540790908	0.000359098287498	0.00030008740801	3.66169500852e-05	1.60003200064e-05	7.61198840599e-05	0.0
D_0__Bacteria;D_1__Proteobacteria;Other;Other	6.91815818863e-06	4.29732319738e-06	9.3950133357e-06	4.02801889946e-06	9.89647299599e-07	0.0	0.0	0.0
D_0__Bacteria;D_1__SBR1093;Other;Other	0.0	1.43244106579e-06	0.0	0.0	0.0	0.0	0.0	0.0
D_0__Bacteria;D_1__SR1 (Absconditabacteria);Ambiguous_taxa;Ambiguous_taxa	0.0	0.0	0.0	2.01400944973e-06	0.0	0.0	0.0	0.0
D_0__Bacteria;D_1__SR1 (Absconditabacteria);D_2__uncultured bacterium;D_3__uncultured bacterium	1.97661662532e-06	0.0	1.04389037063e-06	1.00700472487e-06	4.94823649799e-06	0.0	0.0	0.00064458445096
D_0__Bacteria;D_1__Saccharibacteria;D_2__uncultured bacterium;D_3__uncultured bacterium	0.0	0.0	0.0	0.0	0.0	5.000100002e-06	1.18937318844e-06	1.59946513886e-06
D_0__Bacteria;D_1__Saccharibacteria;Other;Other	0.0	0.0	0.0	1.00700472487e-06	9.89647299599e-07	0.0	0.0	0.0
D_0__Bacteria;D_1__Spirochaetae;D_2__Spirochaetes;D_3__Spirochaetales	0.0	0.0	1.04389037063e-06	4.02801889946e-06	0.0	0.0	0.0	0.000507030449018
D_0__Bacteria;D_1__Synergistetes;D_2__Synergistia;D_3__Synergistales	0.0	1.43244106579e-06	0.0	0.0	0.0	0.0	3.21130760878e-05	0.0
D_0__Bacteria;D_1__TM6 (Dependentiae);Other;Other	0.0	0.0	0.0	1.00700472487e-06	0.0	0.0	0.0	0.0
D_0__Bacteria;D_1__Tectomicrobia;D_2__Tectomicrobia Incertae Sedis;D_3__Unknown Order	4.15089491318e-05	4.58381141054e-05	5.32384089023e-05	6.64623118412e-05	3.26583608868e-05	2.0000400008e-05	1.54618514497e-05	0.0
D_0__Bacteria;D_1__Tectomicrobia;D_2__uncultured bacterium;D_3__uncultured bacterium	0.0	0.0	1.04389037063e-06	0.0	0.0	0.0	0.0	0.0
D_0__Bacteria;D_1__Verrucomicrobia;D_2__OPB35 soil group;Ambiguous_taxa	9.88308312661e-06	1.00270874606e-05	0.0	6.0420283492e-06	0.0	0.0	0.0	0.0
D_0__Bacteria;D_1__Verrucomicrobia;D_2__OPB35 soil group;D_3__uncultured bacterium	0.0	0.0	8.35112296507e-06	9.0630425238e-06	6.92753109719e-06	0.0	1.18937318844e-06	0.0
D_0__Bacteria;D_1__Verrucomicrobia;D_2__OPB35 soil group;Other	0.0	0.0	2.08778074127e-06	2.01400944973e-06	0.0	0.0	0.0	0.0
D_0__Bacteria;D_1__Verrucomicrobia;D_2__Opitutae;D_3__BC-COM435	1.28480080646e-05	1.00270874606e-05	4.17556148253e-06	1.20840566984e-05	0.0	0.0	0.0	0.0
D_0__Bacteria;D_1__Verrucomicrobia;D_2__Opitutae;D_3__Opitutales	3.36024826305e-05	3.4378585579e-05	4.38433955666e-05	2.61821228465e-05	5.93788379759e-06	1.90003800076e-05	0.0	0.0
D_0__Bacteria;D_1__Verrucomicrobia;D_2__Spartobacteria;D_3__Chthoniobacterales	3.95323325064e-06	5.72976426317e-06	2.08778074127e-05	3.12171464709e-05	6.92753109719e-06	0.0	4.75749275374e-06	0.0
D_0__Bacteria;D_1__Verrucomicrobia;D_2__Verrucomicrobiae;D_3__Verrucomicrobiales	1.97661662532e-06	1.43244106579e-06	8.35112296507e-06	5.03502362433e-06	0.0	0.0	0.0	0.0
D_0__Bacteria;Other;Other;Other	4.94154156331e-06	2.86488213159e-06	2.08778074127e-06	2.01400944973e-06	5.93788379759e-06	5.000100002e-06	1.18937318844e-06	1.59946513886e-06
Unassigned;Other;Other;Other	0.00372098079717	0.00350661572906	0.00271411496365	0.00286492844224	0.00390910683342	0.00116502330047	0.00215752296382	0.00198973463274
