# Supplementary material for: Cretaceous dinosaur bone contains recent organic material and provides an environment conducive to microbial communities
Source: eLife. 2019 Jun 18;8:e46205. doi: 10.7554/eLife.46205 (PMC6581507; doi:10.7554/eLife.46205)
Supplement: Source data 1. [file elife-46205-data1.zip › Raw data files/16S rRNA amplicon sequencing/taxa_plots/table_mc620000_sorted_L5.txt]

# Constructed from biom file
#OTU ID	1B5g1	1B5g2	1BEDTA1	1BEDTA2	1M1	1M2	1S1	1S2
D_0__Archaea;D_1__Thaumarchaeota;D_2__Soil Crenarchaeotic Group(SCG);D_3__Unknown Order;D_4__Unknown Family	0.0	1.43244106579e-06	0.0	0.0	0.0	1.0000200004e-06	0.0	0.0
D_0__Archaea;D_1__Thaumarchaeota;D_2__Soil Crenarchaeotic Group(SCG);D_3__uncultured archaeon;D_4__uncultured archaeon	0.000103772372829	9.7405992474e-05	3.86239437134e-05	4.02801889946e-05	0.000240484293803	0.000179003580072	3.56811956531e-06	3.19893027772e-06
D_0__Archaea;D_1__Thaumarchaeota;D_2__Soil Crenarchaeotic Group(SCG);D_3__uncultured euryarchaeote;D_4__uncultured euryarchaeote	0.0	1.43244106579e-06	0.0	0.0	9.89647299599e-07	0.0	0.0	0.0
D_0__Archaea;D_1__Thaumarchaeota;D_2__Soil Crenarchaeotic Group(SCG);Other;Other	0.00719982605774	0.00670382418791	0.00415572756549	0.00460201159264	0.0101438848209	0.00819116382328	0.0016246837754	0.00275108003884
D_0__Bacteria;D_1__Acidobacteria;D_2__Blastocatellia;D_3__Blastocatellales;D_4__Blastocatellaceae (Subgroup 4)	1.18596997519e-05	1.57568517237e-05	5.1150628161e-05	4.43082078941e-05	2.9689418988e-06	8.0001600032e-06	1.42724782612e-05	1.1196255972e-05
D_0__Bacteria;D_1__Acidobacteria;D_2__Holophagae;D_3__Holophagales;D_4__Holophagaceae	0.0	0.0	0.0	2.01400944973e-06	0.0	0.0	0.0	0.0
D_0__Bacteria;D_1__Acidobacteria;D_2__Holophagae;D_3__Subgroup 10;D_4__CA002	9.88308312661e-06	1.28919695921e-05	7.30723259443e-06	1.10770519735e-05	6.92753109719e-06	0.0	1.18937318844e-06	0.0
D_0__Bacteria;D_1__Acidobacteria;D_2__Holophagae;D_3__Subgroup 10;D_4__NS72	8.99360564522e-05	7.59193764871e-05	0.000172241911154	0.000175218822127	0.00104605719568	0.000260005200104	8.4445496379e-05	0.0
D_0__Bacteria;D_1__Acidobacteria;D_2__Holophagae;D_3__Subgroup 10;D_4__Sva0725	0.0	1.43244106579e-06	1.04389037063e-06	1.00700472487e-06	9.89647299599e-06	6.0001200024e-06	1.18937318844e-06	0.0
D_0__Bacteria;D_1__Acidobacteria;D_2__Holophagae;D_3__Subgroup 10;Other	0.0	2.86488213159e-06	1.04389037063e-06	1.00700472487e-06	1.08861202956e-05	2.0000400008e-06	2.37874637687e-06	0.0
D_0__Bacteria;D_1__Acidobacteria;D_2__Holophagae;D_3__Subgroup 7;Ambiguous_taxa	2.96492493798e-06	0.0	0.0	6.0420283492e-06	0.0	0.0	0.0	0.0
D_0__Bacteria;D_1__Acidobacteria;D_2__Holophagae;D_3__Subgroup 7;D_4__uncultured bacterium	0.0	0.0	0.0	0.0	0.0	1.0000200004e-06	0.0	0.0
D_0__Bacteria;D_1__Acidobacteria;D_2__Holophagae;D_3__Subgroup 7;Other	0.0	0.0	0.0	1.00700472487e-06	0.0	0.0	1.18937318844e-06	4.79839541657e-06
D_0__Bacteria;D_1__Acidobacteria;D_2__Solibacteres;D_3__Solibacterales;D_4__Solibacteraceae (Subgroup 3)	2.96492493798e-06	2.86488213159e-06	2.40094785246e-05	4.33012031692e-05	2.9689418988e-06	0.0	2.37874637687e-06	3.19893027772e-06
D_0__Bacteria;D_1__Acidobacteria;D_2__Subgroup 17;Ambiguous_taxa;Ambiguous_taxa	3.06375576925e-05	3.72434677106e-05	3.1316711119e-05	3.62521700952e-05	6.92753109719e-06	3.0000600012e-06	1.18937318844e-06	3.19893027772e-06
D_0__Bacteria;D_1__Acidobacteria;D_2__Subgroup 17;D_3__uncultured Acidobacteria bacterium;D_4__uncultured Acidobacteria bacterium	9.88308312661e-07	0.0	0.0	0.0	0.0	0.0	0.0	0.0
D_0__Bacteria;D_1__Acidobacteria;D_2__Subgroup 17;Other;Other	0.0331814632893	0.0293793662594	0.0302195823395	0.0300903081837	0.0284662149257	0.0106432128643	0.0252503927905	0.0161386032511
D_0__Bacteria;D_1__Acidobacteria;D_2__Subgroup 22;Ambiguous_taxa;Ambiguous_taxa	0.0	2.86488213159e-06	1.04389037063e-06	0.0	0.0	0.0	0.0	1.59946513886e-06
D_0__Bacteria;D_1__Acidobacteria;D_2__Subgroup 22;D_3__uncultured Acidobacteria bacterium;D_4__uncultured Acidobacteria bacterium	0.0	0.0	0.0	0.0	1.9792945992e-06	0.0	0.0	0.0
D_0__Bacteria;D_1__Acidobacteria;D_2__Subgroup 22;D_3__uncultured bacterium;D_4__uncultured bacterium	9.88308312661e-07	4.29732319738e-06	1.04389037063e-06	1.00700472487e-06	4.94823649799e-06	4.0000800016e-06	0.0	0.0
D_0__Bacteria;D_1__Acidobacteria;D_2__Subgroup 22;Other;Other	0.0	1.43244106579e-06	0.0	0.0	0.0	0.0	0.0	0.0
D_0__Bacteria;D_1__Acidobacteria;D_2__Subgroup 5;D_3__uncultured bacterium;D_4__uncultured bacterium	0.0	0.0	1.04389037063e-06	2.01400944973e-06	0.0	0.0	0.0	0.0
D_0__Bacteria;D_1__Acidobacteria;D_2__Subgroup 5;Other;Other	0.000141328088711	0.000113162844198	0.000171198020784	0.000171190803227	0.000175167572029	8.70017400348e-05	8.92029891327e-05	0.0
D_0__Bacteria;D_1__Acidobacteria;D_2__Subgroup 6;Ambiguous_taxa;Ambiguous_taxa	0.00140240949567	0.000985519453266	0.00103345146693	0.00117618151864	0.0014854605967	0.000404008080162	0.000274745206529	2.07930468051e-05
D_0__Bacteria;D_1__Acidobacteria;D_2__Subgroup 6;D_3__uncultured Acidobacteria bacterium;D_4__uncultured Acidobacteria bacterium	1.68012413152e-05	1.00270874606e-05	1.77461363008e-05	1.61120755979e-05	0.0	1.10002200044e-05	3.56811956531e-06	0.0
D_0__Bacteria;D_1__Acidobacteria;D_2__Subgroup 6;D_3__uncultured bacterium;D_4__uncultured bacterium	0.00451261575561	0.00289926071717	0.00268906159475	0.00262626832245	0.000436434459123	0.000169003380068	0.000400818764503	5.11828844434e-05
D_0__Bacteria;D_1__Acidobacteria;D_2__Subgroup 6;D_3__uncultured organism;D_4__uncultured organism	0.0	1.43244106579e-06	0.0	0.0	0.0	0.0	0.0	0.0
D_0__Bacteria;D_1__Acidobacteria;D_2__Subgroup 6;D_3__uncultured soil bacterium;D_4__uncultured soil bacterium	6.91815818863e-06	0.0	2.08778074127e-06	3.0210141746e-06	0.0	0.0	0.0	0.0
D_0__Bacteria;D_1__Acidobacteria;D_2__Subgroup 6;Other;Other	0.000133421622209	0.00013608190125	0.000116915721511	0.000139973656756	6.43270744739e-05	5.000100002e-06	9.39604818864e-05	1.59946513886e-06
D_0__Bacteria;D_1__Acidobacteria;Other;Other;Other	8.89477481395e-06	4.29732319738e-06	8.35112296507e-06	6.0420283492e-06	8.90682569639e-06	4.0000800016e-06	0.0	0.0
D_0__Bacteria;D_1__Actinobacteria;D_2__Acidimicrobiia;D_3__Acidimicrobiales;D_4__Acidimicrobiaceae	0.000226322603599	0.000349515620054	0.000106476817805	0.000114798538635	0.00071551499761	0.000358007160143	0.000145103528989	1.59946513886e-06
D_0__Bacteria;D_1__Actinobacteria;D_2__Acidimicrobiia;D_3__Acidimicrobiales;D_4__Acidimicrobiales Incertae Sedis	9.88308312661e-07	1.43244106579e-06	2.08778074127e-06	0.0	0.0	1.0000200004e-06	2.37874637687e-06	0.0
D_0__Bacteria;D_1__Actinobacteria;D_2__Acidimicrobiia;D_3__Acidimicrobiales;D_4__Iamiaceae	0.000758032475811	0.000727680061423	0.000671221508317	0.000687784227084	0.000815469374869	4.60009200184e-05	6.06580326102e-05	3.19893027772e-06
D_0__Bacteria;D_1__Actinobacteria;D_2__Acidimicrobiia;D_3__Acidimicrobiales;D_4__OM1 clade	0.0416868446281	0.0435676950161	0.0269125376453	0.0317720060743	0.0174415440081	0.00210004200084	0.00694356067409	0.00608596485335
D_0__Bacteria;D_1__Actinobacteria;D_2__Acidimicrobiia;D_3__Acidimicrobiales;D_4__Sva0996 marine group	0.0	0.0	0.0	1.00700472487e-06	9.89647299599e-07	0.0	0.0	0.0
D_0__Bacteria;D_1__Actinobacteria;D_2__Acidimicrobiia;D_3__Acidimicrobiales;D_4__uncultured	0.018153247087	0.0180458925469	0.0164924239656	0.0158703944639	0.0114660536132	0.00711414228285	0.00655582501466	0.00362918640007
D_0__Bacteria;D_1__Actinobacteria;D_2__Acidimicrobiia;D_3__Acidimicrobiales;Other	1.08713914393e-05	5.72976426317e-06	1.46144651889e-05	6.0420283492e-06	0.0	1.0000200004e-06	2.37874637687e-06	0.0
D_0__Bacteria;D_1__Actinobacteria;D_2__Actinobacteria;D_3__Actinomycetales;D_4__Actinomycetaceae	1.97661662532e-06	1.43244106579e-06	1.04389037063e-05	3.12171464709e-05	2.07825932916e-05	1.0000200004e-05	0.000267608967398	0.00291742441328
D_0__Bacteria;D_1__Actinobacteria;D_2__Actinobacteria;D_3__Actinopolysporales;D_4__Actinopolysporaceae	2.96492493798e-06	2.86488213159e-06	1.04389037063e-06	2.01400944973e-06	2.9689418988e-05	1.5000300006e-05	0.000102286094205	0.0
D_0__Bacteria;D_1__Actinobacteria;D_2__Actinobacteria;D_3__Bifidobacteriales;D_4__Bifidobacteriaceae	0.0	0.0	0.0	3.0210141746e-06	0.0	0.0	0.0	0.0
D_0__Bacteria;D_1__Actinobacteria;D_2__Actinobacteria;D_3__Corynebacteriales;D_4__Corynebacteriaceae	3.95323325064e-06	1.43244106579e-06	4.80189570491e-05	4.12871937195e-05	3.56273027856e-05	1.0000200004e-06	0.000886083025385	0.00648903006835
D_0__Bacteria;D_1__Actinobacteria;D_2__Actinobacteria;D_3__Corynebacteriales;D_4__Dietziaceae	0.0	0.0	0.0	0.0	0.0	0.0	3.56811956531e-06	2.07930468051e-05
D_0__Bacteria;D_1__Actinobacteria;D_2__Actinobacteria;D_3__Corynebacteriales;D_4__Mycobacteriaceae	0.0	0.0	3.1316711119e-06	3.0210141746e-06	2.9689418988e-06	0.0	0.0	0.0
D_0__Bacteria;D_1__Actinobacteria;D_2__Actinobacteria;D_3__Corynebacteriales;D_4__Nocardiaceae	9.88308312661e-06	7.16220532897e-06	3.1316711119e-06	1.10770519735e-05	5.93788379759e-06	0.0	4.51961811606e-05	0.0
D_0__Bacteria;D_1__Actinobacteria;D_2__Actinobacteria;D_3__Corynebacteriales;Other	0.0	0.0	0.0	0.0	0.0	0.0	1.18937318844e-06	0.0
D_0__Bacteria;D_1__Actinobacteria;D_2__Actinobacteria;D_3__Elev-16S-976;D_4__uncultured Nakamurellaceae bacterium	0.0	0.0	1.04389037063e-06	1.00700472487e-06	9.89647299599e-07	0.0	0.0	0.0
D_0__Bacteria;D_1__Actinobacteria;D_2__Actinobacteria;D_3__Frankiales;D_4__Acidothermaceae	0.000362709150747	0.000329461445132	0.000691055425359	0.000677714179835	0.0061694612657	0.00396907938159	0.0128178748518	0.0128389066696
D_0__Bacteria;D_1__Actinobacteria;D_2__Actinobacteria;D_3__Frankiales;D_4__Cryptosporangiaceae	3.95323325064e-06	5.72976426317e-06	2.08778074127e-06	4.02801889946e-06	2.9689418988e-06	0.0	1.18937318844e-06	0.0
D_0__Bacteria;D_1__Actinobacteria;D_2__Actinobacteria;D_3__Frankiales;D_4__Frankiaceae	0.112246128302	0.118163495958	0.106588514074	0.111537857336	0.0776892923131	0.067394347887	0.25388241143	0.216388439706
D_0__Bacteria;D_1__Actinobacteria;D_2__Actinobacteria;D_3__Frankiales;D_4__Geodermatophilaceae	0.000103772372829	0.000121757490592	0.000291245413407	0.000338353587555	0.00022267064241	9.70019400388e-05	0.000512619844216	0.000427057192075
D_0__Bacteria;D_1__Actinobacteria;D_2__Actinobacteria;D_3__Frankiales;D_4__Nakamurellaceae	0.000248065386478	0.000186217338553	0.000322562124526	0.000254772195391	0.00066504298533	0.000464009280186	0.000994315985532	0.000487836867352
D_0__Bacteria;D_1__Actinobacteria;D_2__Actinobacteria;D_3__Frankiales;D_4__Sporichthyaceae	0.000109702222705	0.000106000638869	0.000126310734847	0.000118826557534	2.67204770892e-05	7.0001400028e-05	1.42724782612e-05	2.2392511944e-05
D_0__Bacteria;D_1__Actinobacteria;D_2__Actinobacteria;D_3__Frankiales;D_4__uncultured	0.000270796477669	0.000359542707514	0.00103658313804	0.000932486375226	0.000786769603181	0.000603012060241	0.00133804483699	0.000172742234997
D_0__Bacteria;D_1__Actinobacteria;D_2__Actinobacteria;D_3__Frankiales;Other	0.000210509670597	0.000210568836672	0.000228611991169	0.000193344907174	0.000675929105626	0.00116502330047	0.000335403239139	0.000225524584579
D_0__Bacteria;D_1__Actinobacteria;D_2__Actinobacteria;D_3__Glycomycetales;D_4__Glycomycetaceae	3.95323325064e-06	1.43244106579e-06	2.08778074127e-06	8.05603779893e-06	2.57308297896e-05	2.0000400008e-06	2.25980905803e-05	0.0
D_0__Bacteria;D_1__Actinobacteria;D_2__Actinobacteria;D_3__Kineosporiales;D_4__Kineosporiaceae	7.80763567002e-05	6.30274068949e-05	0.000229655881539	0.000216506015846	2.474118249e-05	2.60005200104e-05	0.000140346036235	3.51882330549e-05
D_0__Bacteria;D_1__Actinobacteria;D_2__Actinobacteria;D_3__Micrococcales;D_4__Beutenbergiaceae	0.0	0.0	0.0	1.00700472487e-06	0.0	0.0	0.0	0.0
D_0__Bacteria;D_1__Actinobacteria;D_2__Actinobacteria;D_3__Micrococcales;D_4__Bogoriellaceae	8.89477481395e-06	4.29732319738e-06	1.04389037063e-05	1.30910614233e-05	2.07825932916e-05	1.0000200004e-05	3.68705688415e-05	3.3588767916e-05
D_0__Bacteria;D_1__Actinobacteria;D_2__Actinobacteria;D_3__Micrococcales;D_4__Cellulomonadaceae	0.000493165848018	0.000428299878672	0.000661826494981	0.000656567080613	0.0156314790972	0.0294445888918	0.00025095774276	4.31855587492e-05
D_0__Bacteria;D_1__Actinobacteria;D_2__Actinobacteria;D_3__Micrococcales;D_4__Demequinaceae	0.0	0.0	1.04389037063e-06	0.0	0.0	0.0	0.0	1.59946513886e-06
D_0__Bacteria;D_1__Actinobacteria;D_2__Actinobacteria;D_3__Micrococcales;D_4__Dermabacteraceae	0.0	0.0	3.1316711119e-06	0.0	0.0	0.0	4.75749275374e-05	0.0
D_0__Bacteria;D_1__Actinobacteria;D_2__Actinobacteria;D_3__Micrococcales;D_4__Dermacoccaceae	0.0	0.0	1.04389037063e-06	0.0	9.89647299599e-07	0.0	0.0	1.59946513886e-06
D_0__Bacteria;D_1__Actinobacteria;D_2__Actinobacteria;D_3__Micrococcales;D_4__Dermatophilaceae	0.0	0.0	6.2633422238e-06	2.01400944973e-06	0.0	0.0	2.49768369572e-05	0.0
D_0__Bacteria;D_1__Actinobacteria;D_2__Actinobacteria;D_3__Micrococcales;D_4__Intrasporangiaceae	0.000201614895783	0.000265001597172	0.000455136201596	0.000454159130915	0.000244442883001	0.00012500250005	0.00143438406525	0.00122039190095
D_0__Bacteria;D_1__Actinobacteria;D_2__Actinobacteria;D_3__Micrococcales;D_4__Microbacteriaceae	6.91815818863e-05	4.29732319738e-05	5.1150628161e-05	4.43082078941e-05	0.000226629231608	7.40014800296e-05	6.42261521755e-05	3.67876981937e-05
D_0__Bacteria;D_1__Actinobacteria;D_2__Actinobacteria;D_3__Micrococcales;D_4__Micrococcaceae	0.00461638812844	0.00486743474157	0.00692412482841	0.00662508408489	0.00125982101239	0.000852017040341	0.0337496535951	0.0235313311229
D_0__Bacteria;D_1__Actinobacteria;D_2__Actinobacteria;D_3__Micrococcales;D_4__Promicromonosporaceae	5.43569571964e-05	8.02166996844e-05	0.000149276323001	9.46584441374e-05	7.32339001703e-05	6.5001300026e-05	0.000610148445668	4.79839541657e-06
D_0__Bacteria;D_1__Actinobacteria;D_2__Actinobacteria;D_3__Micrococcales;Other	0.000236205686726	0.000130352136987	0.00018059303412	0.000157092737079	0.000138550621944	8.40016800336e-05	0.000151050394931	0.000102365768887
D_0__Bacteria;D_1__Actinobacteria;D_2__Actinobacteria;D_3__Micromonosporales;D_4__Micromonosporaceae	0.0498502712906	0.0532080233889	0.0504783627623	0.0516784754754	0.0327593049113	0.0266565331307	0.00692690944945	0.00445451041172
D_0__Bacteria;D_1__Actinobacteria;D_2__Actinobacteria;D_3__PeM15;D_4__uncultured bacterium	0.0	0.0	1.04389037063e-06	0.0	0.0	0.0	0.0	0.0
D_0__Bacteria;D_1__Actinobacteria;D_2__Actinobacteria;D_3__Propionibacteriales;D_4__Nocardioidaceae	0.0301898540269	0.0305983736064	0.0153180472987	0.0157425048638	0.0648812769617	0.0478379567591	0.0500642856208	0.0375090569713
D_0__Bacteria;D_1__Actinobacteria;D_2__Actinobacteria;D_3__Propionibacteriales;D_4__Propionibacteriaceae	0.0112469485981	0.0113635549749	0.00822794390133	0.00812250011077	0.0271410771915	0.0276705534111	0.00690550073206	0.00473121788074
D_0__Bacteria;D_1__Actinobacteria;D_2__Actinobacteria;D_3__Propionibacteriales;Other	6.91815818863e-06	1.43244106579e-06	2.08778074127e-06	2.01400944973e-06	3.9585891984e-06	1.0000200004e-05	1.18937318844e-06	1.59946513886e-06
D_0__Bacteria;D_1__Actinobacteria;D_2__Actinobacteria;D_3__Pseudonocardiales;D_4__Pseudonocardiaceae	0.109076623543	0.121869220996	0.164063030101	0.155415067207	0.401269321626	0.428929578592	0.492156678509	0.485746366415
D_0__Bacteria;D_1__Actinobacteria;D_2__Actinobacteria;D_3__Streptomycetales;D_4__Streptomycetaceae	0.0010693495943	0.00110727694386	0.000634685345345	0.000650525052264	0.113649116591	0.227266545331	0.000900355503646	0.000491035797629
D_0__Bacteria;D_1__Actinobacteria;D_2__Actinobacteria;D_3__Streptosporangiales;D_4__Nocardiopsaceae	9.88308312661e-07	2.86488213159e-06	1.04389037063e-05	1.00700472487e-05	4.75030703807e-05	9.0001800036e-06	0.0	0.0
D_0__Bacteria;D_1__Actinobacteria;D_2__Actinobacteria;D_3__Streptosporangiales;D_4__Streptosporangiaceae	8.30178982635e-05	8.73789050134e-05	1.35705748182e-05	1.61120755979e-05	2.27618878908e-05	3.0000600012e-05	0.0	1.59946513886e-06
D_0__Bacteria;D_1__Actinobacteria;D_2__Actinobacteria;D_3__Streptosporangiales;D_4__Thermomonosporaceae	5.92984987597e-06	1.28919695921e-05	3.1316711119e-06	3.0210141746e-06	1.08861202956e-05	1.5000300006e-05	1.07043586959e-05	3.19893027772e-06
D_0__Bacteria;D_1__Actinobacteria;D_2__Actinobacteria;D_3__Streptosporangiales;D_4__uncultured bacterium	9.88308312661e-07	0.0	1.04389037063e-06	0.0	0.000111830144855	0.000157003140063	0.0	3.19893027772e-06
D_0__Bacteria;D_1__Actinobacteria;D_2__Actinobacteria;D_3__Streptosporangiales;Other	0.0	0.0	0.0	0.0	9.69854353607e-05	8.60017200344e-05	0.0	4.79839541657e-06
D_0__Bacteria;D_1__Actinobacteria;D_2__Actinobacteria;Other;Other	0.000225334295287	0.00022489324733	0.000228611991169	0.000228590072545	0.000612591678452	0.000991019820396	0.000149861021743	9.75673734703e-05
D_0__Bacteria;D_1__Actinobacteria;D_2__Coriobacteriia;D_3__Coriobacteriales;D_4__Coriobacteriaceae	0.0	0.0	0.0	2.01400944973e-06	8.90682569639e-06	0.0	2.37874637687e-06	1.59946513886e-06
D_0__Bacteria;D_1__Actinobacteria;D_2__MB-A2-108;Ambiguous_taxa;Ambiguous_taxa	0.0	0.0	0.0	1.00700472487e-06	0.0	0.0	2.37874637687e-06	0.0
D_0__Bacteria;D_1__Actinobacteria;D_2__MB-A2-108;D_3__uncultured bacterium;D_4__uncultured bacterium	9.88308312661e-07	1.00270874606e-05	6.05456414967e-05	5.43782551428e-05	0.0	1.0000200004e-05	0.0	4.79839541657e-06
D_0__Bacteria;D_1__Actinobacteria;D_2__MB-A2-108;Other;Other	6.52283486356e-05	0.000101703315671	0.000103345146693	0.00011177752446	5.73995433767e-05	0.0	8.80136159443e-05	0.0
D_0__Bacteria;D_1__Actinobacteria;D_2__Nitriliruptoria;D_3__Euzebyales;D_4__Euzebyaceae	0.27465582163	0.280037931039	0.291055425359	0.285766793818	0.0231686329309	0.0258555171103	0.0236994501528	0.0208986115043
D_0__Bacteria;D_1__Actinobacteria;D_2__Nitriliruptoria;D_3__Nitriliruptorales;D_4__Nitriliruptoraceae	0.0005386280304	0.000495624608765	0.000236963114134	0.000219527030021	0.000314707841272	6.20012400248e-05	0.000245010876818	0.000171142769858
D_0__Bacteria;D_1__Actinobacteria;D_2__Nitriliruptoria;Other;Other	9.88308312661e-07	0.0	0.0	0.0	0.0	0.0	0.0	0.0
D_0__Bacteria;D_1__Actinobacteria;D_2__OPB41;D_3__uncultured bacterium;D_4__uncultured bacterium	0.0	0.0	0.0	0.0	9.89647299599e-07	0.0	0.0	0.0
D_0__Bacteria;D_1__Actinobacteria;D_2__Rubrobacteria;D_3__Rubrobacterales;D_4__Rubrobacteriaceae	3.26141743178e-05	3.86759087764e-05	5.42822992729e-05	6.54553071163e-05	6.72960163727e-05	4.5000900018e-05	0.000371084434792	0.000988469455814
D_0__Bacteria;D_1__Actinobacteria;D_2__TakashiAC-B11;D_3__uncultured Actinomycetales bacterium;D_4__uncultured Actinomycetales bacterium	0.0	0.0	2.08778074127e-06	0.0	0.0	0.0	0.0	0.0
D_0__Bacteria;D_1__Actinobacteria;D_2__TakashiAC-B11;D_3__uncultured actinobacterium;D_4__uncultured actinobacterium	1.97661662532e-05	1.43244106579e-05	9.3950133357e-06	4.02801889946e-06	4.94823649799e-06	2.0000400008e-06	1.18937318844e-06	0.0
D_0__Bacteria;D_1__Actinobacteria;D_2__TakashiAC-B11;D_3__uncultured bacterium;D_4__uncultured bacterium	0.00774932547958	0.00688287932114	0.0103668752708	0.0103892677464	0.00433564481954	0.000553011060221	0.00275577767761	0.00301659125189
D_0__Bacteria;D_1__Actinobacteria;D_2__TakashiAC-B11;Other;Other	0.0312947827204	0.0287089838406	0.0244270346728	0.0217069938492	0.00965203011299	0.00143602872057	0.00984919937344	0.00840358983956
D_0__Bacteria;D_1__Actinobacteria;D_2__Thermoleophilia;D_3__Gaiellales;D_4__Gaiellaceae	0.00105452496961	0.00101273583352	0.000798576133534	0.000721015383004	0.000955009644113	0.000112002240045	0.000352054463777	0.000734154498736
D_0__Bacteria;D_1__Actinobacteria;D_2__Thermoleophilia;D_3__Gaiellales;D_4__uncultured	0.00387515689394	0.00324447901402	0.00314002223486	0.00350639045198	0.00331333915906	0.00104802096042	0.0010490271522	0.00245677845329
D_0__Bacteria;D_1__Actinobacteria;D_2__Thermoleophilia;D_3__Solirubrobacterales;Ambiguous_taxa	0.0	0.0	0.0	0.0	0.0	1.0000200004e-06	1.18937318844e-06	0.0
D_0__Bacteria;D_1__Actinobacteria;D_2__Thermoleophilia;D_3__Solirubrobacterales;D_4__0319-6M6	2.66843244419e-05	2.43514981185e-05	1.25266844476e-05	1.00700472487e-05	2.07825932916e-05	1.5000300006e-05	4.75749275374e-06	1.1196255972e-05
D_0__Bacteria;D_1__Actinobacteria;D_2__Thermoleophilia;D_3__Solirubrobacterales;D_4__288-2	0.000263878319481	0.000232055452659	0.000235919223763	0.000219527030021	0.000729370059804	0.00017400348007	0.000269987713775	0.000566210659156
D_0__Bacteria;D_1__Actinobacteria;D_2__Thermoleophilia;D_3__Solirubrobacterales;D_4__Elev-16S-1332	0.00656928535426	0.00593460333558	0.00345945268828	0.00354163561735	0.0126189927172	0.00936818736375	0.00298413732979	0.00151789241678
D_0__Bacteria;D_1__Actinobacteria;D_2__Thermoleophilia;D_3__Solirubrobacterales;D_4__FFCH11085	9.88308312661e-07	0.0	0.0	0.0	0.0	0.0	0.0	0.0
D_0__Bacteria;D_1__Actinobacteria;D_2__Thermoleophilia;D_3__Solirubrobacterales;D_4__Gsoil-1167	0.000389393475189	0.000448354053593	0.000544910773471	0.000466243187613	0.000910475515631	0.000385007700154	0.000133209797105	0.0
D_0__Bacteria;D_1__Actinobacteria;D_2__Thermoleophilia;D_3__Solirubrobacterales;D_4__Parviterribacteraceae	9.88308312661e-07	1.43244106579e-06	2.08778074127e-06	7.04903307406e-06	0.0	2.0000400008e-06	0.0	0.0
D_0__Bacteria;D_1__Actinobacteria;D_2__Thermoleophilia;D_3__Solirubrobacterales;D_4__Patulibacteraceae	9.88308312661e-07	0.0	1.04389037063e-05	4.02801889946e-06	0.0	9.0001800036e-06	1.18937318844e-06	0.0
D_0__Bacteria;D_1__Actinobacteria;D_2__Thermoleophilia;D_3__Solirubrobacterales;D_4__Q3-6C1	9.88308312661e-07	0.0	0.0	0.0	0.0	0.0	0.0	0.0
D_0__Bacteria;D_1__Actinobacteria;D_2__Thermoleophilia;D_3__Solirubrobacterales;D_4__S1-80	4.94154156331e-06	4.29732319738e-06	3.1316711119e-06	3.0210141746e-06	5.44306014779e-05	0.00012400248005	1.18937318844e-06	0.000327890353466
D_0__Bacteria;D_1__Actinobacteria;D_2__Thermoleophilia;D_3__Solirubrobacterales;D_4__Solirubrobacteraceae	0.00205765790696	0.00188366000152	0.00148336821667	0.00150446505895	0.00154286014007	0.00131102622052	0.000579224742768	0.00129556676247
D_0__Bacteria;D_1__Actinobacteria;D_2__Thermoleophilia;D_3__Solirubrobacterales;D_4__TM146	2.66843244419e-05	1.00270874606e-05	1.04389037063e-05	7.04903307406e-06	5.93788379759e-05	4.0000800016e-06	1.54618514497e-05	3.19893027772e-06
D_0__Bacteria;D_1__Actinobacteria;D_2__Thermoleophilia;D_3__Solirubrobacterales;D_4__YNPFFP1	2.56960161292e-05	1.57568517237e-05	4.48872859372e-05	3.22241511957e-05	7.81821366683e-05	3.60007200144e-05	1.07043586959e-05	0.0
D_0__Bacteria;D_1__Actinobacteria;D_2__Thermoleophilia;D_3__Solirubrobacterales;D_4__uncultured	0.0	1.43244106579e-06	0.0	0.0	0.0	0.0	0.0	0.0
D_0__Bacteria;D_1__Actinobacteria;D_2__Thermoleophilia;D_3__Solirubrobacterales;Other	0.00036765069231	0.000411110585883	0.000144056871147	0.000117819552809	0.00017219863013	2.70005400108e-05	2.37874637687e-06	0.000591802101377
D_0__Bacteria;D_1__Actinobacteria;D_2__Thermoleophilia;Other;Other	9.88308312661e-07	0.0	0.0	0.0	0.0	2.0000400008e-06	0.0	0.0
D_0__Bacteria;D_1__Actinobacteria;Other;Other;Other	5.92984987597e-06	2.86488213159e-06	6.2633422238e-06	6.0420283492e-06	7.91717839679e-06	7.0001400028e-06	0.0	1.59946513886e-06
D_0__Bacteria;D_1__Armatimonadetes;D_2__Armatimonadia;D_3__Armatimonadales;Ambiguous_taxa	0.0	0.0	3.1316711119e-06	0.0	0.0	0.0	0.0	0.0
D_0__Bacteria;D_1__Armatimonadetes;D_2__Armatimonadia;D_3__Armatimonadales;D_4__uncultured Armatimonadetes bacterium	0.0	1.43244106579e-06	0.0	0.0	0.0	0.0	0.0	1.59946513886e-06
D_0__Bacteria;D_1__Armatimonadetes;D_2__Armatimonadia;D_3__Armatimonadales;D_4__uncultured bacterium	0.0	2.86488213159e-06	2.08778074127e-06	3.0210141746e-06	0.0	0.0	0.0	0.0
D_0__Bacteria;D_1__Armatimonadetes;D_2__Fimbriimonadia;D_3__Fimbriimonadales;D_4__Fimbriimonadaceae	1.97661662532e-06	0.0	7.30723259443e-06	1.00700472487e-06	0.0	0.0	0.0	0.0
D_0__Bacteria;D_1__Armatimonadetes;D_2__uncultured;D_3__uncultured bacterium;D_4__uncultured bacterium	0.0	0.0	1.04389037063e-06	0.0	0.0	0.0	2.37874637687e-06	3.19893027772e-06
D_0__Bacteria;D_1__BRC1;D_2__uncultured bacterium;D_3__uncultured bacterium;D_4__uncultured bacterium	1.97661662532e-06	0.0	5.21945185317e-06	6.0420283492e-06	0.0	0.0	2.85449565225e-05	0.0
D_0__Bacteria;D_1__BRC1;Other;Other;Other	1.08713914393e-05	2.86488213159e-06	2.19216977833e-05	3.725917482e-05	3.4637655486e-05	4.0000800016e-06	0.0	0.0
D_0__Bacteria;D_1__Bacteroidetes;D_2__Bacteroidetes BD2-2;D_3__uncultured bacterium;D_4__uncultured bacterium	0.0	0.0	0.0	0.0	0.0	0.0	1.18937318844e-06	0.0
D_0__Bacteria;D_1__Bacteroidetes;D_2__Bacteroidetes Incertae Sedis;D_3__Order II;D_4__Rhodothermaceae	9.88308312661e-07	0.0	0.0	1.00700472487e-06	0.0	0.0	0.0	0.0
D_0__Bacteria;D_1__Bacteroidetes;D_2__Bacteroidia;D_3__Bacteroidales;D_4__Bacteroidaceae	0.0	0.0	1.04389037063e-06	0.0	0.0	0.0	0.0	0.0
D_0__Bacteria;D_1__Bacteroidetes;D_2__Bacteroidia;D_3__Bacteroidales;D_4__Porphyromonadaceae	0.0	1.43244106579e-06	2.81850400071e-05	2.61821228465e-05	4.15651865832e-05	9.0001800036e-06	0.000356811956531	0.0024903672212
D_0__Bacteria;D_1__Bacteroidetes;D_2__Bacteroidia;D_3__Bacteroidales;D_4__Prevotellaceae	9.88308312661e-07	0.0	3.1316711119e-05	1.81260850476e-05	1.58343567936e-05	2.0000400008e-06	0.000306858282616	0.0022392511944
D_0__Bacteria;D_1__Bacteroidetes;D_2__Cytophagia;D_3__Cytophagales;D_4__Cyclobacteriaceae	2.37193995039e-05	5.44327605002e-05	4.80189570491e-05	7.04903307406e-05	0.000217722405912	3.80007600152e-05	0.0	0.0
D_0__Bacteria;D_1__Bacteroidetes;D_2__Cytophagia;D_3__Cytophagales;D_4__Cytophagaceae	0.000182837037842	0.000159000958303	0.000820497831318	0.000757267553099	0.000509668359293	0.000319006380128	0.000849212456543	0.000938886036509
D_0__Bacteria;D_1__Bacteroidetes;D_2__Cytophagia;D_3__Cytophagales;D_4__Flammeovirgaceae	6.62166569483e-05	5.01354373028e-05	0.000269323715623	0.000327276535582	3.4637655486e-05	6.70013400268e-05	0.000139156663047	0.000722958242764
D_0__Bacteria;D_1__Bacteroidetes;D_2__Cytophagia;D_3__Cytophagales;D_4__MWH-CFBk5	1.97661662532e-06	4.29732319738e-06	2.29655881539e-05	1.61120755979e-05	1.9792945992e-06	1.0000200004e-06	4.28174347837e-05	0.0
D_0__Bacteria;D_1__Bacteroidetes;D_2__Flavobacteriia;D_3__Flavobacteriales;D_4__Flavobacteriaceae	9.88308312661e-07	0.0	1.25266844476e-05	1.10770519735e-05	3.9585891984e-05	2.0000400008e-06	0.000168890992758	0.00210649558788
D_0__Bacteria;D_1__Bacteroidetes;D_2__Flavobacteriia;D_3__Flavobacteriales;D_4__NS9 marine group	0.0	0.0	0.0	1.00700472487e-06	0.0	0.0	0.0	0.0
D_0__Bacteria;D_1__Bacteroidetes;D_2__Sphingobacteriia;D_3__Sphingobacteriales;D_4__Chitinophagaceae	1.68012413152e-05	3.15137034475e-05	0.000100213475581	8.86164157882e-05	1.68240040932e-05	3.0000600012e-06	4.75749275374e-05	1.59946513886e-06
D_0__Bacteria;D_1__Bacteroidetes;D_2__Sphingobacteriia;D_3__Sphingobacteriales;D_4__KD3-93	0.000959647371594	0.000899572989318	0.000867472897996	0.0009395354083	7.32339001703e-05	8.30016600332e-05	7.61198840599e-05	0.0
D_0__Bacteria;D_1__Bacteroidetes;D_2__Sphingobacteriia;D_3__Sphingobacteriales;D_4__Lentimicrobiaceae	9.88308312661e-07	0.0	0.0	0.0	0.0	0.0	5.23324202912e-05	0.0
D_0__Bacteria;D_1__Bacteroidetes;D_2__Sphingobacteriia;D_3__Sphingobacteriales;D_4__LiUU-11-161	2.27310911912e-05	1.71892927895e-05	3.1316711119e-06	0.0	0.0	0.0	0.0	0.0
D_0__Bacteria;D_1__Bacteroidetes;D_2__Sphingobacteriia;D_3__Sphingobacteriales;D_4__NS11-12 marine group	0.0	0.0	2.08778074127e-06	0.0	0.0	0.0	0.0	0.0
D_0__Bacteria;D_1__Bacteroidetes;D_2__Sphingobacteriia;D_3__Sphingobacteriales;D_4__Saprospiraceae	0.0	0.0	0.0	1.00700472487e-06	0.0	0.0	0.0	0.0
D_0__Bacteria;D_1__Bacteroidetes;D_2__Sphingobacteriia;D_3__Sphingobacteriales;D_4__Sphingobacteriaceae	2.27310911912e-05	1.86217338553e-05	0.000120047392623	8.45883968888e-05	0.000365179853552	7.90015800316e-05	2.37874637687e-06	0.0
D_0__Bacteria;D_1__Bacteroidetes;D_2__Sphingobacteriia;D_3__Sphingobacteriales;D_4__env.OPS 17	0.0	0.0	1.46144651889e-05	1.20840566984e-05	8.90682569639e-06	0.0	0.0	0.0
D_0__Bacteria;D_1__Bacteroidetes;D_2__Sphingobacteriia;D_3__Sphingobacteriales;Other	9.88308312661e-07	5.72976426317e-06	3.1316711119e-06	4.02801889946e-06	9.89647299599e-07	0.0	1.18937318844e-06	0.0
D_0__Bacteria;D_1__Chlamydiae;D_2__Chlamydiae;D_3__Chlamydiales;D_4__Parachlamydiaceae	1.97661662532e-06	5.72976426317e-06	1.67022459301e-05	1.00700472487e-05	0.0	0.0	0.0	0.0
D_0__Bacteria;D_1__Chlamydiae;D_2__Chlamydiae;D_3__Chlamydiales;D_4__Simkaniaceae	0.0	0.0	0.0	0.0	1.9792945992e-06	0.0	0.0	0.0
D_0__Bacteria;D_1__Chlamydiae;D_2__Chlamydiae;D_3__Chlamydiales;D_4__cvE6	0.0	0.0	1.04389037063e-06	0.0	0.0	0.0	0.0	0.0
D_0__Bacteria;D_1__Chlorobi;D_2__Chlorobia;D_3__Chlorobiales;D_4__OPB56	0.0	0.0	0.0	1.00700472487e-06	0.0	6.0001200024e-06	0.0	0.0
D_0__Bacteria;D_1__Chlorobi;D_2__Chlorobia;D_3__Chlorobiales;D_4__SJA-28	0.0	0.0	0.0	1.00700472487e-06	0.0	0.0	0.0	0.0
D_0__Bacteria;D_1__Chloroflexi;D_2__Anaerolineae;D_3__Anaerolineales;D_4__Anaerolineaceae	0.0	1.43244106579e-06	3.1316711119e-06	5.03502362433e-06	1.9792945992e-06	1.0000200004e-06	0.0	0.0
D_0__Bacteria;D_1__Chloroflexi;D_2__Ardenticatenia;D_3__Ardenticatenales;D_4__uncultured bacterium	9.88308312661e-07	0.0	3.1316711119e-06	1.00700472487e-06	5.93788379759e-06	1.40002800056e-05	0.0	0.0
D_0__Bacteria;D_1__Chloroflexi;D_2__Caldilineae;D_3__Caldilineales;D_4__Caldilineaceae	1.97661662532e-05	1.00270874606e-05	1.87900266714e-05	1.30910614233e-05	8.90682569639e-06	6.0001200024e-06	0.0	0.000411062540686
D_0__Bacteria;D_1__Chloroflexi;D_2__Chloroflexi Incertae Sedis;D_3__Unknown Order;D_4__Unknown Family	0.0	0.0	0.0	0.0	0.0	7.0001400028e-06	0.0	0.0
D_0__Bacteria;D_1__Chloroflexi;D_2__Chloroflexia;D_3__Chloroflexales;D_4__Roseiflexaceae	0.0	1.43244106579e-06	0.0	0.0	0.0	0.0	0.0	0.0
D_0__Bacteria;D_1__Chloroflexi;D_2__Chloroflexia;D_3__Herpetosiphonales;D_4__Herpetosiphonaceae	9.88308312661e-07	0.0	3.1316711119e-06	2.01400944973e-06	9.89647299599e-07	2.0000400008e-06	1.18937318844e-06	0.0
D_0__Bacteria;D_1__Chloroflexi;D_2__Chloroflexia;D_3__Kallotenuales;D_4__AKIW781	0.0	2.86488213159e-06	6.2633422238e-06	2.01400944973e-06	0.0	2.0000400008e-06	3.09237028993e-05	0.0
D_0__Bacteria;D_1__Chloroflexi;D_2__Gitt-GS-136;Ambiguous_taxa;Ambiguous_taxa	0.0	0.0	1.04389037063e-06	0.0	9.89647299599e-07	0.0	0.0	0.0
D_0__Bacteria;D_1__Chloroflexi;D_2__Gitt-GS-136;D_3__uncultured bacterium;D_4__uncultured bacterium	3.65674075685e-05	3.72434677106e-05	8.246733928e-05	9.46584441374e-05	6.13581325751e-05	8.0001600032e-06	3.21130760878e-05	0.0
D_0__Bacteria;D_1__Chloroflexi;D_2__Gitt-GS-136;D_3__uncultured bacterium #0319-6C24;D_4__uncultured bacterium #0319-6C24	9.88308312661e-07	0.0	0.0	0.0	0.0	0.0	0.0	0.0
D_0__Bacteria;D_1__Chloroflexi;D_2__Gitt-GS-136;Other;Other	0.0111323048338	0.0113692847392	0.0110234823139	0.0105070872993	0.00847632912106	0.000885017700354	0.00211708427542	0.00134035178636
D_0__Bacteria;D_1__Chloroflexi;D_2__JG30-KF-CM66;Ambiguous_taxa;Ambiguous_taxa	2.96492493798e-06	2.86488213159e-06	1.04389037063e-06	0.0	9.89647299599e-07	0.0	1.18937318844e-06	0.0
D_0__Bacteria;D_1__Chloroflexi;D_2__JG30-KF-CM66;D_3__uncultured Chloroflexi bacterium;D_4__uncultured Chloroflexi bacterium	1.77895496279e-05	1.28919695921e-05	3.23606014896e-05	2.31611086719e-05	1.08861202956e-05	0.0	3.56811956531e-06	3.19893027772e-06
D_0__Bacteria;D_1__Chloroflexi;D_2__JG30-KF-CM66;D_3__uncultured bacterium;D_4__uncultured bacterium	0.00766235434806	0.00716363777003	0.00716943906551	0.00720813982059	0.00766679762999	0.00294705894118	0.00359309640227	0.00516147400309
D_0__Bacteria;D_1__Chloroflexi;D_2__JG30-KF-CM66;Other;Other	0.00160105946651	0.001524117294	0.00205959570126	0.00187302878825	0.000843179499258	0.000164003280066	0.000567331010884	6.39786055543e-06
D_0__Bacteria;D_1__Chloroflexi;D_2__JG37-AG-4;D_3__uncultured bacterium;D_4__uncultured bacterium	0.0	0.0	0.0	1.00700472487e-06	0.0	0.0	0.0	0.0
D_0__Bacteria;D_1__Chloroflexi;D_2__KD4-96;Ambiguous_taxa;Ambiguous_taxa	0.0	1.43244106579e-06	0.0	4.02801889946e-06	9.89647299599e-07	0.0	0.0	4.79839541657e-06
D_0__Bacteria;D_1__Chloroflexi;D_2__KD4-96;D_3__uncultured bacterium;D_4__uncultured bacterium	0.000772857100501	0.000709058327568	0.000979169167654	0.00075525354365	0.000334500787264	6.80013600272e-05	0.000102286094205	0.00153708599844
D_0__Bacteria;D_1__Chloroflexi;D_2__KD4-96;Other;Other	9.88308312661e-07	0.0	0.0	0.0	0.0	0.0	0.0	0.0
D_0__Bacteria;D_1__Chloroflexi;D_2__Ktedonobacteria;D_3__C0119;D_4__uncultured bacterium	2.96492493798e-06	1.43244106579e-06	1.04389037063e-06	3.0210141746e-06	9.89647299599e-07	0.0	0.0	0.000236720840551
D_0__Bacteria;D_1__Chloroflexi;D_2__NLS2-31;D_3__uncultured bacterium;D_4__uncultured bacterium	1.28480080646e-05	1.71892927895e-05	8.35112296507e-06	1.30910614233e-05	0.0	0.0	3.09237028993e-05	0.0
D_0__Bacteria;D_1__Chloroflexi;D_2__P2-11E;D_3__uncultured bacterium;D_4__uncultured bacterium	0.000125515155708	0.000131784578053	7.4116216315e-05	7.45183496401e-05	0.000150426389539	3.0000600012e-06	7.96880036252e-05	1.59946513886e-06
D_0__Bacteria;D_1__Chloroflexi;D_2__S085;Ambiguous_taxa;Ambiguous_taxa	3.75557158811e-05	2.00541749211e-05	2.19216977833e-05	3.22241511957e-05	4.94823649799e-06	2.0000400008e-06	3.56811956531e-06	3.19893027772e-06
D_0__Bacteria;D_1__Chloroflexi;D_2__S085;D_3__uncultured Chloroflexi bacterium;D_4__uncultured Chloroflexi bacterium	0.000331083284742	0.000282190889961	0.000333001028232	0.000312171464709	0.000104902613757	5.000100002e-06	0.000117747945655	1.59946513886e-06
D_0__Bacteria;D_1__Chloroflexi;D_2__S085;D_3__uncultured bacterium;D_4__uncultured bacterium	0.00871786762598	0.00764780285027	0.0058687516637	0.00558384119938	0.00375472185468	0.000685013700274	0.00206237310875	0.00463365050727
D_0__Bacteria;D_1__Chloroflexi;D_2__S085;Other;Other	0.000146269630274	0.000140379224448	0.000126310734847	0.000106742500836	0.000130633443547	9.0001800036e-06	0.0	0.0
D_0__Bacteria;D_1__Chloroflexi;D_2__SAR202 clade;Ambiguous_taxa;Ambiguous_taxa	0.0	2.86488213159e-06	1.04389037063e-06	0.0	9.89647299599e-07	0.0	0.0	0.0
D_0__Bacteria;D_1__Chloroflexi;D_2__SAR202 clade;D_3__uncultured Chloroflexi bacterium;D_4__uncultured Chloroflexi bacterium	9.88308312661e-07	0.0	0.0	1.00700472487e-06	0.0	0.0	0.0	0.0
D_0__Bacteria;D_1__Chloroflexi;D_2__SAR202 clade;D_3__uncultured bacterium;D_4__uncultured bacterium	0.000595949912535	0.000481300198107	0.00129129238847	0.00130105010453	0.000314707841272	5.30010600212e-05	0.00116082823191	0.0
D_0__Bacteria;D_1__Chloroflexi;D_2__SAR202 clade;Other;Other	9.88308312661e-07	0.0	1.04389037063e-06	4.02801889946e-06	0.0	0.0	0.0	0.0
D_0__Bacteria;D_1__Chloroflexi;D_2__TK10;D_3__uncultured Chloroflexi bacterium;D_4__uncultured Chloroflexi bacterium	0.000216439520473	0.000201974190277	6.05456414967e-05	6.34412976666e-05	1.9792945992e-05	2.0000400008e-06	0.0	0.0
D_0__Bacteria;D_1__Chloroflexi;D_2__TK10;D_3__uncultured bacterium;D_4__uncultured bacterium	0.00418054416256	0.00331466862625	0.00276526559181	0.00260210020905	0.00326187749948	0.000631012620252	0.00161041129714	0.000882904756649
D_0__Bacteria;D_1__Chloroflexi;D_2__TK10;D_3__uncultured soil bacterium;D_4__uncultured soil bacterium	4.74387990077e-05	3.58110266448e-05	3.86239437134e-05	3.12171464709e-05	0.0	0.0	0.0	0.0
D_0__Bacteria;D_1__Chloroflexi;D_2__TK10;Other;Other	0.000205568129034	0.000124622372724	0.000111696269658	0.000134938633132	4.25548338828e-05	2.0000400008e-06	0.0	0.0
D_0__Bacteria;D_1__Chloroflexi;D_2__Thermomicrobia;D_3__AKYG1722;D_4__uncultured Chloroflexi bacterium	0.0	0.0	2.08778074127e-06	1.00700472487e-06	4.94823649799e-06	0.0	0.0	0.0
D_0__Bacteria;D_1__Chloroflexi;D_2__Thermomicrobia;D_3__AKYG1722;D_4__uncultured Sphaerobacter sp.	9.88308312661e-07	1.43244106579e-06	0.0	0.0	9.89647299599e-07	0.0	0.0	0.0
D_0__Bacteria;D_1__Chloroflexi;D_2__Thermomicrobia;D_3__AKYG1722;D_4__uncultured bacterium	0.00261704041193	0.00234777090684	0.00153869440631	0.00154474524794	0.000604674500055	0.000108002160043	0.000605390952914	0.000273508538745
D_0__Bacteria;D_1__Chloroflexi;D_2__Thermomicrobia;D_3__AKYG1722;Other	0.000889477481395	0.000839410464555	0.000300640426742	0.000351444648978	0.000441382695621	0.000528010560211	0.00143676281163	0.00165224748844
D_0__Bacteria;D_1__Chloroflexi;D_2__Thermomicrobia;D_3__JG30-KF-CM45;Ambiguous_taxa	0.0	0.0	0.0	2.01400944973e-06	0.0	0.0	0.0	1.59946513886e-06
D_0__Bacteria;D_1__Chloroflexi;D_2__Thermomicrobia;D_3__JG30-KF-CM45;D_4__uncultured Chloroflexi bacterium	3.95323325064e-06	2.86488213159e-06	4.17556148253e-06	6.0420283492e-06	6.92753109719e-06	9.0001800036e-06	1.78405978265e-05	0.0
D_0__Bacteria;D_1__Chloroflexi;D_2__Thermomicrobia;D_3__JG30-KF-CM45;D_4__uncultured bacterium	0.00168803059803	0.00168884801657	0.000341352151197	0.000381654790724	0.00102725389698	0.000305006100122	0.00306620407979	0.00172422341969
D_0__Bacteria;D_1__Chloroflexi;D_2__Thermomicrobia;D_3__Sphaerobacterales;D_4__Sphaerobacteraceae	1.68012413152e-05	3.4378585579e-05	0.000144056871147	0.000141987666206	4.05755392836e-05	0.000103002060041	0.000160565380439	0.000359879656243
D_0__Bacteria;D_1__Chloroflexi;Other;Other;Other	1.97661662532e-06	4.29732319738e-06	4.17556148253e-06	3.0210141746e-06	2.9689418988e-06	1.0000200004e-06	0.0	1.59946513886e-06
D_0__Bacteria;D_1__Cyanobacteria;D_2__Chloroplast;Ambiguous_taxa;Ambiguous_taxa	0.0	0.0	0.0	1.00700472487e-06	0.0	0.0	0.0	0.0
D_0__Bacteria;D_1__Cyanobacteria;D_2__Chloroplast;D_3__uncultured bacterium;D_4__uncultured bacterium	9.88308312661e-07	0.0	1.04389037063e-05	9.0630425238e-06	8.90682569639e-06	1.70003400068e-05	0.0	0.0
D_0__Bacteria;D_1__Cyanobacteria;D_2__Cyanobacteria;D_3__SubsectionIII;D_4__FamilyI	0.0	1.43244106579e-06	7.30723259443e-06	8.05603779893e-06	0.0	0.0	0.0	3.19893027772e-06
D_0__Bacteria;D_1__Cyanobacteria;D_2__Cyanobacteria;D_3__uncultured;D_4__uncultured bacterium	9.88308312661e-07	0.0	0.0	0.0	0.0	0.0	0.0	0.0
D_0__Bacteria;D_1__Cyanobacteria;D_2__Melainabacteria;D_3__Gastranaerophilales;Other	0.0	0.0	1.04389037063e-06	0.0	0.0	0.0	0.0	0.0
D_0__Bacteria;D_1__Cyanobacteria;D_2__Melainabacteria;D_3__Vampirovibrionales;D_4__uncultured bacterium	0.0	0.0	0.0	1.00700472487e-06	0.0	0.0	0.0	0.0
D_0__Bacteria;D_1__Deinococcus-Thermus;D_2__Deinococci;D_3__Deinococcales;D_4__Deinococcaceae	9.88308312661e-07	5.72976426317e-06	6.2633422238e-06	4.02801889946e-06	0.0	0.0	5.94686594218e-06	0.000215927793746
D_0__Bacteria;D_1__Deinococcus-Thermus;D_2__Deinococci;D_3__Deinococcales;D_4__Trueperaceae	4.34855657571e-05	4.58381141054e-05	6.47212029793e-05	6.34412976666e-05	4.84927176803e-05	2.500050001e-05	0.000189110336961	0.000670175893181
D_0__Bacteria;D_1__Deinococcus-Thermus;D_2__Deinococci;D_3__Thermales;D_4__Thermaceae	0.0	0.0	0.0	0.0	0.0	8.0001600032e-06	0.0	0.0
D_0__Bacteria;D_1__Elusimicrobia;D_2__Elusimicrobia;D_3__Lineage IIa;D_4__uncultured bacterium	0.0	0.0	0.0	0.0	0.0	1.0000200004e-06	0.0	0.0
D_0__Bacteria;D_1__Elusimicrobia;D_2__Elusimicrobia;D_3__Lineage IIb;D_4__uncultured bacterium	0.0	0.0	0.0	0.0	0.0	0.0	1.18937318844e-06	0.0
D_0__Bacteria;D_1__Elusimicrobia;D_2__Elusimicrobia;D_3__Lineage IV;D_4__uncultured bacterium	0.0	0.0	0.0	0.0	9.89647299599e-06	0.0	0.0	0.0
D_0__Bacteria;D_1__FBP;D_2__uncultured bacterium;D_3__uncultured bacterium;D_4__uncultured bacterium	2.37193995039e-05	8.59464639476e-06	6.47212029793e-05	8.15673827142e-05	5.93788379759e-06	7.0001400028e-06	0.000402008137691	0.00108443736415
D_0__Bacteria;D_1__Fibrobacteres;D_2__Fibrobacteria;D_3__Fibrobacterales;D_4__Fibrobacteraceae	0.0	0.0	1.04389037063e-06	1.00700472487e-06	0.0	1.0000200004e-06	0.0	0.0
D_0__Bacteria;D_1__Firmicutes;D_2__Bacilli;D_3__Bacillales;D_4__Alicyclobacillaceae	0.0	0.0	0.0	2.01400944973e-06	0.0	0.0	0.0	1.59946513886e-05
D_0__Bacteria;D_1__Firmicutes;D_2__Bacilli;D_3__Bacillales;D_4__Bacillaceae	0.000127491772333	9.16762282108e-05	0.000235919223763	0.000226576063095	3.4637655486e-05	1.30002600052e-05	0.000310426402182	0.00107164164303
D_0__Bacteria;D_1__Firmicutes;D_2__Bacilli;D_3__Bacillales;D_4__Family X	0.0	0.0	0.0	2.01400944973e-06	0.0	0.0	0.0	0.0
D_0__Bacteria;D_1__Firmicutes;D_2__Bacilli;D_3__Bacillales;D_4__Family XI	0.0	0.0	1.25266844476e-05	1.91330897725e-05	1.58343567936e-05	7.0001400028e-06	5.11430471027e-05	0.000430256122353
D_0__Bacteria;D_1__Firmicutes;D_2__Bacilli;D_3__Bacillales;D_4__Paenibacillaceae	0.00016702410484	0.000191947102816	0.000848682871325	0.000723029392454	0.00039486927254	9.0001800036e-06	0.0	0.0
D_0__Bacteria;D_1__Firmicutes;D_2__Bacilli;D_3__Bacillales;D_4__Planococcaceae	2.96492493798e-06	1.43244106579e-06	5.21945185317e-06	1.30910614233e-05	0.0	1.0000200004e-06	5.11430471027e-05	1.1196255972e-05
D_0__Bacteria;D_1__Firmicutes;D_2__Bacilli;D_3__Bacillales;D_4__Staphylococcaceae	2.96492493798e-06	1.43244106579e-06	3.34044918603e-05	2.41681133968e-05	0.000128654148948	1.80003600072e-05	0.000664859612336	0.00242798808079
D_0__Bacteria;D_1__Firmicutes;D_2__Bacilli;D_3__Bacillales;D_4__Thermoactinomycetaceae	0.0	0.0	2.08778074127e-06	2.01400944973e-06	0.0	0.0	0.0	0.0
D_0__Bacteria;D_1__Firmicutes;D_2__Bacilli;D_3__Bacillales;Other	0.0	0.0	1.04389037063e-06	2.01400944973e-06	0.0	0.0	1.18937318844e-06	1.59946513886e-06
D_0__Bacteria;D_1__Firmicutes;D_2__Bacilli;D_3__Lactobacillales;D_4__Aerococcaceae	9.88308312661e-07	0.0	2.08778074127e-06	4.02801889946e-06	0.0	0.0	0.0	0.0
D_0__Bacteria;D_1__Firmicutes;D_2__Bacilli;D_3__Lactobacillales;D_4__Carnobacteriaceae	9.88308312661e-07	1.43244106579e-06	1.1482794077e-05	1.91330897725e-05	3.36480081864e-05	0.0	0.000160565380439	0.000871708500677
D_0__Bacteria;D_1__Firmicutes;D_2__Bacilli;D_3__Lactobacillales;D_4__Enterococcaceae	0.0	0.0	2.08778074127e-06	1.00700472487e-06	0.0	0.0	8.32561231905e-06	0.0
D_0__Bacteria;D_1__Firmicutes;D_2__Bacilli;D_3__Lactobacillales;D_4__Streptococcaceae	1.48246246899e-05	4.29732319738e-06	6.78528740912e-05	6.14272882168e-05	0.000217722405912	7.0001400028e-05	0.0010490271522	0.00666976962904
D_0__Bacteria;D_1__Firmicutes;D_2__Bacilli;D_3__Lactobacillales;Other	0.0	0.0	0.0	0.0	0.0	0.0	0.0	1.59946513886e-06
D_0__Bacteria;D_1__Firmicutes;D_2__Clostridia;D_3__Clostridiales;D_4__Clostridiaceae 1	0.0	0.0	0.0	0.0	5.93788379759e-06	1.0000200004e-06	2.14087173918e-05	1.59946513886e-06
D_0__Bacteria;D_1__Firmicutes;D_2__Clostridia;D_3__Clostridiales;D_4__Family XI	9.88308312661e-07	0.0	4.38433955666e-05	5.2364245693e-05	9.89647299599e-07	1.0000200004e-05	0.000187920963773	0.00218486937968
D_0__Bacteria;D_1__Firmicutes;D_2__Clostridia;D_3__Clostridiales;D_4__Family XIII	0.0	0.0	6.2633422238e-06	1.00700472487e-06	0.0	0.0	2.85449565225e-05	0.000204731537774
D_0__Bacteria;D_1__Firmicutes;D_2__Clostridia;D_3__Clostridiales;D_4__Heliobacteriaceae	0.0	1.43244106579e-06	0.0	0.0	0.0	0.0	0.0	0.0
D_0__Bacteria;D_1__Firmicutes;D_2__Clostridia;D_3__Clostridiales;D_4__Lachnospiraceae	2.96492493798e-06	0.0	2.08778074127e-05	1.71190803227e-05	1.28654148948e-05	8.0001600032e-06	4.75749275374e-05	0.00206810842454
D_0__Bacteria;D_1__Firmicutes;D_2__Clostridia;D_3__Clostridiales;D_4__Peptococcaceae	9.88308312661e-07	0.0	7.30723259443e-06	0.0	0.0	0.0	0.0	0.0
D_0__Bacteria;D_1__Firmicutes;D_2__Clostridia;D_3__Clostridiales;D_4__Peptostreptococcaceae	0.0	1.43244106579e-06	6.2633422238e-06	3.0210141746e-06	1.08861202956e-05	2.0000400008e-06	0.000142724782612	0.000679772684014
D_0__Bacteria;D_1__Firmicutes;D_2__Clostridia;D_3__Clostridiales;D_4__Ruminococcaceae	0.0	0.0	6.2633422238e-06	4.02801889946e-06	0.0	0.0	0.0	0.0
D_0__Bacteria;D_1__Firmicutes;D_2__Clostridia;D_3__Halanaerobiales;D_4__ODP1230B8.23	0.0	0.0	0.0	3.0210141746e-06	0.0	0.0	0.0	0.0
D_0__Bacteria;D_1__Firmicutes;D_2__Clostridia;D_3__Thermoanaerobacterales;D_4__Thermoanaerobacteraceae	0.0	0.0	1.04389037063e-06	1.00700472487e-06	0.0	0.0	0.0	0.0
D_0__Bacteria;D_1__Firmicutes;D_2__Erysipelotrichia;D_3__Erysipelotrichales;D_4__Erysipelotrichaceae	0.0	0.0	3.1316711119e-06	1.00700472487e-06	0.0	0.0	0.0	0.000593401566516
D_0__Bacteria;D_1__Firmicutes;D_2__Negativicutes;D_3__Selenomonadales;D_4__Veillonellaceae	0.0	0.0	7.30723259443e-06	5.03502362433e-06	9.89647299599e-06	0.0	0.000180784724642	0.0
D_0__Bacteria;D_1__Fusobacteria;D_2__Fusobacteriia;D_3__Fusobacteriales;D_4__Fusobacteriaceae	2.96492493798e-06	2.86488213159e-06	2.71411496365e-05	3.22241511957e-05	4.75030703807e-05	2.20004400088e-05	0.000739790123207	0.00482238739366
D_0__Bacteria;D_1__Fusobacteria;D_2__Fusobacteriia;D_3__Fusobacteriales;D_4__Leptotrichiaceae	1.97661662532e-06	0.0	6.2633422238e-06	1.30910614233e-05	7.91717839679e-06	4.0000800016e-06	0.00022835965218	0.000555014403184
D_0__Bacteria;D_1__Gemmatimonadetes;D_2__BD2-11 terrestrial group;D_3__uncultured bacterium;D_4__uncultured bacterium	6.91815818863e-06	1.43244106579e-06	3.1316711119e-06	0.0	0.0	0.0	0.0	0.0
D_0__Bacteria;D_1__Gemmatimonadetes;D_2__Gemmatimonadetes;D_3__Gemmatimonadales;D_4__Gemmatimonadaceae	4.74387990077e-05	3.58110266448e-05	0.000145100761518	0.000136952642582	8.01614312675e-05	2.30004600092e-05	0.000485264260882	6.39786055543e-06
D_0__Bacteria;D_1__Gemmatimonadetes;D_2__Longimicrobia;D_3__Longimicrobiales;D_4__Longimicrobiaceae	0.00334344702173	0.00326310074788	0.00207734183756	0.00212377296474	0.00773409364637	0.00193603872077	0.000890840518139	0.000860512244705
D_0__Bacteria;D_1__Gemmatimonadetes;D_2__S0134 terrestrial group;D_3__uncultured Gemmatimonadetes bacterium;D_4__uncultured Gemmatimonadetes bacterium	1.97661662532e-06	0.0	1.04389037063e-06	6.0420283492e-06	4.94823649799e-06	3.0000600012e-06	0.0	0.0
D_0__Bacteria;D_1__Gemmatimonadetes;D_2__S0134 terrestrial group;D_3__uncultured bacterium;D_4__uncultured bacterium	2.96492493798e-05	2.00541749211e-05	0.000126310734847	0.000122854576434	0.000208815580215	4.30008600172e-05	0.000196246576092	0.000591802101377
D_0__Bacteria;D_1__Hydrogenedentes;D_2__uncultured bacterium;D_3__uncultured bacterium;D_4__uncultured bacterium	1.97661662532e-06	0.0	5.21945185317e-06	1.00700472487e-06	0.0	0.0	0.0	0.0
D_0__Bacteria;D_1__Nitrospirae;D_2__Nitrospira;D_3__Nitrospirales;D_4__0319-6A21	0.0	0.0	0.0	0.0	0.0	0.0	0.0	1.59946513886e-06
D_0__Bacteria;D_1__Nitrospirae;D_2__Nitrospira;D_3__Nitrospirales;D_4__Nitrospiraceae	0.00481306148266	0.00388334772937	0.00244479124802	0.00235236303729	0.00250776625718	0.000672013440269	0.000589929101464	0.00184098437483
D_0__Bacteria;D_1__Planctomycetes;D_2__Phycisphaerae;D_3__Phycisphaerales;D_4__Phycisphaeraceae	9.88308312661e-07	0.0	6.2633422238e-06	2.01400944973e-06	0.0	0.0	0.0	1.59946513886e-06
D_0__Bacteria;D_1__Planctomycetes;D_2__Phycisphaerae;D_3__Tepidisphaerales;D_4__Tepidisphaeraceae	4.94154156331e-06	5.72976426317e-06	1.1482794077e-05	1.30910614233e-05	9.89647299599e-06	1.0000200004e-06	3.56811956531e-06	0.0
D_0__Bacteria;D_1__Planctomycetes;D_2__Planctomycetacia;D_3__Planctomycetales;D_4__Planctomycetaceae	0.00115434410919	0.000979789689003	0.00158775725373	0.00160717954089	0.000223660289709	8.20016400328e-05	0.00126192495293	0.00145071488094
D_0__Bacteria;D_1__Proteobacteria;D_2__Alphaproteobacteria;D_3__Alphaproteobacteria Incertae Sedis;D_4__Unknown Family	0.0	0.0	1.04389037063e-06	0.0	0.0	0.0	0.0	0.0
D_0__Bacteria;D_1__Proteobacteria;D_2__Alphaproteobacteria;D_3__Caulobacterales;D_4__Caulobacteraceae	0.00200527756639	0.00193666032095	0.00110652379287	0.00115100640052	0.000964906117109	0.000384007680154	0.000740979496396	0.00133715285608
D_0__Bacteria;D_1__Proteobacteria;D_2__Alphaproteobacteria;D_3__Rhizobiales;D_4__1174-901-12	0.0	2.86488213159e-06	3.1316711119e-06	1.00700472487e-06	9.89647299599e-07	3.0000600012e-06	0.0	0.0
D_0__Bacteria;D_1__Proteobacteria;D_2__Alphaproteobacteria;D_3__Rhizobiales;D_4__A0839	0.0	0.0	0.0	1.00700472487e-06	0.0	0.0	0.0	0.0
D_0__Bacteria;D_1__Proteobacteria;D_2__Alphaproteobacteria;D_3__Rhizobiales;D_4__Aurantimonadaceae	2.76726327545e-05	2.43514981185e-05	1.77461363008e-05	2.11470992222e-05	1.88032986924e-05	3.0000600012e-06	0.000116558572467	0.0
D_0__Bacteria;D_1__Proteobacteria;D_2__Alphaproteobacteria;D_3__Rhizobiales;D_4__Beijerinckiaceae	8.89477481395e-06	7.16220532897e-06	1.25266844476e-05	1.30910614233e-05	1.58343567936e-05	0.0	1.18937318844e-06	0.0
D_0__Bacteria;D_1__Proteobacteria;D_2__Alphaproteobacteria;D_3__Rhizobiales;D_4__Bradyrhizobiaceae	0.00137967840448	0.00113162844198	0.00175686749378	0.00185188168903	0.000241473941102	0.000178003560071	0.000158186634062	4.79839541657e-06
D_0__Bacteria;D_1__Proteobacteria;D_2__Alphaproteobacteria;D_3__Rhizobiales;D_4__Brucellaceae	0.0	0.0	0.0	2.01400944973e-06	0.0	1.30002600052e-05	0.0	0.0
D_0__Bacteria;D_1__Proteobacteria;D_2__Alphaproteobacteria;D_3__Rhizobiales;D_4__C2U	1.97661662532e-06	0.0	1.04389037063e-06	3.0210141746e-06	0.0	0.0	1.18937318844e-06	0.0
D_0__Bacteria;D_1__Proteobacteria;D_2__Alphaproteobacteria;D_3__Rhizobiales;D_4__DUNssu044	0.00120474783313	0.00122187222912	0.00202932288051	0.00194150510954	0.0037091980789	0.000810016200324	0.000738600750019	1.59946513886e-06
D_0__Bacteria;D_1__Proteobacteria;D_2__Alphaproteobacteria;D_3__Rhizobiales;D_4__FukuN57	0.0	0.0	0.0	0.0	9.89647299599e-07	0.0	1.18937318844e-06	0.0
D_0__Bacteria;D_1__Proteobacteria;D_2__Alphaproteobacteria;D_3__Rhizobiales;D_4__Hyphomicrobiaceae	0.000380498700375	0.000318001916606	0.00122970285661	0.00123559479741	0.00202283908038	0.00219304386088	0.000123694811597	3.19893027772e-06
D_0__Bacteria;D_1__Proteobacteria;D_2__Alphaproteobacteria;D_3__Rhizobiales;D_4__JG34-KF-361	2.96492493798e-05	2.29190570527e-05	5.01067377904e-05	0.000102714481936	5.34409541783e-05	6.30012600252e-05	0.000164133500004	0.000247917096523
D_0__Bacteria;D_1__Proteobacteria;D_2__Alphaproteobacteria;D_3__Rhizobiales;D_4__KF-JG30-B3	4.15089491318e-05	6.01625247633e-05	1.35705748182e-05	1.10770519735e-05	3.36480081864e-05	0.0	0.0	0.0
D_0__Bacteria;D_1__Proteobacteria;D_2__Alphaproteobacteria;D_3__Rhizobiales;D_4__MNG7	0.0	0.0	0.0	2.01400944973e-06	0.0	0.0	0.0	0.0
D_0__Bacteria;D_1__Proteobacteria;D_2__Alphaproteobacteria;D_3__Rhizobiales;D_4__Methylobacteriaceae	2.96492493798e-05	1.43244106579e-05	0.000200426951162	0.000243695143418	3.9585891984e-05	2.10004200084e-05	0.00031161577537	0.0
D_0__Bacteria;D_1__Proteobacteria;D_2__Alphaproteobacteria;D_3__Rhizobiales;D_4__Methylocystaceae	0.0	0.0	2.08778074127e-06	1.00700472487e-06	0.0	0.0	0.0	0.0
D_0__Bacteria;D_1__Proteobacteria;D_2__Alphaproteobacteria;D_3__Rhizobiales;D_4__Phyllobacteriaceae	0.00132433313897	0.00119322340781	0.00117020110548	0.00118020953754	0.000706608171914	0.000438008760175	0.000302100789863	0.000548616542628
D_0__Bacteria;D_1__Proteobacteria;D_2__Alphaproteobacteria;D_3__Rhizobiales;D_4__Rhizobiaceae	5.92984987597e-06	2.86488213159e-06	1.9833917042e-05	1.20840566984e-05	2.27618878908e-05	1.70003400068e-05	0.000184352844208	0.00302298911244
D_0__Bacteria;D_1__Proteobacteria;D_2__Alphaproteobacteria;D_3__Rhizobiales;D_4__Rhizobiales Incertae Sedis	9.88308312661e-06	7.16220532897e-06	2.08778074127e-05	2.21541039471e-05	3.66169500852e-05	0.0	0.000111801079713	0.000654181241793
D_0__Bacteria;D_1__Proteobacteria;D_2__Alphaproteobacteria;D_3__Rhizobiales;D_4__Rhodobiaceae	0.00150717017681	0.00129779160561	0.00137375972775	0.00135542835967	0.000195950165321	0.000152003040061	0.000189110336961	1.59946513886e-06
D_0__Bacteria;D_1__Proteobacteria;D_2__Alphaproteobacteria;D_3__Rhizobiales;D_4__Roseiarcaceae	0.0	0.0	1.04389037063e-06	0.0	0.0	0.0	0.0	0.0
D_0__Bacteria;D_1__Proteobacteria;D_2__Alphaproteobacteria;D_3__Rhizobiales;D_4__Xanthobacteraceae	0.0120425367898	0.0102347914151	0.00998898695659	0.0100186900077	0.0168536935122	0.0212034240685	0.00334689615226	0.00763904550318
D_0__Bacteria;D_1__Proteobacteria;D_2__Alphaproteobacteria;D_3__Rhizobiales;D_4__alphaI cluster	5.63335738217e-05	3.86759087764e-05	0.000126310734847	0.000141987666206	3.66169500852e-05	2.500050001e-05	0.000315183894936	0.00121879243581
D_0__Bacteria;D_1__Proteobacteria;D_2__Alphaproteobacteria;D_3__Rhizobiales;D_4__uncultured	0.000361720842434	0.000287920654224	0.000171198020784	0.000218520025296	0.00269480959681	0.00261705234105	5.47111666681e-05	0.000355081260826
D_0__Bacteria;D_1__Proteobacteria;D_2__Alphaproteobacteria;D_3__Rhizobiales;Other	0.000229287528537	0.00020770395454	0.000698362657954	0.000681742198734	0.000142509211142	8.0001600032e-05	0.000107043586959	5.43818147212e-05
D_0__Bacteria;D_1__Proteobacteria;D_2__Alphaproteobacteria;D_3__Rhodobacterales;D_4__Rhodobacteraceae	0.000117608689207	0.000131784578053	0.000342396041568	0.00034137460173	0.000113809439454	7.90015800316e-05	0.00163657750729	0.00571009054572
D_0__Bacteria;D_1__Proteobacteria;D_2__Alphaproteobacteria;D_3__Rhodospirillales;D_4__AT-s3-44	0.0	0.0	1.04389037063e-06	0.0	0.0	0.0	0.0	0.0
D_0__Bacteria;D_1__Proteobacteria;D_2__Alphaproteobacteria;D_3__Rhodospirillales;D_4__Acetobacteraceae	0.000731348151369	0.000693301475844	0.000788137229828	0.000791505713745	0.000286008069584	0.000110002200044	0.000511430471027	0.000444651308602
D_0__Bacteria;D_1__Proteobacteria;D_2__Alphaproteobacteria;D_3__Rhodospirillales;D_4__DA111	0.000124526847395	0.00013608190125	0.000136749638553	0.000140980661481	0.000366169500852	1.70003400068e-05	3.21130760878e-05	0.0
D_0__Bacteria;D_1__Proteobacteria;D_2__Alphaproteobacteria;D_3__Rhodospirillales;D_4__KCM-B-15	0.0	0.0	6.2633422238e-06	3.0210141746e-06	0.0	5.000100002e-06	0.0	0.0
D_0__Bacteria;D_1__Proteobacteria;D_2__Alphaproteobacteria;D_3__Rhodospirillales;D_4__MND8	0.000368639000623	0.000295082859553	7.82917777975e-05	0.000110770519735	0.000775883482886	0.000265005300106	7.84986304368e-05	0.001370741624
D_0__Bacteria;D_1__Proteobacteria;D_2__Alphaproteobacteria;D_3__Rhodospirillales;D_4__MSB-1E8	9.88308312661e-07	0.0	2.08778074127e-06	8.05603779893e-06	9.89647299599e-07	0.0	0.0	0.0
D_0__Bacteria;D_1__Proteobacteria;D_2__Alphaproteobacteria;D_3__Rhodospirillales;D_4__Rhodospirillaceae	0.0490922388148	0.042345822787	0.0439916279992	0.0455297046254	0.0247530582576	0.014903298066	0.00263208286601	0.00502232053601
D_0__Bacteria;D_1__Proteobacteria;D_2__Alphaproteobacteria;D_3__Rhodospirillales;D_4__Rhodospirillales Incertae Sedis	0.00139450302916	0.000999843863924	0.00171302409821	0.00149741602588	0.00553212840476	0.00238204764095	0.000675563971032	0.000449449704019
D_0__Bacteria;D_1__Proteobacteria;D_2__Alphaproteobacteria;D_3__Rhodospirillales;Other	7.90646650129e-06	1.28919695921e-05	1.04389037063e-06	3.0210141746e-06	9.89647299599e-06	4.0000800016e-06	3.56811956531e-06	4.79839541657e-06
D_0__Bacteria;D_1__Proteobacteria;D_2__Alphaproteobacteria;D_3__Rickettsiales;D_4__EF100-94H03	0.0	0.0	0.0	0.0	0.0	6.0001200024e-06	0.0	0.0
D_0__Bacteria;D_1__Proteobacteria;D_2__Alphaproteobacteria;D_3__Rickettsiales;D_4__Mitochondria	0.0	1.43244106579e-06	0.0	8.05603779893e-06	1.68240040932e-05	0.0	0.0	0.000639786055543
D_0__Bacteria;D_1__Proteobacteria;D_2__Alphaproteobacteria;D_3__Rickettsiales;D_4__Rickettsiaceae	0.0	1.43244106579e-06	4.17556148253e-06	0.0	0.0	0.0	0.0	0.0
D_0__Bacteria;D_1__Proteobacteria;D_2__Alphaproteobacteria;D_3__Rickettsiales;D_4__SM2D12	0.0	0.0	0.0	0.0	3.9585891984e-06	0.0	0.0	0.0
D_0__Bacteria;D_1__Proteobacteria;D_2__Alphaproteobacteria;D_3__Rickettsiales;D_4__TK34	2.96492493798e-06	0.0	1.04389037063e-06	0.0	0.0	1.0000200004e-06	0.0	0.0
D_0__Bacteria;D_1__Proteobacteria;D_2__Alphaproteobacteria;D_3__Sphingomonadales;D_4__7B-8	9.88308312661e-07	0.0	0.0	1.00700472487e-06	0.0	0.0	0.0	0.0
D_0__Bacteria;D_1__Proteobacteria;D_2__Alphaproteobacteria;D_3__Sphingomonadales;D_4__Ellin6055	9.88308312661e-07	0.0	1.04389037063e-06	0.0	9.89647299599e-07	0.0	0.0	0.0
D_0__Bacteria;D_1__Proteobacteria;D_2__Alphaproteobacteria;D_3__Sphingomonadales;D_4__Erythrobacteraceae	1.08713914393e-05	1.28919695921e-05	6.57650933499e-05	4.33012031692e-05	1.4844709494e-05	1.0000200004e-06	6.89836449293e-05	1.59946513886e-06
D_0__Bacteria;D_1__Proteobacteria;D_2__Alphaproteobacteria;D_3__Sphingomonadales;D_4__Sphingomonadaceae	0.000121561922457	9.31086692766e-05	0.000326737686008	0.000369570734026	0.000117768028652	4.10008200164e-05	0.0001748378587	1.59946513886e-05
D_0__Bacteria;D_1__Proteobacteria;D_2__Alphaproteobacteria;D_3__Sphingomonadales;Other	0.000101795756204	0.000100270874606	0.000422775600106	0.000412871937195	8.51096677655e-05	5.80011600232e-05	0.000252147115948	0.000387070563604
D_0__Bacteria;D_1__Proteobacteria;D_2__Alphaproteobacteria;Other;Other	9.88308312661e-07	1.43244106579e-06	0.0	2.01400944973e-06	3.9585891984e-06	0.0	0.0	0.0
D_0__Bacteria;D_1__Proteobacteria;D_2__Betaproteobacteria;D_3__Burkholderiales;D_4__Alcaligenaceae	0.0	0.0	2.08778074127e-06	0.0	0.0	0.0	0.0	0.0
D_0__Bacteria;D_1__Proteobacteria;D_2__Betaproteobacteria;D_3__Burkholderiales;D_4__Burkholderiaceae	1.97661662532e-06	1.43244106579e-06	3.34044918603e-05	3.32311559206e-05	3.66169500852e-05	5.000100002e-06	0.000216465920295	0.000511828844434
D_0__Bacteria;D_1__Proteobacteria;D_2__Betaproteobacteria;D_3__Burkholderiales;D_4__Comamonadaceae	2.27310911912e-05	2.86488213159e-05	5.74139703848e-05	7.25043401904e-05	0.000112819792154	5.70011400228e-05	0.000340160731893	0.00394268156728
D_0__Bacteria;D_1__Proteobacteria;D_2__Betaproteobacteria;D_3__Burkholderiales;D_4__Oxalobacteraceae	3.26141743178e-05	3.00812623817e-05	0.000103345146693	0.000101707477211	8.90682569639e-06	2.70005400108e-05	9.99073478286e-05	0.000593401566516
D_0__Bacteria;D_1__Proteobacteria;D_2__Betaproteobacteria;D_3__Hydrogenophilales;D_4__Hydrogenophilaceae	3.95323325064e-06	1.43244106579e-06	2.08778074127e-06	1.00700472487e-06	0.00257209333166	0.000793015860317	0.0	0.0
D_0__Bacteria;D_1__Proteobacteria;D_2__Betaproteobacteria;D_3__Methylophilales;D_4__Methylophilaceae	0.0	0.0	2.08778074127e-06	1.00700472487e-06	3.9585891984e-06	0.0	0.0	0.0
D_0__Bacteria;D_1__Proteobacteria;D_2__Betaproteobacteria;D_3__Neisseriales;D_4__Neisseriaceae	6.91815818863e-06	0.0	0.000109608488916	0.000136952642582	2.57308297896e-05	1.60003200064e-05	0.000997884105098	0.00753188133888
D_0__Bacteria;D_1__Proteobacteria;D_2__Betaproteobacteria;D_3__Nitrosomonadales;D_4__Gallionellaceae	0.000280679560796	0.00022489324733	8.87306815038e-05	9.96934677618e-05	0.00155770484957	0.000145002900058	0.0	0.0
D_0__Bacteria;D_1__Proteobacteria;D_2__Betaproteobacteria;D_3__Nitrosomonadales;D_4__Nitrosomonadaceae	6.4240040323e-05	2.72163802501e-05	6.78528740912e-05	6.7469316566e-05	0.0	1.5000300006e-05	8.20667500021e-05	0.0
D_0__Bacteria;D_1__Proteobacteria;D_2__Betaproteobacteria;D_3__Rhodocyclales;D_4__Rhodocyclaceae	3.95323325064e-06	1.43244106579e-06	0.0	2.01400944973e-06	4.94823649799e-06	0.0	5.35217934796e-05	3.19893027772e-06
D_0__Bacteria;D_1__Proteobacteria;D_2__Betaproteobacteria;D_3__SC-I-84;D_4__uncultured bacterium	0.0	0.0	1.04389037063e-06	2.01400944973e-06	1.18757675952e-05	0.0	0.0	0.0
D_0__Bacteria;D_1__Proteobacteria;D_2__Betaproteobacteria;D_3__TRA3-20;Ambiguous_taxa	3.95323325064e-06	1.00270874606e-05	3.1316711119e-06	5.03502362433e-06	0.0	0.0	0.0	0.0
D_0__Bacteria;D_1__Proteobacteria;D_2__Betaproteobacteria;D_3__TRA3-20;D_4__uncultured bacterium	0.0306019785932	0.0286903621068	0.0365998402848	0.0324698603486	0.00154483943467	0.000487009740195	0.00120007754713	0.000887703152066
D_0__Bacteria;D_1__Proteobacteria;D_2__Betaproteobacteria;D_3__TRA3-20;D_4__uncultured gamma proteobacterium	0.0	2.86488213159e-06	0.0	1.00700472487e-06	0.0	0.0	0.0	0.0
D_0__Bacteria;D_1__Proteobacteria;D_2__Betaproteobacteria;D_3__TRA3-20;Other	8.00529733256e-05	8.45140228818e-05	7.51601066856e-05	6.64623118412e-05	5.93788379759e-06	2.0000400008e-06	0.0	0.0
D_0__Bacteria;D_1__Proteobacteria;D_2__Betaproteobacteria;Other;Other	1.08713914393e-05	1.43244106579e-06	3.1316711119e-06	1.00700472487e-05	0.0	1.0000200004e-06	1.18937318844e-06	0.0
D_0__Bacteria;D_1__Proteobacteria;D_2__Deltaproteobacteria;D_3__Bdellovibrionales;D_4__Bacteriovoracaceae	3.55790992558e-05	3.86759087764e-05	1.87900266714e-05	7.04903307406e-06	0.0	0.0	0.0	1.59946513886e-06
D_0__Bacteria;D_1__Proteobacteria;D_2__Deltaproteobacteria;D_3__Bdellovibrionales;D_4__Bdellovibrionaceae	9.88308312661e-07	1.43244106579e-06	1.04389037063e-06	1.00700472487e-06	1.28654148948e-05	0.0	1.18937318844e-06	0.0
D_0__Bacteria;D_1__Proteobacteria;D_2__Deltaproteobacteria;D_3__Desulfurellales;D_4__Desulfurellaceae	0.0811559254025	0.07881290744	0.0695199670131	0.0791515783792	0.0114066747752	0.00566511330227	0.00322201196747	0.00559652852086
D_0__Bacteria;D_1__Proteobacteria;D_2__Deltaproteobacteria;D_3__Myxococcales;Ambiguous_taxa	9.88308312661e-07	0.0	0.0	0.0	0.0	0.0	0.0	0.0
D_0__Bacteria;D_1__Proteobacteria;D_2__Deltaproteobacteria;D_3__Myxococcales;D_4__Archangiaceae	6.7204965261e-05	5.72976426317e-05	1.25266844476e-05	3.32311559206e-05	0.0	0.0	0.0	1.59946513886e-06
D_0__Bacteria;D_1__Proteobacteria;D_2__Deltaproteobacteria;D_3__Myxococcales;D_4__BIrii41	0.0	0.0	1.04389037063e-06	1.00700472487e-06	0.0	0.0	0.0	0.0
D_0__Bacteria;D_1__Proteobacteria;D_2__Deltaproteobacteria;D_3__Myxococcales;D_4__Haliangiaceae	4.94154156331e-06	4.29732319738e-06	1.77461363008e-05	1.61120755979e-05	3.9585891984e-06	0.0	1.18937318844e-06	1.59946513886e-06
D_0__Bacteria;D_1__Proteobacteria;D_2__Deltaproteobacteria;D_3__Myxococcales;D_4__Nannocystaceae	0.0	4.29732319738e-06	6.2633422238e-06	3.0210141746e-06	0.0	0.0	0.0	0.0
D_0__Bacteria;D_1__Proteobacteria;D_2__Deltaproteobacteria;D_3__Myxococcales;D_4__P3OB-42	0.0	0.0	3.1316711119e-06	3.0210141746e-06	0.0	0.0	0.0	0.0
D_0__Bacteria;D_1__Proteobacteria;D_2__Deltaproteobacteria;D_3__Myxococcales;D_4__Phaselicystidaceae	0.0	0.0	3.1316711119e-06	0.0	5.93788379759e-06	0.0	0.0	0.0
D_0__Bacteria;D_1__Proteobacteria;D_2__Deltaproteobacteria;D_3__Myxococcales;D_4__Polyangiaceae	4.94154156331e-06	8.59464639476e-06	8.35112296507e-06	1.30910614233e-05	0.000280070185786	0.000272005440109	0.0	1.59946513886e-06
D_0__Bacteria;D_1__Proteobacteria;D_2__Deltaproteobacteria;D_3__Myxococcales;D_4__Sandaracinaceae	1.97661662532e-06	0.0	4.17556148253e-06	0.0	0.0	0.0	1.18937318844e-06	0.0
D_0__Bacteria;D_1__Proteobacteria;D_2__Deltaproteobacteria;D_3__Myxococcales;D_4__VHS-B3-70	0.0	0.0	1.04389037063e-06	0.0	0.0	0.0	0.0	0.0
D_0__Bacteria;D_1__Proteobacteria;D_2__Deltaproteobacteria;D_3__Myxococcales;D_4__mle1-27	1.97661662532e-06	1.43244106579e-06	5.21945185317e-06	2.01400944973e-06	1.9792945992e-06	0.0	0.0	0.0
D_0__Bacteria;D_1__Proteobacteria;D_2__Deltaproteobacteria;D_3__Myxococcales;D_4__uncultured	0.0	0.0	1.04389037063e-06	0.0	0.0	0.0	0.0	0.0
D_0__Bacteria;D_1__Proteobacteria;D_2__Deltaproteobacteria;D_3__Myxococcales;D_4__uncultured bacterium	1.48246246899e-05	2.14866159869e-05	2.60972592658e-05	2.11470992222e-05	0.0	0.0	0.0	0.0
D_0__Bacteria;D_1__Proteobacteria;D_2__Deltaproteobacteria;D_3__Myxococcales;Other	2.96492493798e-06	0.0	2.08778074127e-06	2.01400944973e-06	0.0	0.0	0.0	1.59946513886e-06
D_0__Bacteria;D_1__Proteobacteria;D_2__Deltaproteobacteria;D_3__Oligoflexales;D_4__0319-6G20	9.88308312661e-07	0.0	0.0	2.01400944973e-06	0.0	0.0	3.33024492762e-05	1.59946513886e-06
D_0__Bacteria;D_1__Proteobacteria;D_2__Deltaproteobacteria;D_3__Oligoflexales;D_4__Oligoflexaceae	0.0	0.0	0.0	0.0	0.0	0.0	1.18937318844e-06	0.0
D_0__Bacteria;D_1__Proteobacteria;D_2__Deltaproteobacteria;D_3__SAR324 clade(Marine group B);D_4__uncultured bacterium	9.88308312661e-07	0.0	8.35112296507e-06	5.03502362433e-06	0.0	7.0001400028e-06	0.0	0.0
D_0__Bacteria;D_1__Proteobacteria;D_2__Deltaproteobacteria;D_3__SAR324 clade(Marine group B);D_4__uncultured delta proteobacterium	0.0	0.0	1.04389037063e-06	0.0	0.0	0.0	0.0	1.59946513886e-06
D_0__Bacteria;D_1__Proteobacteria;D_2__Epsilonproteobacteria;D_3__Campylobacterales;D_4__Campylobacteraceae	0.0	0.0	2.08778074127e-06	1.00700472487e-06	0.0	1.30002600052e-05	6.42261521755e-05	0.0
D_0__Bacteria;D_1__Proteobacteria;D_2__Gammaproteobacteria;D_3__Alteromonadales;D_4__Alteromonadaceae	9.88308312661e-07	0.0	1.04389037063e-06	2.01400944973e-06	0.0	0.0	3.56811956531e-06	2.71909073606e-05
D_0__Bacteria;D_1__Proteobacteria;D_2__Gammaproteobacteria;D_3__Alteromonadales;D_4__Psychromonadaceae	0.0	0.0	0.0	0.0	0.0	0.0	0.0	1.59946513886e-06
D_0__Bacteria;D_1__Proteobacteria;D_2__Gammaproteobacteria;D_3__Cardiobacteriales;D_4__Cardiobacteriaceae	0.0	0.0	1.04389037063e-06	2.01400944973e-06	0.0	0.0	0.0	0.0
D_0__Bacteria;D_1__Proteobacteria;D_2__Gammaproteobacteria;D_3__Cellvibrionales;D_4__Cellvibrionaceae	0.0	0.0	1.04389037063e-06	1.00700472487e-06	0.0	0.0	0.0	0.0
D_0__Bacteria;D_1__Proteobacteria;D_2__Gammaproteobacteria;D_3__Chromatiales;D_4__Chromatiaceae	1.97661662532e-06	0.0	0.0	1.00700472487e-06	0.0	0.0	0.0	0.0
D_0__Bacteria;D_1__Proteobacteria;D_2__Gammaproteobacteria;D_3__Chromatiales;D_4__Ectothiorhodospiraceae	1.58129330026e-05	5.72976426317e-06	1.1482794077e-05	1.20840566984e-05	9.89647299599e-06	0.0	0.0	0.0
D_0__Bacteria;D_1__Proteobacteria;D_2__Gammaproteobacteria;D_3__Chromatiales;Other	0.0	0.0	0.0	0.0	9.89647299599e-07	0.0	0.0	0.0
D_0__Bacteria;D_1__Proteobacteria;D_2__Gammaproteobacteria;D_3__Enterobacteriales;D_4__Enterobacteriaceae	3.95323325064e-06	1.43244106579e-06	6.2633422238e-06	9.0630425238e-06	0.000554202487775	0.0	3.09237028993e-05	0.000655780706932
D_0__Bacteria;D_1__Proteobacteria;D_2__Gammaproteobacteria;D_3__Gammaproteobacteria Incertae Sedis;D_4__Unknown Family	0.0	1.43244106579e-06	0.0	0.0	0.0	0.0	0.0	0.0
D_0__Bacteria;D_1__Proteobacteria;D_2__Gammaproteobacteria;D_3__HTA4;D_4__uncultured bacterium	0.0	0.0	3.1316711119e-06	4.02801889946e-06	0.0	0.0	0.0	0.0
D_0__Bacteria;D_1__Proteobacteria;D_2__Gammaproteobacteria;D_3__KI89A clade;D_4__uncultured bacterium	9.88308312661e-07	0.0	0.0	0.0	0.0	0.0	0.0	0.0
D_0__Bacteria;D_1__Proteobacteria;D_2__Gammaproteobacteria;D_3__Legionellales;D_4__Coxiellaceae	8.89477481395e-06	1.43244106579e-05	4.07117244547e-05	3.0210141746e-05	3.66169500852e-05	2.30004600092e-05	0.0	0.0
D_0__Bacteria;D_1__Proteobacteria;D_2__Gammaproteobacteria;D_3__Legionellales;D_4__Legionellaceae	0.0	0.0	1.04389037063e-06	1.00700472487e-06	0.0	0.0	0.0	0.0
D_0__Bacteria;D_1__Proteobacteria;D_2__Gammaproteobacteria;D_3__Oceanospirillales;D_4__Halomonadaceae	0.0	0.0	3.1316711119e-06	0.0	3.9585891984e-06	6.0001200024e-06	0.0	0.000383871633326
D_0__Bacteria;D_1__Proteobacteria;D_2__Gammaproteobacteria;D_3__Oceanospirillales;D_4__Oceanospirillaceae	2.96492493798e-06	1.43244106579e-06	1.04389037063e-05	3.0210141746e-06	0.000426537986127	5.30010600212e-05	0.0	0.0
D_0__Bacteria;D_1__Proteobacteria;D_2__Gammaproteobacteria;D_3__PYR10d3;Other	4.94154156331e-05	4.8702996237e-05	0.000111696269658	7.95533732644e-05	1.78136513928e-05	1.80003600072e-05	0.0	0.0
D_0__Bacteria;D_1__Proteobacteria;D_2__Gammaproteobacteria;D_3__Pasteurellales;D_4__Pasteurellaceae	5.92984987597e-06	0.0	4.48872859372e-05	5.03502362433e-05	0.000140529916543	6.70013400268e-05	0.000473370528998	0.00494714567449
D_0__Bacteria;D_1__Proteobacteria;D_2__Gammaproteobacteria;D_3__Pseudomonadales;D_4__Moraxellaceae	8.89477481395e-06	4.29732319738e-06	1.87900266714e-05	1.40980661481e-05	1.88032986924e-05	2.30004600092e-05	0.000573277876826	0.0032805029998
D_0__Bacteria;D_1__Proteobacteria;D_2__Gammaproteobacteria;D_3__Pseudomonadales;D_4__Pseudomonadaceae	1.08713914393e-05	2.14866159869e-05	5.84578607555e-05	5.33712504179e-05	5.73995433767e-05	2.80005600112e-05	0.000417469989141	0.00450569329616
D_0__Bacteria;D_1__Proteobacteria;D_2__Gammaproteobacteria;D_3__Thiotrichales;D_4__Piscirickettsiaceae	0.0	0.0	0.0	0.0	9.89647299599e-07	0.0	0.0	0.0
D_0__Bacteria;D_1__Proteobacteria;D_2__Gammaproteobacteria;D_3__Thiotrichales;D_4__Thiotrichaceae	0.0	0.0	0.0	0.0	6.82856636723e-05	0.0	0.0	0.0
D_0__Bacteria;D_1__Proteobacteria;D_2__Gammaproteobacteria;D_3__Vibrionales;D_4__Vibrionaceae	2.96492493798e-06	0.0	3.1316711119e-06	1.00700472487e-06	9.89647299599e-07	2.0000400008e-06	0.0	0.0
D_0__Bacteria;D_1__Proteobacteria;D_2__Gammaproteobacteria;D_3__X35;Other	0.0	0.0	0.0	1.00700472487e-06	0.0	0.0	0.0	0.0
D_0__Bacteria;D_1__Proteobacteria;D_2__Gammaproteobacteria;D_3__Xanthomonadales;D_4__JTB255 marine benthic group	0.0004605516737	0.000431164760804	0.000709845452031	0.000626356938867	0.00131227231927	0.000354007080142	0.000164133500004	0.0
D_0__Bacteria;D_1__Proteobacteria;D_2__Gammaproteobacteria;D_3__Xanthomonadales;D_4__Nevskiaceae	0.0	0.0	1.04389037063e-06	0.0	0.0	0.0	0.0	0.0
D_0__Bacteria;D_1__Proteobacteria;D_2__Gammaproteobacteria;D_3__Xanthomonadales;D_4__Xanthomonadaceae	1.28480080646e-05	1.43244106579e-06	0.000106476817805	7.85463685396e-05	4.55237757815e-05	5.70011400228e-05	0.00031161577537	0.00234001749815
D_0__Bacteria;D_1__Proteobacteria;D_2__Gammaproteobacteria;D_3__Xanthomonadales;D_4__Xanthomonadales Incertae Sedis	2.96492493798e-06	1.43244106579e-06	6.2633422238e-06	9.0630425238e-06	0.0	1.0000200004e-06	0.0	0.0
D_0__Bacteria;D_1__Proteobacteria;D_2__Gammaproteobacteria;D_3__Xanthomonadales;D_4__uncultured	1.48246246899e-05	5.72976426317e-06	3.23606014896e-05	5.2364245693e-05	7.22442528707e-05	8.0001600032e-06	0.000189110336961	0.0
D_0__Bacteria;D_1__Proteobacteria;D_2__Gammaproteobacteria;D_3__Xanthomonadales;Other	1.97661662532e-06	0.0	1.04389037063e-06	2.01400944973e-06	0.0	0.0	0.0	0.0
D_0__Bacteria;D_1__Proteobacteria;D_2__Gammaproteobacteria;D_3__uncultured;D_4__uncultured bacterium	0.0	0.0	0.0	2.01400944973e-06	9.89647299599e-07	0.0	0.0	0.0
D_0__Bacteria;D_1__Proteobacteria;D_2__Gammaproteobacteria;D_3__uncultured;Other	9.88308312661e-07	0.0	0.0	1.00700472487e-06	0.0	0.0	0.0	0.0
D_0__Bacteria;D_1__Proteobacteria;D_2__Gammaproteobacteria;Other;Other	3.95323325064e-06	8.59464639476e-06	1.1482794077e-05	3.82661795449e-05	1.28654148948e-05	2.30004600092e-05	0.000591118474653	0.00867070051775
D_0__Bacteria;D_1__Proteobacteria;D_2__JTB23;D_3__uncultured bacterium;D_4__uncultured bacterium	9.88308312661e-07	0.0	0.0	1.00700472487e-06	6.43270744739e-05	6.40012800256e-05	0.0	1.59946513886e-06
D_0__Bacteria;D_1__Proteobacteria;D_2__JTB23;Other;Other	0.0	1.43244106579e-06	2.08778074127e-06	0.0	9.89647299599e-07	0.0	1.18937318844e-06	0.0
D_0__Bacteria;D_1__Proteobacteria;D_2__SPOTSOCT00m83;Ambiguous_taxa;Ambiguous_taxa	0.0	0.0	2.08778074127e-06	2.01400944973e-06	0.0	0.0	0.0	0.0
D_0__Bacteria;D_1__Proteobacteria;D_2__SPOTSOCT00m83;Other;Other	0.000388405166876	0.00041540790908	0.000359098287498	0.00030008740801	3.66169500852e-05	1.60003200064e-05	7.61198840599e-05	0.0
D_0__Bacteria;D_1__Proteobacteria;Other;Other;Other	6.91815818863e-06	4.29732319738e-06	9.3950133357e-06	4.02801889946e-06	9.89647299599e-07	0.0	0.0	0.0
D_0__Bacteria;D_1__SBR1093;Other;Other;Other	0.0	1.43244106579e-06	0.0	0.0	0.0	0.0	0.0	0.0
D_0__Bacteria;D_1__SR1 (Absconditabacteria);Ambiguous_taxa;Ambiguous_taxa;Ambiguous_taxa	0.0	0.0	0.0	2.01400944973e-06	0.0	0.0	0.0	0.0
D_0__Bacteria;D_1__SR1 (Absconditabacteria);D_2__uncultured bacterium;D_3__uncultured bacterium;D_4__uncultured bacterium	1.97661662532e-06	0.0	1.04389037063e-06	1.00700472487e-06	4.94823649799e-06	0.0	0.0	0.00064458445096
D_0__Bacteria;D_1__Saccharibacteria;D_2__uncultured bacterium;D_3__uncultured bacterium;D_4__uncultured bacterium	0.0	0.0	0.0	0.0	0.0	5.000100002e-06	1.18937318844e-06	1.59946513886e-06
D_0__Bacteria;D_1__Saccharibacteria;Other;Other;Other	0.0	0.0	0.0	1.00700472487e-06	9.89647299599e-07	0.0	0.0	0.0
D_0__Bacteria;D_1__Spirochaetae;D_2__Spirochaetes;D_3__Spirochaetales;D_4__Spirochaetaceae	0.0	0.0	1.04389037063e-06	4.02801889946e-06	0.0	0.0	0.0	0.000507030449018
D_0__Bacteria;D_1__Synergistetes;D_2__Synergistia;D_3__Synergistales;D_4__Synergistaceae	0.0	1.43244106579e-06	0.0	0.0	0.0	0.0	3.21130760878e-05	0.0
D_0__Bacteria;D_1__TM6 (Dependentiae);Other;Other;Other	0.0	0.0	0.0	1.00700472487e-06	0.0	0.0	0.0	0.0
D_0__Bacteria;D_1__Tectomicrobia;D_2__Tectomicrobia Incertae Sedis;D_3__Unknown Order;D_4__Unknown Family	4.15089491318e-05	4.58381141054e-05	5.32384089023e-05	6.64623118412e-05	3.26583608868e-05	2.0000400008e-05	1.54618514497e-05	0.0
D_0__Bacteria;D_1__Tectomicrobia;D_2__uncultured bacterium;D_3__uncultured bacterium;D_4__uncultured bacterium	0.0	0.0	1.04389037063e-06	0.0	0.0	0.0	0.0	0.0
D_0__Bacteria;D_1__Verrucomicrobia;D_2__OPB35 soil group;Ambiguous_taxa;Ambiguous_taxa	9.88308312661e-06	1.00270874606e-05	0.0	6.0420283492e-06	0.0	0.0	0.0	0.0
D_0__Bacteria;D_1__Verrucomicrobia;D_2__OPB35 soil group;D_3__uncultured bacterium;D_4__uncultured bacterium	0.0	0.0	8.35112296507e-06	9.0630425238e-06	6.92753109719e-06	0.0	1.18937318844e-06	0.0
D_0__Bacteria;D_1__Verrucomicrobia;D_2__OPB35 soil group;Other;Other	0.0	0.0	2.08778074127e-06	2.01400944973e-06	0.0	0.0	0.0	0.0
D_0__Bacteria;D_1__Verrucomicrobia;D_2__Opitutae;D_3__BC-COM435;D_4__uncultured bacterium	1.28480080646e-05	1.00270874606e-05	4.17556148253e-06	1.20840566984e-05	0.0	0.0	0.0	0.0
D_0__Bacteria;D_1__Verrucomicrobia;D_2__Opitutae;D_3__Opitutales;D_4__Opitutaceae	3.36024826305e-05	3.4378585579e-05	4.38433955666e-05	2.61821228465e-05	5.93788379759e-06	1.90003800076e-05	0.0	0.0
D_0__Bacteria;D_1__Verrucomicrobia;D_2__Spartobacteria;D_3__Chthoniobacterales;D_4__Chthoniobacteraceae	3.95323325064e-06	5.72976426317e-06	1.87900266714e-05	2.92031370211e-05	6.92753109719e-06	0.0	3.56811956531e-06	0.0
D_0__Bacteria;D_1__Verrucomicrobia;D_2__Spartobacteria;D_3__Chthoniobacterales;D_4__DA101 soil group	0.0	0.0	2.08778074127e-06	0.0	0.0	0.0	1.18937318844e-06	0.0
D_0__Bacteria;D_1__Verrucomicrobia;D_2__Spartobacteria;D_3__Chthoniobacterales;D_4__Xiphinematobacteraceae	0.0	0.0	0.0	1.00700472487e-06	0.0	0.0	0.0	0.0
D_0__Bacteria;D_1__Verrucomicrobia;D_2__Spartobacteria;D_3__Chthoniobacterales;Other	0.0	0.0	0.0	1.00700472487e-06	0.0	0.0	0.0	0.0
D_0__Bacteria;D_1__Verrucomicrobia;D_2__Verrucomicrobiae;D_3__Verrucomicrobiales;D_4__DEV007	1.97661662532e-06	0.0	3.1316711119e-06	0.0	0.0	0.0	0.0	0.0
D_0__Bacteria;D_1__Verrucomicrobia;D_2__Verrucomicrobiae;D_3__Verrucomicrobiales;D_4__Verrucomicrobiaceae	0.0	1.43244106579e-06	5.21945185317e-06	5.03502362433e-06	0.0	0.0	0.0	0.0
D_0__Bacteria;Other;Other;Other;Other	4.94154156331e-06	2.86488213159e-06	2.08778074127e-06	2.01400944973e-06	5.93788379759e-06	5.000100002e-06	1.18937318844e-06	1.59946513886e-06
Unassigned;Other;Other;Other;Other	0.00372098079717	0.00350661572906	0.00271411496365	0.00286492844224	0.00390910683342	0.00116502330047	0.00215752296382	0.00198973463274
