# Supplementary material for: Cretaceous dinosaur bone contains recent organic material and provides an environment conducive to microbial communities
Source: eLife. 2019 Jun 18;8:e46205. doi: 10.7554/eLife.46205 (PMC6581507; doi:10.7554/eLife.46205)
Supplement: Source data 1. [file elife-46205-data1.zip › Raw data files/16S rRNA amplicon sequencing/taxa_plots/table_mc620000_sorted_L6.txt]

# Constructed from biom file
#OTU ID	1B5g1	1B5g2	1BEDTA1	1BEDTA2	1M1	1M2	1S1	1S2
D_0__Archaea;D_1__Thaumarchaeota;D_2__Soil Crenarchaeotic Group(SCG);D_3__Unknown Order;D_4__Unknown Family;D_5__Candidatus Nitrososphaera	0.0	1.43244106579e-06	0.0	0.0	0.0	1.0000200004e-06	0.0	0.0
D_0__Archaea;D_1__Thaumarchaeota;D_2__Soil Crenarchaeotic Group(SCG);D_3__uncultured archaeon;D_4__uncultured archaeon;D_5__uncultured archaeon	0.000103772372829	9.7405992474e-05	3.86239437134e-05	4.02801889946e-05	0.000240484293803	0.000179003580072	3.56811956531e-06	3.19893027772e-06
D_0__Archaea;D_1__Thaumarchaeota;D_2__Soil Crenarchaeotic Group(SCG);D_3__uncultured euryarchaeote;D_4__uncultured euryarchaeote;D_5__uncultured euryarchaeote	0.0	1.43244106579e-06	0.0	0.0	9.89647299599e-07	0.0	0.0	0.0
D_0__Archaea;D_1__Thaumarchaeota;D_2__Soil Crenarchaeotic Group(SCG);Other;Other;Other	0.00719982605774	0.00670382418791	0.00415572756549	0.00460201159264	0.0101438848209	0.00819116382328	0.0016246837754	0.00275108003884
D_0__Bacteria;D_1__Acidobacteria;D_2__Blastocatellia;D_3__Blastocatellales;D_4__Blastocatellaceae (Subgroup 4);D_5__11-24	0.0	0.0	0.0	0.0	0.0	0.0	0.0	1.59946513886e-06
D_0__Bacteria;D_1__Acidobacteria;D_2__Blastocatellia;D_3__Blastocatellales;D_4__Blastocatellaceae (Subgroup 4);D_5__Aridibacter	0.0	0.0	2.08778074127e-06	1.00700472487e-06	0.0	0.0	1.18937318844e-06	0.0
D_0__Bacteria;D_1__Acidobacteria;D_2__Blastocatellia;D_3__Blastocatellales;D_4__Blastocatellaceae (Subgroup 4);D_5__Blastocatella	9.88308312661e-06	8.59464639476e-06	3.75800533428e-05	3.32311559206e-05	0.0	5.000100002e-06	1.18937318844e-06	0.0
D_0__Bacteria;D_1__Acidobacteria;D_2__Blastocatellia;D_3__Blastocatellales;D_4__Blastocatellaceae (Subgroup 4);D_5__DS-100	9.88308312661e-07	0.0	1.04389037063e-06	0.0	0.0	0.0	0.0	0.0
D_0__Bacteria;D_1__Acidobacteria;D_2__Blastocatellia;D_3__Blastocatellales;D_4__Blastocatellaceae (Subgroup 4);D_5__RB41	9.88308312661e-07	7.16220532897e-06	3.1316711119e-06	3.0210141746e-06	1.9792945992e-06	3.0000600012e-06	7.13623913062e-06	7.99732569429e-06
D_0__Bacteria;D_1__Acidobacteria;D_2__Blastocatellia;D_3__Blastocatellales;D_4__Blastocatellaceae (Subgroup 4);D_5__Stenotrophobacter	0.0	0.0	1.04389037063e-06	0.0	0.0	0.0	0.0	0.0
D_0__Bacteria;D_1__Acidobacteria;D_2__Blastocatellia;D_3__Blastocatellales;D_4__Blastocatellaceae (Subgroup 4);D_5__uncultured	0.0	0.0	0.0	0.0	0.0	0.0	2.37874637687e-06	0.0
D_0__Bacteria;D_1__Acidobacteria;D_2__Blastocatellia;D_3__Blastocatellales;D_4__Blastocatellaceae (Subgroup 4);Other	0.0	0.0	6.2633422238e-06	7.04903307406e-06	9.89647299599e-07	0.0	2.37874637687e-06	1.59946513886e-06
D_0__Bacteria;D_1__Acidobacteria;D_2__Holophagae;D_3__Holophagales;D_4__Holophagaceae;D_5__uncultured	0.0	0.0	0.0	2.01400944973e-06	0.0	0.0	0.0	0.0
D_0__Bacteria;D_1__Acidobacteria;D_2__Holophagae;D_3__Subgroup 10;D_4__CA002;D_5__uncultured Acidobacteria bacterium	2.96492493798e-06	4.29732319738e-06	2.08778074127e-06	2.01400944973e-06	1.9792945992e-06	0.0	1.18937318844e-06	0.0
D_0__Bacteria;D_1__Acidobacteria;D_2__Holophagae;D_3__Subgroup 10;D_4__CA002;D_5__uncultured bacterium	0.0	0.0	1.04389037063e-06	0.0	1.9792945992e-06	0.0	0.0	0.0
D_0__Bacteria;D_1__Acidobacteria;D_2__Holophagae;D_3__Subgroup 10;D_4__CA002;Other	6.91815818863e-06	8.59464639476e-06	4.17556148253e-06	9.0630425238e-06	2.9689418988e-06	0.0	0.0	0.0
D_0__Bacteria;D_1__Acidobacteria;D_2__Holophagae;D_3__Subgroup 10;D_4__NS72;D_5__uncultured bacterium	8.99360564522e-05	7.59193764871e-05	0.000171198020784	0.000174211817402	0.00104407790108	0.000260005200104	8.4445496379e-05	0.0
D_0__Bacteria;D_1__Acidobacteria;D_2__Holophagae;D_3__Subgroup 10;D_4__NS72;Other	0.0	0.0	1.04389037063e-06	1.00700472487e-06	1.9792945992e-06	0.0	0.0	0.0
D_0__Bacteria;D_1__Acidobacteria;D_2__Holophagae;D_3__Subgroup 10;D_4__Sva0725;D_5__uncultured bacterium	0.0	1.43244106579e-06	1.04389037063e-06	1.00700472487e-06	9.89647299599e-06	6.0001200024e-06	1.18937318844e-06	0.0
D_0__Bacteria;D_1__Acidobacteria;D_2__Holophagae;D_3__Subgroup 10;Other;Other	0.0	2.86488213159e-06	1.04389037063e-06	1.00700472487e-06	1.08861202956e-05	2.0000400008e-06	2.37874637687e-06	0.0
D_0__Bacteria;D_1__Acidobacteria;D_2__Holophagae;D_3__Subgroup 7;Ambiguous_taxa;Ambiguous_taxa	2.96492493798e-06	0.0	0.0	6.0420283492e-06	0.0	0.0	0.0	0.0
D_0__Bacteria;D_1__Acidobacteria;D_2__Holophagae;D_3__Subgroup 7;D_4__uncultured bacterium;D_5__uncultured bacterium	0.0	0.0	0.0	0.0	0.0	1.0000200004e-06	0.0	0.0
D_0__Bacteria;D_1__Acidobacteria;D_2__Holophagae;D_3__Subgroup 7;Other;Other	0.0	0.0	0.0	1.00700472487e-06	0.0	0.0	1.18937318844e-06	4.79839541657e-06
D_0__Bacteria;D_1__Acidobacteria;D_2__Solibacteres;D_3__Solibacterales;D_4__Solibacteraceae (Subgroup 3);D_5__Bryobacter	1.97661662532e-06	2.86488213159e-06	2.40094785246e-05	3.92731842698e-05	2.9689418988e-06	0.0	2.37874637687e-06	3.19893027772e-06
D_0__Bacteria;D_1__Acidobacteria;D_2__Solibacteres;D_3__Solibacterales;D_4__Solibacteraceae (Subgroup 3);D_5__Candidatus Solibacter	0.0	0.0	0.0	1.00700472487e-06	0.0	0.0	0.0	0.0
D_0__Bacteria;D_1__Acidobacteria;D_2__Solibacteres;D_3__Solibacterales;D_4__Solibacteraceae (Subgroup 3);D_5__PAUC26f	9.88308312661e-07	0.0	0.0	3.0210141746e-06	0.0	0.0	0.0	0.0
D_0__Bacteria;D_1__Acidobacteria;D_2__Subgroup 17;Ambiguous_taxa;Ambiguous_taxa;Ambiguous_taxa	3.06375576925e-05	3.72434677106e-05	3.1316711119e-05	3.62521700952e-05	6.92753109719e-06	3.0000600012e-06	1.18937318844e-06	3.19893027772e-06
D_0__Bacteria;D_1__Acidobacteria;D_2__Subgroup 17;D_3__uncultured Acidobacteria bacterium;D_4__uncultured Acidobacteria bacterium;D_5__uncultured Acidobacteria bacterium	9.88308312661e-07	0.0	0.0	0.0	0.0	0.0	0.0	0.0
D_0__Bacteria;D_1__Acidobacteria;D_2__Subgroup 17;Other;Other;Other	0.0331814632893	0.0293793662594	0.0302195823395	0.0300903081837	0.0284662149257	0.0106432128643	0.0252503927905	0.0161386032511
D_0__Bacteria;D_1__Acidobacteria;D_2__Subgroup 22;Ambiguous_taxa;Ambiguous_taxa;Ambiguous_taxa	0.0	2.86488213159e-06	1.04389037063e-06	0.0	0.0	0.0	0.0	1.59946513886e-06
D_0__Bacteria;D_1__Acidobacteria;D_2__Subgroup 22;D_3__uncultured Acidobacteria bacterium;D_4__uncultured Acidobacteria bacterium;D_5__uncultured Acidobacteria bacterium	0.0	0.0	0.0	0.0	1.9792945992e-06	0.0	0.0	0.0
D_0__Bacteria;D_1__Acidobacteria;D_2__Subgroup 22;D_3__uncultured bacterium;D_4__uncultured bacterium;D_5__uncultured bacterium	9.88308312661e-07	4.29732319738e-06	1.04389037063e-06	1.00700472487e-06	4.94823649799e-06	4.0000800016e-06	0.0	0.0
D_0__Bacteria;D_1__Acidobacteria;D_2__Subgroup 22;Other;Other;Other	0.0	1.43244106579e-06	0.0	0.0	0.0	0.0	0.0	0.0
D_0__Bacteria;D_1__Acidobacteria;D_2__Subgroup 5;D_3__uncultured bacterium;D_4__uncultured bacterium;D_5__uncultured bacterium	0.0	0.0	1.04389037063e-06	2.01400944973e-06	0.0	0.0	0.0	0.0
D_0__Bacteria;D_1__Acidobacteria;D_2__Subgroup 5;Other;Other;Other	0.000141328088711	0.000113162844198	0.000171198020784	0.000171190803227	0.000175167572029	8.70017400348e-05	8.92029891327e-05	0.0
D_0__Bacteria;D_1__Acidobacteria;D_2__Subgroup 6;Ambiguous_taxa;Ambiguous_taxa;Ambiguous_taxa	0.00140240949567	0.000985519453266	0.00103345146693	0.00117618151864	0.0014854605967	0.000404008080162	0.000274745206529	2.07930468051e-05
D_0__Bacteria;D_1__Acidobacteria;D_2__Subgroup 6;D_3__uncultured Acidobacteria bacterium;D_4__uncultured Acidobacteria bacterium;D_5__uncultured Acidobacteria bacterium	1.68012413152e-05	1.00270874606e-05	1.77461363008e-05	1.61120755979e-05	0.0	1.10002200044e-05	3.56811956531e-06	0.0
D_0__Bacteria;D_1__Acidobacteria;D_2__Subgroup 6;D_3__uncultured bacterium;D_4__uncultured bacterium;D_5__uncultured bacterium	0.00451261575561	0.00289926071717	0.00268906159475	0.00262626832245	0.000436434459123	0.000169003380068	0.000400818764503	5.11828844434e-05
D_0__Bacteria;D_1__Acidobacteria;D_2__Subgroup 6;D_3__uncultured organism;D_4__uncultured organism;D_5__uncultured organism	0.0	1.43244106579e-06	0.0	0.0	0.0	0.0	0.0	0.0
D_0__Bacteria;D_1__Acidobacteria;D_2__Subgroup 6;D_3__uncultured soil bacterium;D_4__uncultured soil bacterium;D_5__uncultured soil bacterium	6.91815818863e-06	0.0	2.08778074127e-06	3.0210141746e-06	0.0	0.0	0.0	0.0
D_0__Bacteria;D_1__Acidobacteria;D_2__Subgroup 6;Other;Other;Other	0.000133421622209	0.00013608190125	0.000116915721511	0.000139973656756	6.43270744739e-05	5.000100002e-06	9.39604818864e-05	1.59946513886e-06
D_0__Bacteria;D_1__Acidobacteria;Other;Other;Other;Other	8.89477481395e-06	4.29732319738e-06	8.35112296507e-06	6.0420283492e-06	8.90682569639e-06	4.0000800016e-06	0.0	0.0
D_0__Bacteria;D_1__Actinobacteria;D_2__Acidimicrobiia;D_3__Acidimicrobiales;D_4__Acidimicrobiaceae;D_5__CL500-29 marine group	2.96492493798e-06	0.0	1.04389037063e-06	0.0	2.9689418988e-06	2.0000400008e-06	0.0	0.0
D_0__Bacteria;D_1__Actinobacteria;D_2__Acidimicrobiia;D_3__Acidimicrobiales;D_4__Acidimicrobiaceae;D_5__Ilumatobacter	1.08713914393e-05	5.72976426317e-06	3.1316711119e-06	2.01400944973e-06	1.88032986924e-05	9.0001800036e-06	0.0	0.0
D_0__Bacteria;D_1__Actinobacteria;D_2__Acidimicrobiia;D_3__Acidimicrobiales;D_4__Acidimicrobiaceae;D_5__uncultured	0.00021149797891	0.00034378585579	0.000102301256322	0.000112784529185	0.000693742757019	0.000346006920138	0.000145103528989	1.59946513886e-06
D_0__Bacteria;D_1__Actinobacteria;D_2__Acidimicrobiia;D_3__Acidimicrobiales;D_4__Acidimicrobiaceae;Other	9.88308312661e-07	0.0	0.0	0.0	0.0	1.0000200004e-06	0.0	0.0
D_0__Bacteria;D_1__Actinobacteria;D_2__Acidimicrobiia;D_3__Acidimicrobiales;D_4__Acidimicrobiales Incertae Sedis;D_5__Aciditerrimonas	9.88308312661e-07	1.43244106579e-06	2.08778074127e-06	0.0	0.0	1.0000200004e-06	2.37874637687e-06	0.0
D_0__Bacteria;D_1__Actinobacteria;D_2__Acidimicrobiia;D_3__Acidimicrobiales;D_4__Iamiaceae;D_5__Iamia	0.000758032475811	0.000727680061423	0.000671221508317	0.000687784227084	0.000815469374869	4.60009200184e-05	6.06580326102e-05	3.19893027772e-06
D_0__Bacteria;D_1__Actinobacteria;D_2__Acidimicrobiia;D_3__Acidimicrobiales;D_4__OM1 clade;Ambiguous_taxa	2.96492493798e-06	4.29732319738e-06	2.08778074127e-06	2.01400944973e-06	9.89647299599e-07	0.0	0.0	0.0
D_0__Bacteria;D_1__Actinobacteria;D_2__Acidimicrobiia;D_3__Acidimicrobiales;D_4__OM1 clade;D_5__uncultured actinobacterium	1.97661662532e-06	2.86488213159e-06	0.0	1.00700472487e-06	0.0	0.0	0.0	0.0
D_0__Bacteria;D_1__Actinobacteria;D_2__Acidimicrobiia;D_3__Acidimicrobiales;D_4__OM1 clade;D_5__uncultured bacterium	0.0416660901535	0.0435462084001	0.0268979231801	0.0317599220176	0.0174266992986	0.00209904198084	0.00694118192771	0.00608596485335
D_0__Bacteria;D_1__Actinobacteria;D_2__Acidimicrobiia;D_3__Acidimicrobiales;D_4__OM1 clade;D_5__uncultured compost bacterium	9.88308312661e-07	0.0	1.04389037063e-06	1.00700472487e-06	0.0	0.0	0.0	0.0
D_0__Bacteria;D_1__Actinobacteria;D_2__Acidimicrobiia;D_3__Acidimicrobiales;D_4__OM1 clade;Other	1.48246246899e-05	1.43244106579e-05	1.1482794077e-05	8.05603779893e-06	1.38550621944e-05	1.0000200004e-06	2.37874637687e-06	0.0
D_0__Bacteria;D_1__Actinobacteria;D_2__Acidimicrobiia;D_3__Acidimicrobiales;D_4__Sva0996 marine group;D_5__uncultured bacterium	0.0	0.0	0.0	1.00700472487e-06	0.0	0.0	0.0	0.0
D_0__Bacteria;D_1__Actinobacteria;D_2__Acidimicrobiia;D_3__Acidimicrobiales;D_4__Sva0996 marine group;Other	0.0	0.0	0.0	0.0	9.89647299599e-07	0.0	0.0	0.0
D_0__Bacteria;D_1__Actinobacteria;D_2__Acidimicrobiia;D_3__Acidimicrobiales;D_4__uncultured;Ambiguous_taxa	0.00093197473884	0.000896708107187	0.00119107891289	0.00118323055172	3.56273027856e-05	1.60003200064e-05	0.000103475467394	0.0
D_0__Bacteria;D_1__Actinobacteria;D_2__Acidimicrobiia;D_3__Acidimicrobiales;D_4__uncultured;D_5__uncultured Acidimicrobidae bacterium	1.58129330026e-05	1.14595285263e-05	7.30723259443e-06	1.71190803227e-05	0.000205846638317	1.0000200004e-06	6.06580326102e-05	0.0
D_0__Bacteria;D_1__Actinobacteria;D_2__Acidimicrobiia;D_3__Acidimicrobiales;D_4__uncultured;D_5__uncultured Actinomycetales bacterium	0.0	1.43244106579e-06	5.21945185317e-06	2.01400944973e-06	0.0	0.0	0.0	0.0
D_0__Bacteria;D_1__Actinobacteria;D_2__Acidimicrobiia;D_3__Acidimicrobiales;D_4__uncultured;D_5__uncultured actinobacterium	6.81932735736e-05	5.87300836975e-05	4.2799505196e-05	4.83362267936e-05	2.9689418988e-06	6.0001200024e-06	2.37874637687e-06	1.59946513886e-06
D_0__Bacteria;D_1__Actinobacteria;D_2__Acidimicrobiia;D_3__Acidimicrobiales;D_4__uncultured;D_5__uncultured bacterium	0.0131771147327	0.0127329686338	0.0106529012323	0.0102110279101	0.00902459372504	0.00629712594252	0.00427579661243	0.00257353940842
D_0__Bacteria;D_1__Actinobacteria;D_2__Acidimicrobiia;D_3__Acidimicrobiales;D_4__uncultured;Other	0.00396015140883	0.00434459375255	0.00459311763079	0.00440866668546	0.00219701700511	0.000794015880318	0.00211351615585	0.00105404752651
D_0__Bacteria;D_1__Actinobacteria;D_2__Acidimicrobiia;D_3__Acidimicrobiales;Other;Other	1.08713914393e-05	5.72976426317e-06	1.46144651889e-05	6.0420283492e-06	0.0	1.0000200004e-06	2.37874637687e-06	0.0
D_0__Bacteria;D_1__Actinobacteria;D_2__Actinobacteria;D_3__Actinomycetales;D_4__Actinomycetaceae;D_5__Actinomyces	1.97661662532e-06	1.43244106579e-06	4.17556148253e-06	2.21541039471e-05	2.07825932916e-05	1.0000200004e-05	0.000267608967398	0.00291742441328
D_0__Bacteria;D_1__Actinobacteria;D_2__Actinobacteria;D_3__Actinomycetales;D_4__Actinomycetaceae;D_5__Actinotignum	0.0	0.0	3.1316711119e-06	6.0420283492e-06	0.0	0.0	0.0	0.0
D_0__Bacteria;D_1__Actinobacteria;D_2__Actinobacteria;D_3__Actinomycetales;D_4__Actinomycetaceae;D_5__Mobiluncus	0.0	0.0	2.08778074127e-06	0.0	0.0	0.0	0.0	0.0
D_0__Bacteria;D_1__Actinobacteria;D_2__Actinobacteria;D_3__Actinomycetales;D_4__Actinomycetaceae;D_5__Varibaculum	0.0	0.0	1.04389037063e-06	1.00700472487e-06	0.0	0.0	0.0	0.0
D_0__Bacteria;D_1__Actinobacteria;D_2__Actinobacteria;D_3__Actinomycetales;D_4__Actinomycetaceae;D_5__uncultured	0.0	0.0	0.0	2.01400944973e-06	0.0	0.0	0.0	0.0
D_0__Bacteria;D_1__Actinobacteria;D_2__Actinobacteria;D_3__Actinopolysporales;D_4__Actinopolysporaceae;D_5__Actinopolyspora	2.96492493798e-06	2.86488213159e-06	1.04389037063e-06	2.01400944973e-06	2.9689418988e-05	1.5000300006e-05	0.000102286094205	0.0
D_0__Bacteria;D_1__Actinobacteria;D_2__Actinobacteria;D_3__Bifidobacteriales;D_4__Bifidobacteriaceae;D_5__Bifidobacterium	0.0	0.0	0.0	3.0210141746e-06	0.0	0.0	0.0	0.0
D_0__Bacteria;D_1__Actinobacteria;D_2__Actinobacteria;D_3__Corynebacteriales;D_4__Corynebacteriaceae;D_5__Corynebacterium	0.0	0.0	3.1316711119e-06	2.01400944973e-06	1.9792945992e-06	0.0	0.000241442757253	0.00114201810914
D_0__Bacteria;D_1__Actinobacteria;D_2__Actinobacteria;D_3__Corynebacteriales;D_4__Corynebacteriaceae;D_5__Corynebacterium 1	2.96492493798e-06	1.43244106579e-06	2.50533688952e-05	2.31611086719e-05	2.57308297896e-05	0.0	0.000353243836965	0.00204731537774
D_0__Bacteria;D_1__Actinobacteria;D_2__Actinobacteria;D_3__Corynebacteriales;D_4__Corynebacteriaceae;D_5__Lawsonella	9.88308312661e-07	0.0	1.9833917042e-05	1.61120755979e-05	7.91717839679e-06	1.0000200004e-06	0.000291396431167	0.00329969658146
D_0__Bacteria;D_1__Actinobacteria;D_2__Actinobacteria;D_3__Corynebacteriales;D_4__Dietziaceae;D_5__Dietzia	0.0	0.0	0.0	0.0	0.0	0.0	3.56811956531e-06	2.07930468051e-05
D_0__Bacteria;D_1__Actinobacteria;D_2__Actinobacteria;D_3__Corynebacteriales;D_4__Mycobacteriaceae;D_5__Mycobacterium	0.0	0.0	3.1316711119e-06	3.0210141746e-06	2.9689418988e-06	0.0	0.0	0.0
D_0__Bacteria;D_1__Actinobacteria;D_2__Actinobacteria;D_3__Corynebacteriales;D_4__Nocardiaceae;D_5__Nocardia	8.89477481395e-06	7.16220532897e-06	3.1316711119e-06	1.10770519735e-05	5.93788379759e-06	0.0	4.51961811606e-05	0.0
D_0__Bacteria;D_1__Actinobacteria;D_2__Actinobacteria;D_3__Corynebacteriales;D_4__Nocardiaceae;D_5__Rhodococcus	9.88308312661e-07	0.0	0.0	0.0	0.0	0.0	0.0	0.0
D_0__Bacteria;D_1__Actinobacteria;D_2__Actinobacteria;D_3__Corynebacteriales;Other;Other	0.0	0.0	0.0	0.0	0.0	0.0	1.18937318844e-06	0.0
D_0__Bacteria;D_1__Actinobacteria;D_2__Actinobacteria;D_3__Elev-16S-976;D_4__uncultured Nakamurellaceae bacterium;D_5__uncultured Nakamurellaceae bacterium	0.0	0.0	1.04389037063e-06	1.00700472487e-06	9.89647299599e-07	0.0	0.0	0.0
D_0__Bacteria;D_1__Actinobacteria;D_2__Actinobacteria;D_3__Frankiales;D_4__Acidothermaceae;D_5__Acidothermus	0.000362709150747	0.000329461445132	0.000691055425359	0.000677714179835	0.0061694612657	0.00396907938159	0.0128178748518	0.0128389066696
D_0__Bacteria;D_1__Actinobacteria;D_2__Actinobacteria;D_3__Frankiales;D_4__Cryptosporangiaceae;D_5__Fodinicola	3.95323325064e-06	5.72976426317e-06	2.08778074127e-06	4.02801889946e-06	2.9689418988e-06	0.0	1.18937318844e-06	0.0
D_0__Bacteria;D_1__Actinobacteria;D_2__Actinobacteria;D_3__Frankiales;D_4__Frankiaceae;D_5__Frankia	0.111159977467	0.117438680779	0.105499736418	0.110638602116	0.0773072884555	0.0671173423468	0.253567227535	0.216170912447
D_0__Bacteria;D_1__Actinobacteria;D_2__Actinobacteria;D_3__Frankiales;D_4__Frankiaceae;D_5__Jatrophihabitans	0.000897383947896	0.000643166038541	0.000946808566164	0.000761295571999	0.000232567115406	0.000158003160063	0.000284260192036	0.000179140095552
D_0__Bacteria;D_1__Actinobacteria;D_2__Actinobacteria;D_3__Frankiales;D_4__Frankiaceae;Other	0.000188766887718	8.16491407502e-05	0.000141969090406	0.000137959647307	0.000149436742239	0.000119002380048	3.09237028993e-05	3.83871633326e-05
D_0__Bacteria;D_1__Actinobacteria;D_2__Actinobacteria;D_3__Frankiales;D_4__Geodermatophilaceae;Ambiguous_taxa	0.0	0.0	0.0	1.00700472487e-06	1.9792945992e-06	0.0	0.0	0.0
D_0__Bacteria;D_1__Actinobacteria;D_2__Actinobacteria;D_3__Frankiales;D_4__Geodermatophilaceae;D_5__Blastococcus	3.45907909431e-05	3.15137034475e-05	8.03795585388e-05	9.46584441374e-05	0.000161312509835	3.70007400148e-05	0.000120126692032	2.87903724994e-05
D_0__Bacteria;D_1__Actinobacteria;D_2__Actinobacteria;D_3__Frankiales;D_4__Geodermatophilaceae;D_5__Geodermatophilus	0.0	4.29732319738e-06	1.1482794077e-05	6.0420283492e-06	1.08861202956e-05	7.0001400028e-06	5.94686594218e-06	0.000387070563604
D_0__Bacteria;D_1__Actinobacteria;D_2__Actinobacteria;D_3__Frankiales;D_4__Geodermatophilaceae;D_5__Modestobacter	9.88308312661e-07	0.0	0.0	0.0	5.93788379759e-06	0.0	0.0	0.0
D_0__Bacteria;D_1__Actinobacteria;D_2__Actinobacteria;D_3__Frankiales;D_4__Geodermatophilaceae;D_5__uncultured	0.0	2.86488213159e-06	2.08778074127e-06	2.01400944973e-06	0.0	0.0	1.18937318844e-06	0.0
D_0__Bacteria;D_1__Actinobacteria;D_2__Actinobacteria;D_3__Frankiales;D_4__Geodermatophilaceae;Other	6.81932735736e-05	8.3081581816e-05	0.00019729528005	0.000234632100894	4.25548338828e-05	5.30010600212e-05	0.000385356913053	1.1196255972e-05
D_0__Bacteria;D_1__Actinobacteria;D_2__Actinobacteria;D_3__Frankiales;D_4__Nakamurellaceae;D_5__Nakamurella	0.000248065386478	0.000186217338553	0.000322562124526	0.000254772195391	0.00066504298533	0.000464009280186	0.000994315985532	0.000487836867352
D_0__Bacteria;D_1__Actinobacteria;D_2__Actinobacteria;D_3__Frankiales;D_4__Sporichthyaceae;D_5__Sporichthya	9.88308312661e-05	9.0243787145e-05	9.91695852102e-05	9.86864630369e-05	1.88032986924e-05	6.80013600272e-05	0.0	1.59946513886e-06
D_0__Bacteria;D_1__Actinobacteria;D_2__Actinobacteria;D_3__Frankiales;D_4__Sporichthyaceae;D_5__uncultured	8.89477481395e-06	2.86488213159e-06	9.3950133357e-06	9.0630425238e-06	6.92753109719e-06	2.0000400008e-06	8.32561231905e-06	1.43951862497e-05
D_0__Bacteria;D_1__Actinobacteria;D_2__Actinobacteria;D_3__Frankiales;D_4__Sporichthyaceae;Other	1.97661662532e-06	1.28919695921e-05	1.77461363008e-05	1.10770519735e-05	9.89647299599e-07	0.0	5.94686594218e-06	6.39786055543e-06
D_0__Bacteria;D_1__Actinobacteria;D_2__Actinobacteria;D_3__Frankiales;D_4__uncultured;Ambiguous_taxa	0.000253995236354	0.000350948061119	0.00101779311137	0.000911339276004	0.000749163005796	0.000577011540231	0.0012857124167	0.000135954536803
D_0__Bacteria;D_1__Actinobacteria;D_2__Actinobacteria;D_3__Frankiales;D_4__uncultured;D_5__uncultured Sporichthyaceae bacterium	0.0	0.0	2.08778074127e-06	0.0	5.93788379759e-06	4.0000800016e-06	0.0	0.0
D_0__Bacteria;D_1__Actinobacteria;D_2__Actinobacteria;D_3__Frankiales;D_4__uncultured;D_5__uncultured actinobacterium	5.92984987597e-06	4.29732319738e-06	4.17556148253e-06	9.0630425238e-06	1.4844709494e-05	9.0001800036e-06	1.42724782612e-05	9.59679083315e-06
D_0__Bacteria;D_1__Actinobacteria;D_2__Actinobacteria;D_3__Frankiales;D_4__uncultured;D_5__uncultured bacterium	9.88308312661e-07	0.0	0.0	1.00700472487e-06	9.89647299599e-07	0.0	4.75749275374e-06	3.19893027772e-06
D_0__Bacteria;D_1__Actinobacteria;D_2__Actinobacteria;D_3__Frankiales;D_4__uncultured;Other	9.88308312661e-06	4.29732319738e-06	1.25266844476e-05	1.10770519735e-05	1.58343567936e-05	1.30002600052e-05	3.33024492762e-05	2.39919770829e-05
D_0__Bacteria;D_1__Actinobacteria;D_2__Actinobacteria;D_3__Frankiales;Other;Other	0.000210509670597	0.000210568836672	0.000228611991169	0.000193344907174	0.000675929105626	0.00116502330047	0.000335403239139	0.000225524584579
D_0__Bacteria;D_1__Actinobacteria;D_2__Actinobacteria;D_3__Glycomycetales;D_4__Glycomycetaceae;D_5__Glycomyces	3.95323325064e-06	1.43244106579e-06	2.08778074127e-06	8.05603779893e-06	2.57308297896e-05	2.0000400008e-06	2.25980905803e-05	0.0
D_0__Bacteria;D_1__Actinobacteria;D_2__Actinobacteria;D_3__Kineosporiales;D_4__Kineosporiaceae;D_5__Angustibacter	0.0	0.0	0.0	0.0	0.0	0.0	0.0	1.59946513886e-06
D_0__Bacteria;D_1__Actinobacteria;D_2__Actinobacteria;D_3__Kineosporiales;D_4__Kineosporiaceae;D_5__Kineococcus	0.0	0.0	1.04389037063e-06	0.0	0.0	0.0	1.18937318844e-06	0.0
D_0__Bacteria;D_1__Actinobacteria;D_2__Actinobacteria;D_3__Kineosporiales;D_4__Kineosporiaceae;D_5__Quadrisphaera	2.96492493798e-06	1.43244106579e-06	3.1316711119e-06	4.02801889946e-06	9.89647299599e-07	3.0000600012e-06	3.56811956531e-06	6.39786055543e-06
D_0__Bacteria;D_1__Actinobacteria;D_2__Actinobacteria;D_3__Kineosporiales;D_4__Kineosporiaceae;D_5__uncultured	0.0	0.0	0.0	0.0	9.89647299599e-07	0.0	0.0	0.0
D_0__Bacteria;D_1__Actinobacteria;D_2__Actinobacteria;D_3__Kineosporiales;D_4__Kineosporiaceae;Other	7.51114317623e-05	6.15949658291e-05	0.000225480320057	0.000212477996947	2.27618878908e-05	2.30004600092e-05	0.000135588543482	2.71909073606e-05
D_0__Bacteria;D_1__Actinobacteria;D_2__Actinobacteria;D_3__Micrococcales;D_4__Beutenbergiaceae;Ambiguous_taxa	0.0	0.0	0.0	1.00700472487e-06	0.0	0.0	0.0	0.0
D_0__Bacteria;D_1__Actinobacteria;D_2__Actinobacteria;D_3__Micrococcales;D_4__Bogoriellaceae;D_5__Georgenia	8.89477481395e-06	4.29732319738e-06	9.3950133357e-06	1.30910614233e-05	1.68240040932e-05	4.0000800016e-06	3.09237028993e-05	2.87903724994e-05
D_0__Bacteria;D_1__Actinobacteria;D_2__Actinobacteria;D_3__Micrococcales;D_4__Bogoriellaceae;Other	0.0	0.0	1.04389037063e-06	0.0	3.9585891984e-06	6.0001200024e-06	5.94686594218e-06	4.79839541657e-06
D_0__Bacteria;D_1__Actinobacteria;D_2__Actinobacteria;D_3__Micrococcales;D_4__Cellulomonadaceae;Ambiguous_taxa	0.0	0.0	1.04389037063e-06	0.0	9.89647299599e-07	0.0	0.0	0.0
D_0__Bacteria;D_1__Actinobacteria;D_2__Actinobacteria;D_3__Micrococcales;D_4__Cellulomonadaceae;D_5__Actinotalea	0.000100807447891	6.44598479607e-05	0.000191031937826	0.000163134765428	0.000103912966458	3.70007400148e-05	0.000177216605077	2.39919770829e-05
D_0__Bacteria;D_1__Actinobacteria;D_2__Actinobacteria;D_3__Micrococcales;D_4__Cellulomonadaceae;D_5__Cellulomonas	0.0	0.0	4.17556148253e-06	3.0210141746e-06	8.90682569639e-06	3.0000600012e-06	1.18937318844e-06	0.0
D_0__Bacteria;D_1__Actinobacteria;D_2__Actinobacteria;D_3__Micrococcales;D_4__Cellulomonadaceae;Other	0.000392358400127	0.000363840030712	0.000465575105302	0.00049041130101	0.0155176696577	0.0294045880918	7.25517644946e-05	1.91935816663e-05
D_0__Bacteria;D_1__Actinobacteria;D_2__Actinobacteria;D_3__Micrococcales;D_4__Demequinaceae;Ambiguous_taxa	0.0	0.0	1.04389037063e-06	0.0	0.0	0.0	0.0	0.0
D_0__Bacteria;D_1__Actinobacteria;D_2__Actinobacteria;D_3__Micrococcales;D_4__Demequinaceae;Other	0.0	0.0	0.0	0.0	0.0	0.0	0.0	1.59946513886e-06
D_0__Bacteria;D_1__Actinobacteria;D_2__Actinobacteria;D_3__Micrococcales;D_4__Dermabacteraceae;D_5__Brachybacterium	0.0	0.0	0.0	0.0	0.0	0.0	1.66512246381e-05	0.0
D_0__Bacteria;D_1__Actinobacteria;D_2__Actinobacteria;D_3__Micrococcales;D_4__Dermabacteraceae;D_5__Dermabacter	0.0	0.0	3.1316711119e-06	0.0	0.0	0.0	3.09237028993e-05	0.0
D_0__Bacteria;D_1__Actinobacteria;D_2__Actinobacteria;D_3__Micrococcales;D_4__Dermacoccaceae;Other	0.0	0.0	1.04389037063e-06	0.0	9.89647299599e-07	0.0	0.0	1.59946513886e-06
D_0__Bacteria;D_1__Actinobacteria;D_2__Actinobacteria;D_3__Micrococcales;D_4__Dermatophilaceae;D_5__Dermatophilus	0.0	0.0	6.2633422238e-06	2.01400944973e-06	0.0	0.0	2.49768369572e-05	0.0
D_0__Bacteria;D_1__Actinobacteria;D_2__Actinobacteria;D_3__Micrococcales;D_4__Intrasporangiaceae;Ambiguous_taxa	4.44738740698e-05	5.01354373028e-05	9.70818044689e-05	7.14973354655e-05	9.89647299599e-06	5.000100002e-06	0.00012964167754	2.07930468051e-05
D_0__Bacteria;D_1__Actinobacteria;D_2__Actinobacteria;D_3__Micrococcales;D_4__Intrasporangiaceae;D_5__Knoellia	0.0	0.0	0.0	1.00700472487e-06	0.0	0.0	0.0	0.0
D_0__Bacteria;D_1__Actinobacteria;D_2__Actinobacteria;D_3__Micrococcales;D_4__Intrasporangiaceae;D_5__Lapillicoccus	0.0	0.0	0.0	1.00700472487e-06	0.0	0.0	0.0	0.0
D_0__Bacteria;D_1__Actinobacteria;D_2__Actinobacteria;D_3__Micrococcales;D_4__Intrasporangiaceae;D_5__Ornithinicoccus	2.96492493798e-06	5.72976426317e-06	2.08778074127e-06	7.04903307406e-06	5.93788379759e-06	0.0	0.0	0.0
D_0__Bacteria;D_1__Actinobacteria;D_2__Actinobacteria;D_3__Micrococcales;D_4__Intrasporangiaceae;D_5__Ornithinimicrobium	0.000146269630274	0.000204839072408	0.000338220480085	0.000361514696227	0.000226629231608	0.000113002260045	0.00127262931163	0.00116760955137
D_0__Bacteria;D_1__Actinobacteria;D_2__Actinobacteria;D_3__Micrococcales;D_4__Intrasporangiaceae;D_5__Oryzihumus	9.88308312661e-07	0.0	1.04389037063e-06	0.0	0.0	0.0	5.94686594218e-06	7.99732569429e-06
D_0__Bacteria;D_1__Actinobacteria;D_2__Actinobacteria;D_3__Micrococcales;D_4__Intrasporangiaceae;D_5__Terrabacter	1.97661662532e-06	0.0	3.1316711119e-06	1.00700472487e-06	9.89647299599e-07	0.0	2.37874637687e-06	3.19893027772e-06
D_0__Bacteria;D_1__Actinobacteria;D_2__Actinobacteria;D_3__Micrococcales;D_4__Intrasporangiaceae;D_5__Tetrasphaera	1.97661662532e-06	0.0	0.0	1.00700472487e-06	0.0	0.0	1.18937318844e-06	4.79839541657e-06
D_0__Bacteria;D_1__Actinobacteria;D_2__Actinobacteria;D_3__Micrococcales;D_4__Intrasporangiaceae;Other	2.96492493798e-06	4.29732319738e-06	1.35705748182e-05	1.00700472487e-05	9.89647299599e-07	7.0001400028e-06	2.25980905803e-05	1.59946513886e-05
D_0__Bacteria;D_1__Actinobacteria;D_2__Actinobacteria;D_3__Micrococcales;D_4__Microbacteriaceae;Ambiguous_taxa	0.0	0.0	0.0	0.0	1.88032986924e-05	1.40002800056e-05	1.18937318844e-06	0.0
D_0__Bacteria;D_1__Actinobacteria;D_2__Actinobacteria;D_3__Micrococcales;D_4__Microbacteriaceae;D_5__Agrococcus	0.0	0.0	0.0	1.00700472487e-06	0.0	0.0	0.0	0.0
D_0__Bacteria;D_1__Actinobacteria;D_2__Actinobacteria;D_3__Micrococcales;D_4__Microbacteriaceae;D_5__Agromyces	2.07544745659e-05	1.28919695921e-05	1.87900266714e-05	1.5105070873e-05	2.474118249e-05	1.20002400048e-05	2.7355583334e-05	1.27957211109e-05
D_0__Bacteria;D_1__Actinobacteria;D_2__Actinobacteria;D_3__Micrococcales;D_4__Microbacteriaceae;D_5__Clavibacter	0.0	0.0	1.04389037063e-06	0.0	9.89647299599e-07	0.0	0.0	4.79839541657e-06
D_0__Bacteria;D_1__Actinobacteria;D_2__Actinobacteria;D_3__Micrococcales;D_4__Microbacteriaceae;D_5__Curtobacterium	0.0	0.0	0.0	0.0	0.0	4.0000800016e-06	0.0	0.0
D_0__Bacteria;D_1__Actinobacteria;D_2__Actinobacteria;D_3__Micrococcales;D_4__Microbacteriaceae;D_5__Frigoribacterium	0.0	0.0	0.0	0.0	0.0	0.0	0.0	1.59946513886e-06
D_0__Bacteria;D_1__Actinobacteria;D_2__Actinobacteria;D_3__Micrococcales;D_4__Microbacteriaceae;D_5__Leifsonia	0.0	0.0	0.0	0.0	0.0	1.0000200004e-06	0.0	0.0
D_0__Bacteria;D_1__Actinobacteria;D_2__Actinobacteria;D_3__Micrococcales;D_4__Microbacteriaceae;D_5__Leucobacter	9.88308312661e-07	4.29732319738e-06	0.0	1.00700472487e-06	6.92753109719e-06	1.30002600052e-05	1.18937318844e-06	0.0
D_0__Bacteria;D_1__Actinobacteria;D_2__Actinobacteria;D_3__Micrococcales;D_4__Microbacteriaceae;D_5__Microbacterium	1.97661662532e-06	5.72976426317e-06	5.21945185317e-06	8.05603779893e-06	0.000136571327345	1.20002400048e-05	1.9029971015e-05	6.39786055543e-06
D_0__Bacteria;D_1__Actinobacteria;D_2__Actinobacteria;D_3__Micrococcales;D_4__Microbacteriaceae;D_5__Pseudoclavibacter	2.96492493798e-06	0.0	0.0	1.00700472487e-06	0.0	0.0	0.0	0.0
D_0__Bacteria;D_1__Actinobacteria;D_2__Actinobacteria;D_3__Micrococcales;D_4__Microbacteriaceae;Other	4.24972574444e-05	2.00541749211e-05	2.60972592658e-05	1.81260850476e-05	3.85962446844e-05	1.80003600072e-05	1.54618514497e-05	1.1196255972e-05
D_0__Bacteria;D_1__Actinobacteria;D_2__Actinobacteria;D_3__Micrococcales;D_4__Micrococcaceae;Ambiguous_taxa	0.0	1.43244106579e-06	1.04389037063e-06	1.00700472487e-06	0.0	0.0	0.0	1.59946513886e-06
D_0__Bacteria;D_1__Actinobacteria;D_2__Actinobacteria;D_3__Micrococcales;D_4__Micrococcaceae;D_5__Arthrobacter	0.00441279661603	0.00463394684784	0.00640113575272	0.00611453268939	0.00113908404184	0.000777015540311	0.032871896182	0.0215671879324
D_0__Bacteria;D_1__Actinobacteria;D_2__Actinobacteria;D_3__Micrococcales;D_4__Micrococcaceae;D_5__Kocuria	0.000179872112904	0.000212001277737	0.000463487324561	0.000443082078941	7.71924893687e-05	3.5000700014e-05	0.000525702949289	0.000366277516798
D_0__Bacteria;D_1__Actinobacteria;D_2__Actinobacteria;D_3__Micrococcales;D_4__Micrococcaceae;D_5__Micrococcus	2.96492493798e-06	0.0	7.30723259443e-06	4.02801889946e-06	9.89647299599e-06	1.20002400048e-05	2.49768369572e-05	0.000291102655272
D_0__Bacteria;D_1__Actinobacteria;D_2__Actinobacteria;D_3__Micrococcales;D_4__Micrococcaceae;D_5__Paeniglutamicibacter	9.88308312661e-07	1.43244106579e-06	0.0	1.00700472487e-06	0.0	0.0	0.0	0.0
D_0__Bacteria;D_1__Actinobacteria;D_2__Actinobacteria;D_3__Micrococcales;D_4__Micrococcaceae;D_5__Pseudarthrobacter	1.68012413152e-05	1.00270874606e-05	3.1316711119e-05	3.32311559206e-05	3.9585891984e-06	3.0000600012e-06	2.14087173918e-05	1.43951862497e-05
D_0__Bacteria;D_1__Actinobacteria;D_2__Actinobacteria;D_3__Micrococcales;D_4__Micrococcaceae;D_5__Rothia	9.88308312661e-07	2.86488213159e-06	1.1482794077e-05	2.01400944973e-05	2.474118249e-05	2.20004400088e-05	0.000286638938413	0.00127957211109
D_0__Bacteria;D_1__Actinobacteria;D_2__Actinobacteria;D_3__Micrococcales;D_4__Micrococcaceae;D_5__Zhihengliuella	0.0	0.0	0.0	0.0	0.0	0.0	1.18937318844e-06	0.0
D_0__Bacteria;D_1__Actinobacteria;D_2__Actinobacteria;D_3__Micrococcales;D_4__Micrococcaceae;Other	1.97661662532e-06	5.72976426317e-06	8.35112296507e-06	8.05603779893e-06	4.94823649799e-06	3.0000600012e-06	1.78405978265e-05	1.1196255972e-05
D_0__Bacteria;D_1__Actinobacteria;D_2__Actinobacteria;D_3__Micrococcales;D_4__Promicromonosporaceae;D_5__Cellulosimicrobium	0.0	0.0	0.0	0.0	9.89647299599e-07	0.0	0.0	1.59946513886e-06
D_0__Bacteria;D_1__Actinobacteria;D_2__Actinobacteria;D_3__Micrococcales;D_4__Promicromonosporaceae;D_5__Isoptericola	5.13920322584e-05	7.73518175528e-05	0.000146144651889	8.86164157882e-05	6.72960163727e-05	4.70009400188e-05	0.000607769699291	0.0
D_0__Bacteria;D_1__Actinobacteria;D_2__Actinobacteria;D_3__Micrococcales;D_4__Promicromonosporaceae;D_5__Myceligenerans	1.97661662532e-06	0.0	0.0	0.0	0.0	0.0	0.0	0.0
D_0__Bacteria;D_1__Actinobacteria;D_2__Actinobacteria;D_3__Micrococcales;D_4__Promicromonosporaceae;D_5__Promicromonospora	0.0	2.86488213159e-06	1.04389037063e-06	4.02801889946e-06	3.9585891984e-06	1.70003400068e-05	0.0	3.19893027772e-06
D_0__Bacteria;D_1__Actinobacteria;D_2__Actinobacteria;D_3__Micrococcales;D_4__Promicromonosporaceae;D_5__Xylanimonas	0.0	0.0	1.04389037063e-06	0.0	0.0	0.0	0.0	0.0
D_0__Bacteria;D_1__Actinobacteria;D_2__Actinobacteria;D_3__Micrococcales;D_4__Promicromonosporaceae;Other	9.88308312661e-07	0.0	1.04389037063e-06	2.01400944973e-06	9.89647299599e-07	1.0000200004e-06	2.37874637687e-06	0.0
D_0__Bacteria;D_1__Actinobacteria;D_2__Actinobacteria;D_3__Micrococcales;Other;Other	0.000236205686726	0.000130352136987	0.00018059303412	0.000157092737079	0.000138550621944	8.40016800336e-05	0.000151050394931	0.000102365768887
D_0__Bacteria;D_1__Actinobacteria;D_2__Actinobacteria;D_3__Micromonosporales;D_4__Micromonosporaceae;Ambiguous_taxa	9.68542146408e-05	6.87571711581e-05	8.55990103919e-05	7.14973354655e-05	2.27618878908e-05	1.5000300006e-05	1.30831050728e-05	1.59946513886e-06
D_0__Bacteria;D_1__Actinobacteria;D_2__Actinobacteria;D_3__Micromonosporales;D_4__Micromonosporaceae;D_5__Actinocatenispora	1.97661662532e-06	1.43244106579e-06	0.0	0.0	0.0	0.0	0.0	0.0
D_0__Bacteria;D_1__Actinobacteria;D_2__Actinobacteria;D_3__Micromonosporales;D_4__Micromonosporaceae;D_5__Actinoplanes	2.96492493798e-06	1.43244106579e-06	0.0	2.01400944973e-06	9.89647299599e-07	0.0	0.0	4.79839541657e-06
D_0__Bacteria;D_1__Actinobacteria;D_2__Actinobacteria;D_3__Micromonosporales;D_4__Micromonosporaceae;D_5__Allocatelliglobosispora	9.88308312661e-07	0.0	0.0	0.0	9.89647299599e-07	0.0	0.0	0.0
D_0__Bacteria;D_1__Actinobacteria;D_2__Actinobacteria;D_3__Micromonosporales;D_4__Micromonosporaceae;D_5__Asanoa	0.0	0.0	0.0	1.00700472487e-06	9.89647299599e-07	2.0000400008e-06	0.0	0.0
D_0__Bacteria;D_1__Actinobacteria;D_2__Actinobacteria;D_3__Micromonosporales;D_4__Micromonosporaceae;D_5__Catellatospora	2.96492493798e-06	1.43244106579e-06	2.71411496365e-05	1.40980661481e-05	1.4844709494e-05	6.0001200024e-06	0.0	1.59946513886e-06
D_0__Bacteria;D_1__Actinobacteria;D_2__Actinobacteria;D_3__Micromonosporales;D_4__Micromonosporaceae;D_5__Dactylosporangium	0.0	0.0	1.04389037063e-06	0.0	0.0	0.0	0.0	0.0
D_0__Bacteria;D_1__Actinobacteria;D_2__Actinobacteria;D_3__Micromonosporales;D_4__Micromonosporaceae;D_5__Hamadaea	0.000603856379036	0.000371002236041	0.00051046239124	0.000479334249036	0.000606653794654	0.000415008300166	6.06580326102e-05	2.2392511944e-05
D_0__Bacteria;D_1__Actinobacteria;D_2__Actinobacteria;D_3__Micromonosporales;D_4__Micromonosporaceae;D_5__Longispora	2.96492493798e-06	0.0	4.17556148253e-06	1.00700472487e-06	3.9585891984e-06	1.0000200004e-06	0.0	0.0
D_0__Bacteria;D_1__Actinobacteria;D_2__Actinobacteria;D_3__Micromonosporales;D_4__Micromonosporaceae;D_5__Micromonospora	0.0	0.0	2.08778074127e-06	3.0210141746e-06	9.89647299599e-07	3.0000600012e-06	0.0	0.000438253448047
D_0__Bacteria;D_1__Actinobacteria;D_2__Actinobacteria;D_3__Micromonosporales;D_4__Micromonosporaceae;D_5__Salinispora	0.0	0.0	0.0	0.0	1.9792945992e-06	3.0000600012e-06	0.0	0.0
D_0__Bacteria;D_1__Actinobacteria;D_2__Actinobacteria;D_3__Micromonosporales;D_4__Micromonosporaceae;D_5__Stackebrandtia	9.88308312661e-07	0.0	7.30723259443e-06	5.03502362433e-06	0.000112819792154	2.80005600112e-05	0.0	0.0
D_0__Bacteria;D_1__Actinobacteria;D_2__Actinobacteria;D_3__Micromonosporales;D_4__Micromonosporaceae;D_5__uncultured	0.045242777937	0.0485411303965	0.0331466509387	0.0359440266494	0.0185845866392	0.017519350387	0.00594329782261	0.00283905062147
D_0__Bacteria;D_1__Actinobacteria;D_2__Actinobacteria;D_3__Micromonosporales;D_4__Micromonosporaceae;Other	0.00389393475189	0.00422283626196	0.0166938948072	0.0151574351187	0.013407741615	0.00866417328347	0.000909870489154	0.00114681650456
D_0__Bacteria;D_1__Actinobacteria;D_2__Actinobacteria;D_3__PeM15;D_4__uncultured bacterium;D_5__uncultured bacterium	0.0	0.0	1.04389037063e-06	0.0	0.0	0.0	0.0	0.0
D_0__Bacteria;D_1__Actinobacteria;D_2__Actinobacteria;D_3__Propionibacteriales;D_4__Nocardioidaceae;D_5__Actinopolymorpha	0.0	0.0	0.0	0.0	9.89647299599e-07	1.0000200004e-06	0.0	0.0
D_0__Bacteria;D_1__Actinobacteria;D_2__Actinobacteria;D_3__Propionibacteriales;D_4__Nocardioidaceae;D_5__Aeromicrobium	9.88308312661e-07	2.86488213159e-06	0.0	4.02801889946e-06	8.90682569639e-06	6.0001200024e-06	4.75749275374e-06	1.59946513886e-06
D_0__Bacteria;D_1__Actinobacteria;D_2__Actinobacteria;D_3__Propionibacteriales;D_4__Nocardioidaceae;D_5__Flindersiella	0.0	1.43244106579e-06	2.92289303777e-05	4.73292220687e-05	0.00304712403547	0.00632112642253	0.0	0.0
D_0__Bacteria;D_1__Actinobacteria;D_2__Actinobacteria;D_3__Propionibacteriales;D_4__Nocardioidaceae;D_5__Kribbella	1.48246246899e-05	1.28919695921e-05	8.35112296507e-06	9.0630425238e-06	4.05755392836e-05	1.5000300006e-05	0.00011417982609	0.0
D_0__Bacteria;D_1__Actinobacteria;D_2__Actinobacteria;D_3__Propionibacteriales;D_4__Nocardioidaceae;D_5__Marmoricola	9.88308312661e-07	0.0	6.2633422238e-06	3.0210141746e-06	2.9689418988e-06	1.0000200004e-06	1.18937318844e-06	0.0
D_0__Bacteria;D_1__Actinobacteria;D_2__Actinobacteria;D_3__Propionibacteriales;D_4__Nocardioidaceae;D_5__Mumia	3.85440241938e-05	1.43244106579e-05	3.23606014896e-05	2.21541039471e-05	2.17722405912e-05	7.0001400028e-06	4.75749275374e-06	0.0
D_0__Bacteria;D_1__Actinobacteria;D_2__Actinobacteria;D_3__Propionibacteriales;D_4__Nocardioidaceae;D_5__Nocardioides	0.0219167251416	0.0223088371587	0.010728061339	0.0111737244271	0.0575707523596	0.0340566811336	0.0458158445917	0.0327858364163
D_0__Bacteria;D_1__Actinobacteria;D_2__Actinobacteria;D_3__Propionibacteriales;D_4__Nocardioidaceae;D_5__uncultured	0.00816243835427	0.00822221171765	0.00449081637446	0.00445700291226	0.00408328475815	0.00734414688294	0.00404267946749	0.00467683606602
D_0__Bacteria;D_1__Actinobacteria;D_2__Actinobacteria;D_3__Propionibacteriales;D_4__Nocardioidaceae;Other	5.5345265509e-05	3.58110266448e-05	2.29655881539e-05	2.61821228465e-05	0.000104902613757	8.60017200344e-05	8.08773768136e-05	4.4785023888e-05
D_0__Bacteria;D_1__Actinobacteria;D_2__Actinobacteria;D_3__Propionibacteriales;D_4__Propionibacteriaceae;Ambiguous_taxa	9.88308312661e-07	0.0	0.0	2.01400944973e-06	1.9792945992e-06	1.0000200004e-06	2.37874637687e-06	0.0
D_0__Bacteria;D_1__Actinobacteria;D_2__Actinobacteria;D_3__Propionibacteriales;D_4__Propionibacteriaceae;D_5__Haloactinopolyspora	6.91815818863e-06	4.29732319738e-06	2.08778074127e-06	4.02801889946e-06	6.63063690731e-05	6.10012200244e-05	1.07043586959e-05	6.39786055543e-06
D_0__Bacteria;D_1__Actinobacteria;D_2__Actinobacteria;D_3__Propionibacteriales;D_4__Propionibacteriaceae;D_5__Jiangella	1.97661662532e-06	4.29732319738e-06	4.17556148253e-06	5.03502362433e-06	9.89647299599e-07	1.0000200004e-06	1.18937318844e-06	3.19893027772e-06
D_0__Bacteria;D_1__Actinobacteria;D_2__Actinobacteria;D_3__Propionibacteriales;D_4__Propionibacteriaceae;D_5__Phytoactinopolyspora	2.27310911912e-05	1.00270874606e-05	1.67022459301e-05	1.5105070873e-05	3.06790662876e-05	1.70003400068e-05	3.56811956531e-06	0.0
D_0__Bacteria;D_1__Actinobacteria;D_2__Actinobacteria;D_3__Propionibacteriales;D_4__Propionibacteriaceae;D_5__Propionibacterium	0.0	0.0	0.0	0.0	0.0	1.0000200004e-06	1.18937318844e-06	1.75941165274e-05
D_0__Bacteria;D_1__Actinobacteria;D_2__Actinobacteria;D_3__Propionibacteriales;D_4__Propionibacteriaceae;D_5__Propioniciclava	0.000868723006829	0.00095687063195	0.000490628474198	0.000478327244311	0.000342417965661	0.000236004720094	0.000603012206537	1.59946513886e-06
D_0__Bacteria;D_1__Actinobacteria;D_2__Actinobacteria;D_3__Propionibacteriales;D_4__Propionibacteriaceae;D_5__uncultured	0.00694879574632	0.00667374292553	0.00539900099692	0.00528375379137	0.0201660430239	0.0147972959459	0.00456124617765	0.00388350135715
D_0__Bacteria;D_1__Actinobacteria;D_2__Actinobacteria;D_3__Propionibacteriales;D_4__Propionibacteriaceae;Other	0.00339681567062	0.0037143196836	0.00231534884206	0.00233423695224	0.00653266182465	0.012556251125	0.00172221237686	0.000818926151095
D_0__Bacteria;D_1__Actinobacteria;D_2__Actinobacteria;D_3__Propionibacteriales;Other;Other	6.91815818863e-06	1.43244106579e-06	2.08778074127e-06	2.01400944973e-06	3.9585891984e-06	1.0000200004e-05	1.18937318844e-06	1.59946513886e-06
D_0__Bacteria;D_1__Actinobacteria;D_2__Actinobacteria;D_3__Pseudonocardiales;D_4__Pseudonocardiaceae;Ambiguous_taxa	1.97661662532e-06	0.0	1.04389037063e-06	1.00700472487e-06	2.9689418988e-06	3.0000600012e-06	3.56811956531e-06	1.59946513886e-06
D_0__Bacteria;D_1__Actinobacteria;D_2__Actinobacteria;D_3__Pseudonocardiales;D_4__Pseudonocardiaceae;D_5__Actinoalloteichus	0.0	0.0	0.0	0.0	0.0	0.0	1.18937318844e-06	0.0
D_0__Bacteria;D_1__Actinobacteria;D_2__Actinobacteria;D_3__Pseudonocardiales;D_4__Pseudonocardiaceae;D_5__Actinokineospora	8.89477481395e-06	1.43244106579e-06	2.40094785246e-05	2.01400944973e-05	3.85962446844e-05	2.70005400108e-05	2.85449565225e-05	1.91935816663e-05
D_0__Bacteria;D_1__Actinobacteria;D_2__Actinobacteria;D_3__Pseudonocardiales;D_4__Pseudonocardiaceae;D_5__Actinomycetospora	9.88308312661e-07	0.0	3.1316711119e-06	1.00700472487e-06	9.89647299599e-07	3.0000600012e-06	0.0	0.0
D_0__Bacteria;D_1__Actinobacteria;D_2__Actinobacteria;D_3__Pseudonocardiales;D_4__Pseudonocardiaceae;D_5__Actinophytocola	0.000248065386478	0.000232055452659	0.000709845452031	0.000509544390782	0.0138619897255	0.0230644612892	0.000656534000017	0.0005598127986
D_0__Bacteria;D_1__Actinobacteria;D_2__Actinobacteria;D_3__Pseudonocardiales;D_4__Pseudonocardiaceae;D_5__Amycolatopsis	0.0264757913879	0.0291687974228	0.0794160477267	0.0757086292249	0.046948867893	0.0719994399888	0.0400224077909	0.0395339798371
D_0__Bacteria;D_1__Actinobacteria;D_2__Actinobacteria;D_3__Pseudonocardiales;D_4__Pseudonocardiaceae;D_5__Crossiella	0.0525839320835	0.0593646550897	0.0419790073646	0.0388864944554	0.0245660149179	0.0202344046881	0.167291285819	0.193015455632
D_0__Bacteria;D_1__Actinobacteria;D_2__Actinobacteria;D_3__Pseudonocardiales;D_4__Pseudonocardiaceae;D_5__Kutzneria	0.0	0.0	0.0	0.0	0.0	0.0	0.0	1.59946513886e-06
D_0__Bacteria;D_1__Actinobacteria;D_2__Actinobacteria;D_3__Pseudonocardiales;D_4__Pseudonocardiaceae;D_5__Longimycelium	7.90646650129e-06	1.00270874606e-05	5.21945185317e-06	6.0420283492e-06	5.93788379759e-06	2.0000400008e-06	2.61662101456e-05	3.03898376383e-05
D_0__Bacteria;D_1__Actinobacteria;D_2__Actinobacteria;D_3__Pseudonocardiales;D_4__Pseudonocardiaceae;D_5__Prauserella	0.0	1.43244106579e-06	0.0	0.0	2.9689418988e-06	0.0	0.0	0.0
D_0__Bacteria;D_1__Actinobacteria;D_2__Actinobacteria;D_3__Pseudonocardiales;D_4__Pseudonocardiaceae;D_5__Pseudonocardia	0.000548511113527	0.000479867757041	0.000386239437134	0.000435026041142	0.000303821720977	0.000311006220124	0.000603012206537	0.000788536313457
D_0__Bacteria;D_1__Actinobacteria;D_2__Actinobacteria;D_3__Pseudonocardiales;D_4__Pseudonocardiaceae;D_5__Saccharopolyspora	0.000226322603599	0.000159000958303	0.000336132699344	0.00026484224264	0.00257407262626	0.00216804336087	0.000523324202912	0.000395067889298
D_0__Bacteria;D_1__Actinobacteria;D_2__Actinobacteria;D_3__Pseudonocardiales;D_4__Pseudonocardiaceae;D_5__Saccharothrix	0.0	0.0	0.0	0.0	9.89647299599e-07	0.0	0.0	0.0
D_0__Bacteria;D_1__Actinobacteria;D_2__Actinobacteria;D_3__Pseudonocardiales;D_4__Pseudonocardiaceae;D_5__Sciscionella	9.88308312661e-07	4.29732319738e-06	6.2633422238e-06	3.0210141746e-06	8.90682569639e-06	2.0000400008e-05	2.37874637687e-06	0.000212728863468
D_0__Bacteria;D_1__Actinobacteria;D_2__Actinobacteria;D_3__Pseudonocardiales;D_4__Pseudonocardiaceae;D_5__Thermocrispum	3.95323325064e-06	0.0	1.04389037063e-06	3.0210141746e-06	2.9689418988e-06	3.0000600012e-06	2.37874637687e-06	7.99732569429e-06
D_0__Bacteria;D_1__Actinobacteria;D_2__Actinobacteria;D_3__Pseudonocardiales;D_4__Pseudonocardiaceae;D_5__Thermotunica	0.0	0.0	0.0	1.00700472487e-06	0.0	0.0	1.18937318844e-06	0.0
D_0__Bacteria;D_1__Actinobacteria;D_2__Actinobacteria;D_3__Pseudonocardiales;D_4__Pseudonocardiaceae;D_5__Umezawaea	9.88308312661e-07	0.0	0.0	0.0	0.0	0.0	0.0	0.0
D_0__Bacteria;D_1__Actinobacteria;D_2__Actinobacteria;D_3__Pseudonocardiales;D_4__Pseudonocardiaceae;D_5__Yuhushiella	6.81932735736e-05	5.01354373028e-05	0.000109608488916	8.45883968888e-05	0.000531440599885	0.000337006740135	0.000472181155809	0.00018233902583
D_0__Bacteria;D_1__Actinobacteria;D_2__Actinobacteria;D_3__Pseudonocardiales;D_4__Pseudonocardiaceae;Other	0.0289001116788	0.0323975195851	0.0410854372074	0.0394906972904	0.312418787068	0.310757215144	0.282522517808	0.25099766638
D_0__Bacteria;D_1__Actinobacteria;D_2__Actinobacteria;D_3__Streptomycetales;D_4__Streptomycetaceae;D_5__Kitasatospora	0.0	0.0	3.1316711119e-06	0.0	0.0	0.0	0.0	0.0
D_0__Bacteria;D_1__Actinobacteria;D_2__Actinobacteria;D_3__Streptomycetales;D_4__Streptomycetaceae;D_5__Streptomyces	0.0010693495943	0.00110727694386	0.000631553674233	0.000650525052264	0.113649116591	0.227266545331	0.000900355503646	0.000491035797629
D_0__Bacteria;D_1__Actinobacteria;D_2__Actinobacteria;D_3__Streptosporangiales;D_4__Nocardiopsaceae;D_5__Nocardiopsis	0.0	0.0	4.17556148253e-06	0.0	3.9585891984e-06	0.0	0.0	0.0
D_0__Bacteria;D_1__Actinobacteria;D_2__Actinobacteria;D_3__Streptosporangiales;D_4__Nocardiopsaceae;D_5__Thermobifida	0.0	1.43244106579e-06	1.04389037063e-06	0.0	9.89647299599e-07	1.0000200004e-06	0.0	0.0
D_0__Bacteria;D_1__Actinobacteria;D_2__Actinobacteria;D_3__Streptosporangiales;D_4__Nocardiopsaceae;Other	9.88308312661e-07	1.43244106579e-06	5.21945185317e-06	1.00700472487e-05	4.25548338828e-05	8.0001600032e-06	0.0	0.0
D_0__Bacteria;D_1__Actinobacteria;D_2__Actinobacteria;D_3__Streptosporangiales;D_4__Streptosporangiaceae;Ambiguous_taxa	9.88308312661e-07	0.0	2.08778074127e-06	2.01400944973e-06	9.89647299599e-07	2.0000400008e-06	0.0	0.0
D_0__Bacteria;D_1__Actinobacteria;D_2__Actinobacteria;D_3__Streptosporangiales;D_4__Streptosporangiaceae;D_5__Microtetraspora	0.0	1.43244106579e-06	0.0	0.0	0.0	0.0	0.0	0.0
D_0__Bacteria;D_1__Actinobacteria;D_2__Actinobacteria;D_3__Streptosporangiales;D_4__Streptosporangiaceae;D_5__Nonomuraea	0.0	0.0	1.04389037063e-06	2.01400944973e-06	9.89647299599e-07	1.0000200004e-06	0.0	1.59946513886e-06
D_0__Bacteria;D_1__Actinobacteria;D_2__Actinobacteria;D_3__Streptosporangiales;D_4__Streptosporangiaceae;D_5__Sphaerimonospora	0.0	0.0	0.0	0.0	9.89647299599e-07	1.0000200004e-06	0.0	0.0
D_0__Bacteria;D_1__Actinobacteria;D_2__Actinobacteria;D_3__Streptosporangiales;D_4__Streptosporangiaceae;D_5__Streptosporangium	9.88308312661e-07	1.43244106579e-06	0.0	0.0	9.89647299599e-07	0.0	0.0	0.0
D_0__Bacteria;D_1__Actinobacteria;D_2__Actinobacteria;D_3__Streptosporangiales;D_4__Streptosporangiaceae;Other	8.10412816382e-05	8.45140228818e-05	1.04389037063e-05	1.20840566984e-05	1.88032986924e-05	2.60005200104e-05	0.0	0.0
D_0__Bacteria;D_1__Actinobacteria;D_2__Actinobacteria;D_3__Streptosporangiales;D_4__Thermomonosporaceae;D_5__Actinoallomurus	3.95323325064e-06	5.72976426317e-06	1.04389037063e-06	3.0210141746e-06	0.0	1.0000200004e-06	0.0	1.59946513886e-06
D_0__Bacteria;D_1__Actinobacteria;D_2__Actinobacteria;D_3__Streptosporangiales;D_4__Thermomonosporaceae;D_5__Actinomadura	1.97661662532e-06	7.16220532897e-06	2.08778074127e-06	0.0	6.92753109719e-06	1.40002800056e-05	1.18937318844e-06	0.0
D_0__Bacteria;D_1__Actinobacteria;D_2__Actinobacteria;D_3__Streptosporangiales;D_4__Thermomonosporaceae;Other	0.0	0.0	0.0	0.0	3.9585891984e-06	0.0	9.51498550749e-06	1.59946513886e-06
D_0__Bacteria;D_1__Actinobacteria;D_2__Actinobacteria;D_3__Streptosporangiales;D_4__uncultured bacterium;D_5__uncultured bacterium	9.88308312661e-07	0.0	1.04389037063e-06	0.0	0.000111830144855	0.000157003140063	0.0	3.19893027772e-06
D_0__Bacteria;D_1__Actinobacteria;D_2__Actinobacteria;D_3__Streptosporangiales;Other;Other	0.0	0.0	0.0	0.0	9.69854353607e-05	8.60017200344e-05	0.0	4.79839541657e-06
D_0__Bacteria;D_1__Actinobacteria;D_2__Actinobacteria;Other;Other;Other	0.000225334295287	0.00022489324733	0.000228611991169	0.000228590072545	0.000612591678452	0.000991019820396	0.000149861021743	9.75673734703e-05
D_0__Bacteria;D_1__Actinobacteria;D_2__Coriobacteriia;D_3__Coriobacteriales;D_4__Coriobacteriaceae;D_5__Atopobium	0.0	0.0	0.0	0.0	8.90682569639e-06	0.0	1.18937318844e-06	1.59946513886e-06
D_0__Bacteria;D_1__Actinobacteria;D_2__Coriobacteriia;D_3__Coriobacteriales;D_4__Coriobacteriaceae;D_5__uncultured	0.0	0.0	0.0	2.01400944973e-06	0.0	0.0	1.18937318844e-06	0.0
D_0__Bacteria;D_1__Actinobacteria;D_2__MB-A2-108;Ambiguous_taxa;Ambiguous_taxa;Ambiguous_taxa	0.0	0.0	0.0	1.00700472487e-06	0.0	0.0	2.37874637687e-06	0.0
D_0__Bacteria;D_1__Actinobacteria;D_2__MB-A2-108;D_3__uncultured bacterium;D_4__uncultured bacterium;D_5__uncultured bacterium	9.88308312661e-07	1.00270874606e-05	6.05456414967e-05	5.43782551428e-05	0.0	1.0000200004e-05	0.0	4.79839541657e-06
D_0__Bacteria;D_1__Actinobacteria;D_2__MB-A2-108;Other;Other;Other	6.52283486356e-05	0.000101703315671	0.000103345146693	0.00011177752446	5.73995433767e-05	0.0	8.80136159443e-05	0.0
D_0__Bacteria;D_1__Actinobacteria;D_2__Nitriliruptoria;D_3__Euzebyales;D_4__Euzebyaceae;D_5__Egibacter	2.96492493798e-06	4.29732319738e-06	0.0	4.02801889946e-06	2.9689418988e-06	1.0000200004e-06	1.18937318844e-06	0.0
D_0__Bacteria;D_1__Actinobacteria;D_2__Nitriliruptoria;D_3__Euzebyales;D_4__Euzebyaceae;D_5__Euzebya	0.000456598440449	0.00038819152883	0.000681660412024	0.000532705499454	0.00029590454258	1.80003600072e-05	0.000139156663047	4.95834193046e-05
D_0__Bacteria;D_1__Actinobacteria;D_2__Nitriliruptoria;D_3__Euzebyales;D_4__Euzebyaceae;D_5__uncultured	0.274189340107	0.279639712423	0.290373764947	0.285229053295	0.0228697594464	0.0258365167303	0.0235579147434	0.020849028085
D_0__Bacteria;D_1__Actinobacteria;D_2__Nitriliruptoria;D_3__Euzebyales;D_4__Euzebyaceae;Other	6.91815818863e-06	5.72976426317e-06	0.0	1.00700472487e-06	0.0	0.0	1.18937318844e-06	0.0
D_0__Bacteria;D_1__Actinobacteria;D_2__Nitriliruptoria;D_3__Nitriliruptorales;D_4__Nitriliruptoraceae;D_5__Egicoccus	3.95323325064e-06	4.29732319738e-06	1.25266844476e-05	1.00700472487e-05	2.9689418988e-05	5.000100002e-06	0.0	0.0
D_0__Bacteria;D_1__Actinobacteria;D_2__Nitriliruptoria;D_3__Nitriliruptorales;D_4__Nitriliruptoraceae;D_5__uncultured actinobacterium	2.37193995039e-05	2.86488213159e-05	1.67022459301e-05	2.31611086719e-05	6.43270744739e-05	3.0000600012e-06	2.7355583334e-05	0.0
D_0__Bacteria;D_1__Actinobacteria;D_2__Nitriliruptoria;D_3__Nitriliruptorales;D_4__Nitriliruptoraceae;D_5__uncultured bacterium	0.000506013856083	0.000462678464251	0.000203558622273	0.000184281864651	0.000204856991017	5.10010200204e-05	0.000217655293484	0.000171142769858
D_0__Bacteria;D_1__Actinobacteria;D_2__Nitriliruptoria;D_3__Nitriliruptorales;D_4__Nitriliruptoraceae;Other	4.94154156331e-06	0.0	4.17556148253e-06	2.01400944973e-06	1.58343567936e-05	3.0000600012e-06	0.0	0.0
D_0__Bacteria;D_1__Actinobacteria;D_2__Nitriliruptoria;Other;Other;Other	9.88308312661e-07	0.0	0.0	0.0	0.0	0.0	0.0	0.0
D_0__Bacteria;D_1__Actinobacteria;D_2__OPB41;D_3__uncultured bacterium;D_4__uncultured bacterium;D_5__uncultured bacterium	0.0	0.0	0.0	0.0	9.89647299599e-07	0.0	0.0	0.0
D_0__Bacteria;D_1__Actinobacteria;D_2__Rubrobacteria;D_3__Rubrobacterales;D_4__Rubrobacteriaceae;D_5__Rubrobacter	3.26141743178e-05	3.86759087764e-05	5.42822992729e-05	6.54553071163e-05	6.72960163727e-05	4.5000900018e-05	0.000371084434792	0.000988469455814
D_0__Bacteria;D_1__Actinobacteria;D_2__TakashiAC-B11;D_3__uncultured Actinomycetales bacterium;D_4__uncultured Actinomycetales bacterium;D_5__uncultured Actinomycetales bacterium	0.0	0.0	2.08778074127e-06	0.0	0.0	0.0	0.0	0.0
D_0__Bacteria;D_1__Actinobacteria;D_2__TakashiAC-B11;D_3__uncultured actinobacterium;D_4__uncultured actinobacterium;D_5__uncultured actinobacterium	1.97661662532e-05	1.43244106579e-05	9.3950133357e-06	4.02801889946e-06	4.94823649799e-06	2.0000400008e-06	1.18937318844e-06	0.0
D_0__Bacteria;D_1__Actinobacteria;D_2__TakashiAC-B11;D_3__uncultured bacterium;D_4__uncultured bacterium;D_5__uncultured bacterium	0.00774932547958	0.00688287932114	0.0103668752708	0.0103892677464	0.00433564481954	0.000553011060221	0.00275577767761	0.00301659125189
D_0__Bacteria;D_1__Actinobacteria;D_2__TakashiAC-B11;Other;Other;Other	0.0312947827204	0.0287089838406	0.0244270346728	0.0217069938492	0.00965203011299	0.00143602872057	0.00984919937344	0.00840358983956
D_0__Bacteria;D_1__Actinobacteria;D_2__Thermoleophilia;D_3__Gaiellales;D_4__Gaiellaceae;D_5__Gaiella	0.00105452496961	0.00101273583352	0.000798576133534	0.000721015383004	0.000955009644113	0.000112002240045	0.000352054463777	0.000734154498736
D_0__Bacteria;D_1__Actinobacteria;D_2__Thermoleophilia;D_3__Gaiellales;D_4__uncultured;Ambiguous_taxa	7.90646650129e-06	1.43244106579e-06	0.0	1.00700472487e-06	0.0	0.0	2.37874637687e-06	0.0
D_0__Bacteria;D_1__Actinobacteria;D_2__Thermoleophilia;D_3__Gaiellales;D_4__uncultured;D_5__uncultured bacterium	0.00384748426119	0.0032244248391	0.0031316711119	0.00349229238584	0.00325989820488	0.00104502090042	0.00102286094205	0.00243118701106
D_0__Bacteria;D_1__Actinobacteria;D_2__Thermoleophilia;D_3__Gaiellales;D_4__uncultured;D_5__uncultured microorganism	0.0	0.0	1.04389037063e-06	0.0	0.0	0.0	0.0	0.0
D_0__Bacteria;D_1__Actinobacteria;D_2__Thermoleophilia;D_3__Gaiellales;D_4__uncultured;Other	1.97661662532e-05	1.86217338553e-05	7.30723259443e-06	1.30910614233e-05	5.34409541783e-05	3.0000600012e-06	2.37874637687e-05	2.55914422217e-05
D_0__Bacteria;D_1__Actinobacteria;D_2__Thermoleophilia;D_3__Solirubrobacterales;Ambiguous_taxa;Ambiguous_taxa	0.0	0.0	0.0	0.0	0.0	1.0000200004e-06	1.18937318844e-06	0.0
D_0__Bacteria;D_1__Actinobacteria;D_2__Thermoleophilia;D_3__Solirubrobacterales;D_4__0319-6M6;D_5__uncultured actinobacterium	0.0	0.0	0.0	0.0	1.9792945992e-06	0.0	0.0	6.39786055543e-06
D_0__Bacteria;D_1__Actinobacteria;D_2__Thermoleophilia;D_3__Solirubrobacterales;D_4__0319-6M6;D_5__uncultured bacterium	2.37193995039e-05	2.14866159869e-05	7.30723259443e-06	8.05603779893e-06	5.93788379759e-06	2.0000400008e-06	2.37874637687e-06	4.79839541657e-06
D_0__Bacteria;D_1__Actinobacteria;D_2__Thermoleophilia;D_3__Solirubrobacterales;D_4__0319-6M6;Other	2.96492493798e-06	2.86488213159e-06	5.21945185317e-06	2.01400944973e-06	1.28654148948e-05	1.30002600052e-05	2.37874637687e-06	0.0
D_0__Bacteria;D_1__Actinobacteria;D_2__Thermoleophilia;D_3__Solirubrobacterales;D_4__288-2;D_5__uncultured bacterium	0.000263878319481	0.000232055452659	0.000235919223763	0.000219527030021	0.000729370059804	0.000173003460069	0.000269987713775	0.000566210659156
D_0__Bacteria;D_1__Actinobacteria;D_2__Thermoleophilia;D_3__Solirubrobacterales;D_4__288-2;Other	0.0	0.0	0.0	0.0	0.0	1.0000200004e-06	0.0	0.0
D_0__Bacteria;D_1__Actinobacteria;D_2__Thermoleophilia;D_3__Solirubrobacterales;D_4__Elev-16S-1332;D_5__uncultured bacterium	0.00644574681518	0.00583290001991	0.0033519319801	0.00341072500312	0.0124873696263	0.00928618572371	0.00279621636601	0.00118520366789
D_0__Bacteria;D_1__Actinobacteria;D_2__Thermoleophilia;D_3__Solirubrobacterales;D_4__Elev-16S-1332;Other	0.000123538539083	0.000101703315671	0.000107520708175	0.000130910614233	0.000131623090847	8.20016400328e-05	0.000187920963773	0.000332688748882
D_0__Bacteria;D_1__Actinobacteria;D_2__Thermoleophilia;D_3__Solirubrobacterales;D_4__FFCH11085;Ambiguous_taxa	9.88308312661e-07	0.0	0.0	0.0	0.0	0.0	0.0	0.0
D_0__Bacteria;D_1__Actinobacteria;D_2__Thermoleophilia;D_3__Solirubrobacterales;D_4__Gsoil-1167;D_5__uncultured bacterium	0.000381487008687	0.00043259720187	0.000533427979394	0.00045516613564	0.00088870327504	0.000370007400148	0.000133209797105	0.0
D_0__Bacteria;D_1__Actinobacteria;D_2__Thermoleophilia;D_3__Solirubrobacterales;D_4__Gsoil-1167;Other	7.90646650129e-06	1.57568517237e-05	1.1482794077e-05	1.10770519735e-05	2.17722405912e-05	1.5000300006e-05	0.0	0.0
D_0__Bacteria;D_1__Actinobacteria;D_2__Thermoleophilia;D_3__Solirubrobacterales;D_4__Parviterribacteraceae;D_5__Parviterribacter	9.88308312661e-07	1.43244106579e-06	2.08778074127e-06	7.04903307406e-06	0.0	2.0000400008e-06	0.0	0.0
D_0__Bacteria;D_1__Actinobacteria;D_2__Thermoleophilia;D_3__Solirubrobacterales;D_4__Patulibacteraceae;D_5__Patulibacter	9.88308312661e-07	0.0	1.04389037063e-05	4.02801889946e-06	0.0	9.0001800036e-06	1.18937318844e-06	0.0
D_0__Bacteria;D_1__Actinobacteria;D_2__Thermoleophilia;D_3__Solirubrobacterales;D_4__Q3-6C1;D_5__uncultured bacterium	9.88308312661e-07	0.0	0.0	0.0	0.0	0.0	0.0	0.0
D_0__Bacteria;D_1__Actinobacteria;D_2__Thermoleophilia;D_3__Solirubrobacterales;D_4__S1-80;Other	4.94154156331e-06	4.29732319738e-06	3.1316711119e-06	3.0210141746e-06	5.44306014779e-05	0.00012400248005	1.18937318844e-06	0.000327890353466
D_0__Bacteria;D_1__Actinobacteria;D_2__Thermoleophilia;D_3__Solirubrobacterales;D_4__Solirubrobacteraceae;D_5__Solirubrobacter	0.00205765790696	0.00188366000152	0.00148336821667	0.00150446505895	0.00154286014007	0.00131102622052	0.000579224742768	0.00129556676247
D_0__Bacteria;D_1__Actinobacteria;D_2__Thermoleophilia;D_3__Solirubrobacterales;D_4__TM146;Ambiguous_taxa	0.0	0.0	1.04389037063e-06	0.0	0.0	0.0	0.0	0.0
D_0__Bacteria;D_1__Actinobacteria;D_2__Thermoleophilia;D_3__Solirubrobacterales;D_4__TM146;D_5__uncultured bacterium	1.68012413152e-05	8.59464639476e-06	4.17556148253e-06	2.01400944973e-06	4.84927176803e-05	1.0000200004e-06	1.30831050728e-05	1.59946513886e-06
D_0__Bacteria;D_1__Actinobacteria;D_2__Thermoleophilia;D_3__Solirubrobacterales;D_4__TM146;Other	9.88308312661e-06	1.43244106579e-06	5.21945185317e-06	5.03502362433e-06	1.08861202956e-05	3.0000600012e-06	2.37874637687e-06	1.59946513886e-06
D_0__Bacteria;D_1__Actinobacteria;D_2__Thermoleophilia;D_3__Solirubrobacterales;D_4__YNPFFP1;Other	2.56960161292e-05	1.57568517237e-05	4.48872859372e-05	3.22241511957e-05	7.81821366683e-05	3.60007200144e-05	1.07043586959e-05	0.0
D_0__Bacteria;D_1__Actinobacteria;D_2__Thermoleophilia;D_3__Solirubrobacterales;D_4__uncultured;D_5__uncultured bacterium	0.0	1.43244106579e-06	0.0	0.0	0.0	0.0	0.0	0.0
D_0__Bacteria;D_1__Actinobacteria;D_2__Thermoleophilia;D_3__Solirubrobacterales;Other;Other	0.00036765069231	0.000411110585883	0.000144056871147	0.000117819552809	0.00017219863013	2.70005400108e-05	2.37874637687e-06	0.000591802101377
D_0__Bacteria;D_1__Actinobacteria;D_2__Thermoleophilia;Other;Other;Other	9.88308312661e-07	0.0	0.0	0.0	0.0	2.0000400008e-06	0.0	0.0
D_0__Bacteria;D_1__Actinobacteria;Other;Other;Other;Other	5.92984987597e-06	2.86488213159e-06	6.2633422238e-06	6.0420283492e-06	7.91717839679e-06	7.0001400028e-06	0.0	1.59946513886e-06
D_0__Bacteria;D_1__Armatimonadetes;D_2__Armatimonadia;D_3__Armatimonadales;Ambiguous_taxa;Ambiguous_taxa	0.0	0.0	3.1316711119e-06	0.0	0.0	0.0	0.0	0.0
D_0__Bacteria;D_1__Armatimonadetes;D_2__Armatimonadia;D_3__Armatimonadales;D_4__uncultured Armatimonadetes bacterium;D_5__uncultured Armatimonadetes bacterium	0.0	1.43244106579e-06	0.0	0.0	0.0	0.0	0.0	1.59946513886e-06
D_0__Bacteria;D_1__Armatimonadetes;D_2__Armatimonadia;D_3__Armatimonadales;D_4__uncultured bacterium;D_5__uncultured bacterium	0.0	2.86488213159e-06	2.08778074127e-06	3.0210141746e-06	0.0	0.0	0.0	0.0
D_0__Bacteria;D_1__Armatimonadetes;D_2__Fimbriimonadia;D_3__Fimbriimonadales;D_4__Fimbriimonadaceae;Other	1.97661662532e-06	0.0	7.30723259443e-06	1.00700472487e-06	0.0	0.0	0.0	0.0
D_0__Bacteria;D_1__Armatimonadetes;D_2__uncultured;D_3__uncultured bacterium;D_4__uncultured bacterium;D_5__uncultured bacterium	0.0	0.0	1.04389037063e-06	0.0	0.0	0.0	2.37874637687e-06	3.19893027772e-06
D_0__Bacteria;D_1__BRC1;D_2__uncultured bacterium;D_3__uncultured bacterium;D_4__uncultured bacterium;D_5__uncultured bacterium	1.97661662532e-06	0.0	5.21945185317e-06	6.0420283492e-06	0.0	0.0	2.85449565225e-05	0.0
D_0__Bacteria;D_1__BRC1;Other;Other;Other;Other	1.08713914393e-05	2.86488213159e-06	2.19216977833e-05	3.725917482e-05	3.4637655486e-05	4.0000800016e-06	0.0	0.0
D_0__Bacteria;D_1__Bacteroidetes;D_2__Bacteroidetes BD2-2;D_3__uncultured bacterium;D_4__uncultured bacterium;D_5__uncultured bacterium	0.0	0.0	0.0	0.0	0.0	0.0	1.18937318844e-06	0.0
D_0__Bacteria;D_1__Bacteroidetes;D_2__Bacteroidetes Incertae Sedis;D_3__Order II;D_4__Rhodothermaceae;D_5__Rubrivirga	0.0	0.0	0.0	1.00700472487e-06	0.0	0.0	0.0	0.0
D_0__Bacteria;D_1__Bacteroidetes;D_2__Bacteroidetes Incertae Sedis;D_3__Order II;D_4__Rhodothermaceae;Other	9.88308312661e-07	0.0	0.0	0.0	0.0	0.0	0.0	0.0
D_0__Bacteria;D_1__Bacteroidetes;D_2__Bacteroidia;D_3__Bacteroidales;D_4__Bacteroidaceae;D_5__Bacteroides	0.0	0.0	1.04389037063e-06	0.0	0.0	0.0	0.0	0.0
D_0__Bacteria;D_1__Bacteroidetes;D_2__Bacteroidia;D_3__Bacteroidales;D_4__Porphyromonadaceae;D_5__Parabacteroides	0.0	0.0	3.1316711119e-06	0.0	0.0	0.0	0.0	0.0
D_0__Bacteria;D_1__Bacteroidetes;D_2__Bacteroidia;D_3__Bacteroidales;D_4__Porphyromonadaceae;D_5__Porphyromonas	0.0	1.43244106579e-06	2.50533688952e-05	2.41681133968e-05	4.15651865832e-05	9.0001800036e-06	0.000356811956531	0.0024903672212
D_0__Bacteria;D_1__Bacteroidetes;D_2__Bacteroidia;D_3__Bacteroidales;D_4__Porphyromonadaceae;D_5__Proteiniphilum	0.0	0.0	0.0	1.00700472487e-06	0.0	0.0	0.0	0.0
D_0__Bacteria;D_1__Bacteroidetes;D_2__Bacteroidia;D_3__Bacteroidales;D_4__Porphyromonadaceae;D_5__Tannerella	0.0	0.0	0.0	1.00700472487e-06	0.0	0.0	0.0	0.0
D_0__Bacteria;D_1__Bacteroidetes;D_2__Bacteroidia;D_3__Bacteroidales;D_4__Prevotellaceae;D_5__Alloprevotella	0.0	0.0	1.04389037063e-06	1.00700472487e-06	6.92753109719e-06	0.0	0.000102286094205	0.000505430983879
D_0__Bacteria;D_1__Bacteroidetes;D_2__Bacteroidia;D_3__Bacteroidales;D_4__Prevotellaceae;D_5__Prevotella	0.0	0.0	1.56583555595e-05	1.30910614233e-05	3.9585891984e-06	2.0000400008e-06	0.0	0.00173222074538
D_0__Bacteria;D_1__Bacteroidetes;D_2__Bacteroidia;D_3__Bacteroidales;D_4__Prevotellaceae;D_5__Prevotella 2	0.0	0.0	0.0	1.00700472487e-06	0.0	0.0	0.0	0.0
D_0__Bacteria;D_1__Bacteroidetes;D_2__Bacteroidia;D_3__Bacteroidales;D_4__Prevotellaceae;D_5__Prevotella 7	9.88308312661e-07	0.0	1.46144651889e-05	3.0210141746e-06	4.94823649799e-06	0.0	0.000204572188411	1.59946513886e-06
D_0__Bacteria;D_1__Bacteroidetes;D_2__Cytophagia;D_3__Cytophagales;D_4__Cyclobacteriaceae;D_5__uncultured	2.37193995039e-05	5.44327605002e-05	4.80189570491e-05	7.04903307406e-05	0.000217722405912	3.80007600152e-05	0.0	0.0
D_0__Bacteria;D_1__Bacteroidetes;D_2__Cytophagia;D_3__Cytophagales;D_4__Cytophagaceae;Ambiguous_taxa	0.0	0.0	2.08778074127e-06	1.10770519735e-05	4.94823649799e-06	1.0000200004e-06	0.0	0.0
D_0__Bacteria;D_1__Bacteroidetes;D_2__Cytophagia;D_3__Cytophagales;D_4__Cytophagaceae;D_5__Adhaeribacter	6.32517320103e-05	4.58381141054e-05	0.000192075828197	0.000250744176492	2.27618878908e-05	4.70009400188e-05	0.000322320134066	4.79839541657e-06
D_0__Bacteria;D_1__Bacteroidetes;D_2__Cytophagia;D_3__Cytophagales;D_4__Cytophagaceae;D_5__Cytophaga	7.90646650129e-06	4.29732319738e-06	2.50533688952e-05	1.91330897725e-05	8.90682569639e-06	4.0000800016e-06	0.0	0.0
D_0__Bacteria;D_1__Bacteroidetes;D_2__Cytophagia;D_3__Cytophagales;D_4__Cytophagaceae;D_5__Hymenobacter	2.56960161292e-05	3.15137034475e-05	0.000129442405959	0.000101707477211	3.9585891984e-06	1.10002200044e-05	0.000126073557974	3.19893027772e-06
D_0__Bacteria;D_1__Bacteroidetes;D_2__Cytophagia;D_3__Cytophagales;D_4__Cytophagaceae;D_5__Nibribacter	2.56960161292e-05	1.57568517237e-05	0.000152407994112	0.00010976351501	3.16687135872e-05	0.0	2.37874637687e-06	1.59946513886e-06
D_0__Bacteria;D_1__Bacteroidetes;D_2__Cytophagia;D_3__Cytophagales;D_4__Cytophagaceae;D_5__Ohtaekwangia	0.0	2.86488213159e-06	8.35112296507e-06	1.40980661481e-05	0.0	7.0001400028e-06	2.37874637687e-06	0.0
D_0__Bacteria;D_1__Bacteroidetes;D_2__Cytophagia;D_3__Cytophagales;D_4__Cytophagaceae;D_5__Pontibacter	5.2380340571e-05	4.58381141054e-05	0.000160759117078	0.000124868585883	2.9689418988e-05	2.70005400108e-05	0.000201004068846	0.000289503190133
D_0__Bacteria;D_1__Bacteroidetes;D_2__Cytophagia;D_3__Cytophagales;D_4__Cytophagaceae;D_5__Rhodocytophaga	1.97661662532e-06	1.43244106579e-06	3.1316711119e-06	1.40980661481e-05	0.0	0.0	1.18937318844e-06	0.0
D_0__Bacteria;D_1__Bacteroidetes;D_2__Cytophagia;D_3__Cytophagales;D_4__Cytophagaceae;D_5__Sporocytophaga	0.0	1.43244106579e-06	1.04389037063e-06	2.01400944973e-06	0.0	0.0	0.0	0.0
D_0__Bacteria;D_1__Bacteroidetes;D_2__Cytophagia;D_3__Cytophagales;D_4__Cytophagaceae;D_5__uncultured	5.92984987597e-06	8.59464639476e-06	0.000146144651889	0.00010976351501	0.000407734687435	0.000222004440089	0.000193867829715	0.000639786055543
D_0__Bacteria;D_1__Bacteroidetes;D_2__Cytophagia;D_3__Cytophagales;D_4__Cytophagaceae;D_5__uncultured bacterium	0.0	1.43244106579e-06	0.0	0.0	0.0	0.0	0.0	0.0
D_0__Bacteria;D_1__Bacteroidetes;D_2__Cytophagia;D_3__Cytophagales;D_4__Flammeovirgaceae;D_5__Cesiribacter	6.52283486356e-05	4.72705551712e-05	0.000257840921546	0.000316199483608	2.07825932916e-05	6.70013400268e-05	0.000139156663047	0.000722958242764
D_0__Bacteria;D_1__Bacteroidetes;D_2__Cytophagia;D_3__Cytophagales;D_4__Flammeovirgaceae;D_5__Fulvivirga	0.0	1.43244106579e-06	5.21945185317e-06	2.01400944973e-06	0.0	0.0	0.0	0.0
D_0__Bacteria;D_1__Bacteroidetes;D_2__Cytophagia;D_3__Cytophagales;D_4__Flammeovirgaceae;D_5__Imperialibacter	0.0	0.0	0.0	0.0	4.94823649799e-06	0.0	0.0	0.0
D_0__Bacteria;D_1__Bacteroidetes;D_2__Cytophagia;D_3__Cytophagales;D_4__Flammeovirgaceae;D_5__Nafulsella	9.88308312661e-07	1.43244106579e-06	6.2633422238e-06	9.0630425238e-06	8.90682569639e-06	0.0	0.0	0.0
D_0__Bacteria;D_1__Bacteroidetes;D_2__Cytophagia;D_3__Cytophagales;D_4__MWH-CFBk5;D_5__uncultured bacterium	1.97661662532e-06	4.29732319738e-06	2.29655881539e-05	1.61120755979e-05	1.9792945992e-06	1.0000200004e-06	4.28174347837e-05	0.0
D_0__Bacteria;D_1__Bacteroidetes;D_2__Flavobacteriia;D_3__Flavobacteriales;D_4__Flavobacteriaceae;D_5__Bergeyella	0.0	0.0	3.1316711119e-06	5.03502362433e-06	5.93788379759e-06	0.0	4.51961811606e-05	0.000650982311515
D_0__Bacteria;D_1__Bacteroidetes;D_2__Flavobacteriia;D_3__Flavobacteriales;D_4__Flavobacteriaceae;D_5__Capnocytophaga	0.0	0.0	5.21945185317e-06	2.01400944973e-06	1.18757675952e-05	0.0	9.63392282633e-05	0.00103485394484
D_0__Bacteria;D_1__Bacteroidetes;D_2__Flavobacteriia;D_3__Flavobacteriales;D_4__Flavobacteriaceae;D_5__Chryseobacterium	0.0	0.0	2.08778074127e-06	1.00700472487e-06	8.90682569639e-06	0.0	0.0	0.0
D_0__Bacteria;D_1__Bacteroidetes;D_2__Flavobacteriia;D_3__Flavobacteriales;D_4__Flavobacteriaceae;D_5__Cloacibacterium	0.0	0.0	1.04389037063e-06	0.0	5.93788379759e-06	0.0	0.0	0.0
D_0__Bacteria;D_1__Bacteroidetes;D_2__Flavobacteriia;D_3__Flavobacteriales;D_4__Flavobacteriaceae;D_5__Empedobacter	0.0	0.0	1.04389037063e-06	0.0	0.0	0.0	2.7355583334e-05	0.0
D_0__Bacteria;D_1__Bacteroidetes;D_2__Flavobacteriia;D_3__Flavobacteriales;D_4__Flavobacteriaceae;D_5__Epilithonimonas	0.0	0.0	0.0	1.00700472487e-06	0.0	0.0	0.0	0.0
D_0__Bacteria;D_1__Bacteroidetes;D_2__Flavobacteriia;D_3__Flavobacteriales;D_4__Flavobacteriaceae;D_5__Flavobacterium	0.0	0.0	0.0	0.0	3.9585891984e-06	0.0	0.0	0.0
D_0__Bacteria;D_1__Bacteroidetes;D_2__Flavobacteriia;D_3__Flavobacteriales;D_4__Flavobacteriaceae;D_5__Gillisia	0.0	0.0	0.0	1.00700472487e-06	2.9689418988e-06	2.0000400008e-06	0.0	0.00042065933152
D_0__Bacteria;D_1__Bacteroidetes;D_2__Flavobacteriia;D_3__Flavobacteriales;D_4__Flavobacteriaceae;D_5__Moheibacter	0.0	0.0	0.0	1.00700472487e-06	0.0	0.0	0.0	0.0
D_0__Bacteria;D_1__Bacteroidetes;D_2__Flavobacteriia;D_3__Flavobacteriales;D_4__Flavobacteriaceae;D_5__Salinimicrobium	9.88308312661e-07	0.0	0.0	0.0	0.0	0.0	0.0	0.0
D_0__Bacteria;D_1__Bacteroidetes;D_2__Flavobacteriia;D_3__Flavobacteriales;D_4__NS9 marine group;D_5__uncultured bacterium	0.0	0.0	0.0	1.00700472487e-06	0.0	0.0	0.0	0.0
D_0__Bacteria;D_1__Bacteroidetes;D_2__Sphingobacteriia;D_3__Sphingobacteriales;D_4__Chitinophagaceae;D_5__Chitinophaga	0.0	0.0	0.0	0.0	0.0	1.0000200004e-06	1.18937318844e-06	0.0
D_0__Bacteria;D_1__Bacteroidetes;D_2__Sphingobacteriia;D_3__Sphingobacteriales;D_4__Chitinophagaceae;D_5__Cnuella	0.0	0.0	0.0	1.00700472487e-06	0.0	0.0	1.18937318844e-06	0.0
D_0__Bacteria;D_1__Bacteroidetes;D_2__Sphingobacteriia;D_3__Sphingobacteriales;D_4__Chitinophagaceae;D_5__Ferruginibacter	0.0	0.0	5.21945185317e-06	1.00700472487e-06	0.0	1.0000200004e-06	0.0	0.0
D_0__Bacteria;D_1__Bacteroidetes;D_2__Sphingobacteriia;D_3__Sphingobacteriales;D_4__Chitinophagaceae;D_5__Flavisolibacter	9.88308312661e-07	1.43244106579e-06	4.17556148253e-06	8.05603779893e-06	2.9689418988e-06	0.0	4.16280615953e-05	1.59946513886e-06
D_0__Bacteria;D_1__Bacteroidetes;D_2__Sphingobacteriia;D_3__Sphingobacteriales;D_4__Chitinophagaceae;D_5__Heliimonas	0.0	0.0	0.0	1.00700472487e-06	0.0	0.0	0.0	0.0
D_0__Bacteria;D_1__Bacteroidetes;D_2__Sphingobacteriia;D_3__Sphingobacteriales;D_4__Chitinophagaceae;D_5__Lacibacter	0.0	0.0	0.0	1.00700472487e-06	0.0	0.0	0.0	0.0
D_0__Bacteria;D_1__Bacteroidetes;D_2__Sphingobacteriia;D_3__Sphingobacteriales;D_4__Chitinophagaceae;D_5__Sediminibacterium	0.0	0.0	5.21945185317e-06	2.01400944973e-06	0.0	0.0	0.0	0.0
D_0__Bacteria;D_1__Bacteroidetes;D_2__Sphingobacteriia;D_3__Sphingobacteriales;D_4__Chitinophagaceae;D_5__Segetibacter	9.88308312661e-07	5.72976426317e-06	0.0	3.0210141746e-06	9.89647299599e-07	0.0	0.0	0.0
D_0__Bacteria;D_1__Bacteroidetes;D_2__Sphingobacteriia;D_3__Sphingobacteriales;D_4__Chitinophagaceae;D_5__uncultured	1.48246246899e-05	2.29190570527e-05	8.35112296507e-05	6.44483023914e-05	1.28654148948e-05	1.0000200004e-06	3.56811956531e-06	0.0
D_0__Bacteria;D_1__Bacteroidetes;D_2__Sphingobacteriia;D_3__Sphingobacteriales;D_4__Chitinophagaceae;Other	0.0	1.43244106579e-06	2.08778074127e-06	7.04903307406e-06	0.0	0.0	0.0	0.0
D_0__Bacteria;D_1__Bacteroidetes;D_2__Sphingobacteriia;D_3__Sphingobacteriales;D_4__KD3-93;Ambiguous_taxa	9.88308312661e-07	0.0	0.0	0.0	0.0	0.0	0.0	0.0
D_0__Bacteria;D_1__Bacteroidetes;D_2__Sphingobacteriia;D_3__Sphingobacteriales;D_4__KD3-93;D_5__uncultured bacterium	0.000958659063281	0.000899572989318	0.000867472897996	0.0009395354083	7.32339001703e-05	8.30016600332e-05	7.61198840599e-05	0.0
D_0__Bacteria;D_1__Bacteroidetes;D_2__Sphingobacteriia;D_3__Sphingobacteriales;D_4__Lentimicrobiaceae;Other	9.88308312661e-07	0.0	0.0	0.0	0.0	0.0	5.23324202912e-05	0.0
D_0__Bacteria;D_1__Bacteroidetes;D_2__Sphingobacteriia;D_3__Sphingobacteriales;D_4__LiUU-11-161;D_5__uncultured Bacteroidetes bacterium	2.27310911912e-05	1.71892927895e-05	3.1316711119e-06	0.0	0.0	0.0	0.0	0.0
D_0__Bacteria;D_1__Bacteroidetes;D_2__Sphingobacteriia;D_3__Sphingobacteriales;D_4__NS11-12 marine group;D_5__uncultured Bacteroidetes bacterium	0.0	0.0	2.08778074127e-06	0.0	0.0	0.0	0.0	0.0
D_0__Bacteria;D_1__Bacteroidetes;D_2__Sphingobacteriia;D_3__Sphingobacteriales;D_4__Saprospiraceae;D_5__uncultured	0.0	0.0	0.0	1.00700472487e-06	0.0	0.0	0.0	0.0
D_0__Bacteria;D_1__Bacteroidetes;D_2__Sphingobacteriia;D_3__Sphingobacteriales;D_4__Sphingobacteriaceae;D_5__Anseongella	1.97661662532e-05	1.71892927895e-05	0.00011587183114	7.65323590898e-05	0.00034439726026	6.30012600252e-05	0.0	0.0
D_0__Bacteria;D_1__Bacteroidetes;D_2__Sphingobacteriia;D_3__Sphingobacteriales;D_4__Sphingobacteriaceae;D_5__Mucilaginibacter	0.0	0.0	0.0	1.00700472487e-06	0.0	3.0000600012e-06	1.18937318844e-06	0.0
D_0__Bacteria;D_1__Bacteroidetes;D_2__Sphingobacteriia;D_3__Sphingobacteriales;D_4__Sphingobacteriaceae;D_5__Pedobacter	2.96492493798e-06	1.43244106579e-06	4.17556148253e-06	7.04903307406e-06	1.28654148948e-05	7.0001400028e-06	0.0	0.0
D_0__Bacteria;D_1__Bacteroidetes;D_2__Sphingobacteriia;D_3__Sphingobacteriales;D_4__Sphingobacteriaceae;Other	0.0	0.0	0.0	0.0	7.91717839679e-06	6.0001200024e-06	1.18937318844e-06	0.0
D_0__Bacteria;D_1__Bacteroidetes;D_2__Sphingobacteriia;D_3__Sphingobacteriales;D_4__env.OPS 17;Ambiguous_taxa	0.0	0.0	1.04389037063e-05	1.00700472487e-05	8.90682569639e-06	0.0	0.0	0.0
D_0__Bacteria;D_1__Bacteroidetes;D_2__Sphingobacteriia;D_3__Sphingobacteriales;D_4__env.OPS 17;D_5__uncultured bacterium	0.0	0.0	4.17556148253e-06	2.01400944973e-06	0.0	0.0	0.0	0.0
D_0__Bacteria;D_1__Bacteroidetes;D_2__Sphingobacteriia;D_3__Sphingobacteriales;Other;Other	9.88308312661e-07	5.72976426317e-06	3.1316711119e-06	4.02801889946e-06	9.89647299599e-07	0.0	1.18937318844e-06	0.0
D_0__Bacteria;D_1__Chlamydiae;D_2__Chlamydiae;D_3__Chlamydiales;D_4__Parachlamydiaceae;D_5__Candidatus Protochlamydia	1.97661662532e-06	5.72976426317e-06	1.46144651889e-05	8.05603779893e-06	0.0	0.0	0.0	0.0
D_0__Bacteria;D_1__Chlamydiae;D_2__Chlamydiae;D_3__Chlamydiales;D_4__Parachlamydiaceae;D_5__Neochlamydia	0.0	0.0	1.04389037063e-06	1.00700472487e-06	0.0	0.0	0.0	0.0
D_0__Bacteria;D_1__Chlamydiae;D_2__Chlamydiae;D_3__Chlamydiales;D_4__Parachlamydiaceae;D_5__Parachlamydia	0.0	0.0	0.0	1.00700472487e-06	0.0	0.0	0.0	0.0
D_0__Bacteria;D_1__Chlamydiae;D_2__Chlamydiae;D_3__Chlamydiales;D_4__Parachlamydiaceae;Other	0.0	0.0	1.04389037063e-06	0.0	0.0	0.0	0.0	0.0
D_0__Bacteria;D_1__Chlamydiae;D_2__Chlamydiae;D_3__Chlamydiales;D_4__Simkaniaceae;D_5__uncultured	0.0	0.0	0.0	0.0	1.9792945992e-06	0.0	0.0	0.0
D_0__Bacteria;D_1__Chlamydiae;D_2__Chlamydiae;D_3__Chlamydiales;D_4__cvE6;Ambiguous_taxa	0.0	0.0	1.04389037063e-06	0.0	0.0	0.0	0.0	0.0
D_0__Bacteria;D_1__Chlorobi;D_2__Chlorobia;D_3__Chlorobiales;D_4__OPB56;D_5__uncultured bacterium	0.0	0.0	0.0	1.00700472487e-06	0.0	6.0001200024e-06	0.0	0.0
D_0__Bacteria;D_1__Chlorobi;D_2__Chlorobia;D_3__Chlorobiales;D_4__SJA-28;Ambiguous_taxa	0.0	0.0	0.0	1.00700472487e-06	0.0	0.0	0.0	0.0
D_0__Bacteria;D_1__Chloroflexi;D_2__Anaerolineae;D_3__Anaerolineales;D_4__Anaerolineaceae;D_5__Ornatilinea	0.0	1.43244106579e-06	0.0	1.00700472487e-06	0.0	0.0	0.0	0.0
D_0__Bacteria;D_1__Chloroflexi;D_2__Anaerolineae;D_3__Anaerolineales;D_4__Anaerolineaceae;D_5__uncultured	0.0	0.0	3.1316711119e-06	4.02801889946e-06	1.9792945992e-06	1.0000200004e-06	0.0	0.0
D_0__Bacteria;D_1__Chloroflexi;D_2__Ardenticatenia;D_3__Ardenticatenales;D_4__uncultured bacterium;D_5__uncultured bacterium	9.88308312661e-07	0.0	3.1316711119e-06	1.00700472487e-06	5.93788379759e-06	1.40002800056e-05	0.0	0.0
D_0__Bacteria;D_1__Chloroflexi;D_2__Caldilineae;D_3__Caldilineales;D_4__Caldilineaceae;D_5__uncultured	1.97661662532e-05	1.00270874606e-05	1.87900266714e-05	1.30910614233e-05	8.90682569639e-06	6.0001200024e-06	0.0	0.000411062540686
D_0__Bacteria;D_1__Chloroflexi;D_2__Chloroflexi Incertae Sedis;D_3__Unknown Order;D_4__Unknown Family;D_5__Thermobaculum	0.0	0.0	0.0	0.0	0.0	7.0001400028e-06	0.0	0.0
D_0__Bacteria;D_1__Chloroflexi;D_2__Chloroflexia;D_3__Chloroflexales;D_4__Roseiflexaceae;D_5__Roseiflexus	0.0	1.43244106579e-06	0.0	0.0	0.0	0.0	0.0	0.0
D_0__Bacteria;D_1__Chloroflexi;D_2__Chloroflexia;D_3__Herpetosiphonales;D_4__Herpetosiphonaceae;D_5__Herpetosiphon	9.88308312661e-07	0.0	3.1316711119e-06	2.01400944973e-06	9.89647299599e-07	2.0000400008e-06	1.18937318844e-06	0.0
D_0__Bacteria;D_1__Chloroflexi;D_2__Chloroflexia;D_3__Kallotenuales;D_4__AKIW781;D_5__uncultured bacterium	0.0	2.86488213159e-06	6.2633422238e-06	2.01400944973e-06	0.0	2.0000400008e-06	3.09237028993e-05	0.0
D_0__Bacteria;D_1__Chloroflexi;D_2__Gitt-GS-136;Ambiguous_taxa;Ambiguous_taxa;Ambiguous_taxa	0.0	0.0	1.04389037063e-06	0.0	9.89647299599e-07	0.0	0.0	0.0
D_0__Bacteria;D_1__Chloroflexi;D_2__Gitt-GS-136;D_3__uncultured bacterium;D_4__uncultured bacterium;D_5__uncultured bacterium	3.65674075685e-05	3.72434677106e-05	8.246733928e-05	9.46584441374e-05	6.13581325751e-05	8.0001600032e-06	3.21130760878e-05	0.0
D_0__Bacteria;D_1__Chloroflexi;D_2__Gitt-GS-136;D_3__uncultured bacterium #0319-6C24;D_4__uncultured bacterium #0319-6C24;D_5__uncultured bacterium #0319-6C24	9.88308312661e-07	0.0	0.0	0.0	0.0	0.0	0.0	0.0
D_0__Bacteria;D_1__Chloroflexi;D_2__Gitt-GS-136;Other;Other;Other	0.0111323048338	0.0113692847392	0.0110234823139	0.0105070872993	0.00847632912106	0.000885017700354	0.00211708427542	0.00134035178636
D_0__Bacteria;D_1__Chloroflexi;D_2__JG30-KF-CM66;Ambiguous_taxa;Ambiguous_taxa;Ambiguous_taxa	2.96492493798e-06	2.86488213159e-06	1.04389037063e-06	0.0	9.89647299599e-07	0.0	1.18937318844e-06	0.0
D_0__Bacteria;D_1__Chloroflexi;D_2__JG30-KF-CM66;D_3__uncultured Chloroflexi bacterium;D_4__uncultured Chloroflexi bacterium;D_5__uncultured Chloroflexi bacterium	1.77895496279e-05	1.28919695921e-05	3.23606014896e-05	2.31611086719e-05	1.08861202956e-05	0.0	3.56811956531e-06	3.19893027772e-06
D_0__Bacteria;D_1__Chloroflexi;D_2__JG30-KF-CM66;D_3__uncultured bacterium;D_4__uncultured bacterium;D_5__uncultured bacterium	0.00766235434806	0.00716363777003	0.00716943906551	0.00720813982059	0.00766679762999	0.00294705894118	0.00359309640227	0.00516147400309
D_0__Bacteria;D_1__Chloroflexi;D_2__JG30-KF-CM66;Other;Other;Other	0.00160105946651	0.001524117294	0.00205959570126	0.00187302878825	0.000843179499258	0.000164003280066	0.000567331010884	6.39786055543e-06
D_0__Bacteria;D_1__Chloroflexi;D_2__JG37-AG-4;D_3__uncultured bacterium;D_4__uncultured bacterium;D_5__uncultured bacterium	0.0	0.0	0.0	1.00700472487e-06	0.0	0.0	0.0	0.0
D_0__Bacteria;D_1__Chloroflexi;D_2__KD4-96;Ambiguous_taxa;Ambiguous_taxa;Ambiguous_taxa	0.0	1.43244106579e-06	0.0	4.02801889946e-06	9.89647299599e-07	0.0	0.0	4.79839541657e-06
D_0__Bacteria;D_1__Chloroflexi;D_2__KD4-96;D_3__uncultured bacterium;D_4__uncultured bacterium;D_5__uncultured bacterium	0.000772857100501	0.000709058327568	0.000979169167654	0.00075525354365	0.000334500787264	6.80013600272e-05	0.000102286094205	0.00153708599844
D_0__Bacteria;D_1__Chloroflexi;D_2__KD4-96;Other;Other;Other	9.88308312661e-07	0.0	0.0	0.0	0.0	0.0	0.0	0.0
D_0__Bacteria;D_1__Chloroflexi;D_2__Ktedonobacteria;D_3__C0119;D_4__uncultured bacterium;D_5__uncultured bacterium	2.96492493798e-06	1.43244106579e-06	1.04389037063e-06	3.0210141746e-06	9.89647299599e-07	0.0	0.0	0.000236720840551
D_0__Bacteria;D_1__Chloroflexi;D_2__NLS2-31;D_3__uncultured bacterium;D_4__uncultured bacterium;D_5__uncultured bacterium	1.28480080646e-05	1.71892927895e-05	8.35112296507e-06	1.30910614233e-05	0.0	0.0	3.09237028993e-05	0.0
D_0__Bacteria;D_1__Chloroflexi;D_2__P2-11E;D_3__uncultured bacterium;D_4__uncultured bacterium;D_5__uncultured bacterium	0.000125515155708	0.000131784578053	7.4116216315e-05	7.45183496401e-05	0.000150426389539	3.0000600012e-06	7.96880036252e-05	1.59946513886e-06
D_0__Bacteria;D_1__Chloroflexi;D_2__S085;Ambiguous_taxa;Ambiguous_taxa;Ambiguous_taxa	3.75557158811e-05	2.00541749211e-05	2.19216977833e-05	3.22241511957e-05	4.94823649799e-06	2.0000400008e-06	3.56811956531e-06	3.19893027772e-06
D_0__Bacteria;D_1__Chloroflexi;D_2__S085;D_3__uncultured Chloroflexi bacterium;D_4__uncultured Chloroflexi bacterium;D_5__uncultured Chloroflexi bacterium	0.000331083284742	0.000282190889961	0.000333001028232	0.000312171464709	0.000104902613757	5.000100002e-06	0.000117747945655	1.59946513886e-06
D_0__Bacteria;D_1__Chloroflexi;D_2__S085;D_3__uncultured bacterium;D_4__uncultured bacterium;D_5__uncultured bacterium	0.00871786762598	0.00764780285027	0.0058687516637	0.00558384119938	0.00375472185468	0.000685013700274	0.00206237310875	0.00463365050727
D_0__Bacteria;D_1__Chloroflexi;D_2__S085;Other;Other;Other	0.000146269630274	0.000140379224448	0.000126310734847	0.000106742500836	0.000130633443547	9.0001800036e-06	0.0	0.0
D_0__Bacteria;D_1__Chloroflexi;D_2__SAR202 clade;Ambiguous_taxa;Ambiguous_taxa;Ambiguous_taxa	0.0	2.86488213159e-06	1.04389037063e-06	0.0	9.89647299599e-07	0.0	0.0	0.0
D_0__Bacteria;D_1__Chloroflexi;D_2__SAR202 clade;D_3__uncultured Chloroflexi bacterium;D_4__uncultured Chloroflexi bacterium;D_5__uncultured Chloroflexi bacterium	9.88308312661e-07	0.0	0.0	1.00700472487e-06	0.0	0.0	0.0	0.0
D_0__Bacteria;D_1__Chloroflexi;D_2__SAR202 clade;D_3__uncultured bacterium;D_4__uncultured bacterium;D_5__uncultured bacterium	0.000595949912535	0.000481300198107	0.00129129238847	0.00130105010453	0.000314707841272	5.30010600212e-05	0.00116082823191	0.0
D_0__Bacteria;D_1__Chloroflexi;D_2__SAR202 clade;Other;Other;Other	9.88308312661e-07	0.0	1.04389037063e-06	4.02801889946e-06	0.0	0.0	0.0	0.0
D_0__Bacteria;D_1__Chloroflexi;D_2__TK10;D_3__uncultured Chloroflexi bacterium;D_4__uncultured Chloroflexi bacterium;D_5__uncultured Chloroflexi bacterium	0.000216439520473	0.000201974190277	6.05456414967e-05	6.34412976666e-05	1.9792945992e-05	2.0000400008e-06	0.0	0.0
D_0__Bacteria;D_1__Chloroflexi;D_2__TK10;D_3__uncultured bacterium;D_4__uncultured bacterium;D_5__uncultured bacterium	0.00418054416256	0.00331466862625	0.00276526559181	0.00260210020905	0.00326187749948	0.000631012620252	0.00161041129714	0.000882904756649
D_0__Bacteria;D_1__Chloroflexi;D_2__TK10;D_3__uncultured soil bacterium;D_4__uncultured soil bacterium;D_5__uncultured soil bacterium	4.74387990077e-05	3.58110266448e-05	3.86239437134e-05	3.12171464709e-05	0.0	0.0	0.0	0.0
D_0__Bacteria;D_1__Chloroflexi;D_2__TK10;Other;Other;Other	0.000205568129034	0.000124622372724	0.000111696269658	0.000134938633132	4.25548338828e-05	2.0000400008e-06	0.0	0.0
D_0__Bacteria;D_1__Chloroflexi;D_2__Thermomicrobia;D_3__AKYG1722;D_4__uncultured Chloroflexi bacterium;D_5__uncultured Chloroflexi bacterium	0.0	0.0	2.08778074127e-06	1.00700472487e-06	4.94823649799e-06	0.0	0.0	0.0
D_0__Bacteria;D_1__Chloroflexi;D_2__Thermomicrobia;D_3__AKYG1722;D_4__uncultured Sphaerobacter sp.;D_5__uncultured Sphaerobacter sp.	9.88308312661e-07	1.43244106579e-06	0.0	0.0	9.89647299599e-07	0.0	0.0	0.0
D_0__Bacteria;D_1__Chloroflexi;D_2__Thermomicrobia;D_3__AKYG1722;D_4__uncultured bacterium;D_5__uncultured bacterium	0.00261704041193	0.00234777090684	0.00153869440631	0.00154474524794	0.000604674500055	0.000108002160043	0.000605390952914	0.000273508538745
D_0__Bacteria;D_1__Chloroflexi;D_2__Thermomicrobia;D_3__AKYG1722;Other;Other	0.000889477481395	0.000839410464555	0.000300640426742	0.000351444648978	0.000441382695621	0.000528010560211	0.00143676281163	0.00165224748844
D_0__Bacteria;D_1__Chloroflexi;D_2__Thermomicrobia;D_3__JG30-KF-CM45;Ambiguous_taxa;Ambiguous_taxa	0.0	0.0	0.0	2.01400944973e-06	0.0	0.0	0.0	1.59946513886e-06
D_0__Bacteria;D_1__Chloroflexi;D_2__Thermomicrobia;D_3__JG30-KF-CM45;D_4__uncultured Chloroflexi bacterium;D_5__uncultured Chloroflexi bacterium	3.95323325064e-06	2.86488213159e-06	4.17556148253e-06	6.0420283492e-06	6.92753109719e-06	9.0001800036e-06	1.78405978265e-05	0.0
D_0__Bacteria;D_1__Chloroflexi;D_2__Thermomicrobia;D_3__JG30-KF-CM45;D_4__uncultured bacterium;D_5__uncultured bacterium	0.00168803059803	0.00168884801657	0.000341352151197	0.000381654790724	0.00102725389698	0.000305006100122	0.00306620407979	0.00172422341969
D_0__Bacteria;D_1__Chloroflexi;D_2__Thermomicrobia;D_3__Sphaerobacterales;D_4__Sphaerobacteraceae;D_5__Nitrolancea	1.68012413152e-05	3.4378585579e-05	0.000143012980777	0.000136952642582	4.05755392836e-05	0.000102002040041	0.000158186634062	0.000359879656243
D_0__Bacteria;D_1__Chloroflexi;D_2__Thermomicrobia;D_3__Sphaerobacterales;D_4__Sphaerobacteraceae;D_5__Sphaerobacter	0.0	0.0	1.04389037063e-06	5.03502362433e-06	0.0	1.0000200004e-06	2.37874637687e-06	0.0
D_0__Bacteria;D_1__Chloroflexi;Other;Other;Other;Other	1.97661662532e-06	4.29732319738e-06	4.17556148253e-06	3.0210141746e-06	2.9689418988e-06	1.0000200004e-06	0.0	1.59946513886e-06
D_0__Bacteria;D_1__Cyanobacteria;D_2__Chloroplast;Ambiguous_taxa;Ambiguous_taxa;Ambiguous_taxa	0.0	0.0	0.0	1.00700472487e-06	0.0	0.0	0.0	0.0
D_0__Bacteria;D_1__Cyanobacteria;D_2__Chloroplast;D_3__uncultured bacterium;D_4__uncultured bacterium;D_5__uncultured bacterium	9.88308312661e-07	0.0	1.04389037063e-05	9.0630425238e-06	8.90682569639e-06	1.70003400068e-05	0.0	0.0
D_0__Bacteria;D_1__Cyanobacteria;D_2__Cyanobacteria;D_3__SubsectionIII;D_4__FamilyI;D_5__Leptolyngbya	0.0	0.0	5.21945185317e-06	6.0420283492e-06	0.0	0.0	0.0	0.0
D_0__Bacteria;D_1__Cyanobacteria;D_2__Cyanobacteria;D_3__SubsectionIII;D_4__FamilyI;D_5__Microcoleus	0.0	1.43244106579e-06	2.08778074127e-06	2.01400944973e-06	0.0	0.0	0.0	3.19893027772e-06
D_0__Bacteria;D_1__Cyanobacteria;D_2__Cyanobacteria;D_3__uncultured;D_4__uncultured bacterium;D_5__uncultured bacterium	9.88308312661e-07	0.0	0.0	0.0	0.0	0.0	0.0	0.0
D_0__Bacteria;D_1__Cyanobacteria;D_2__Melainabacteria;D_3__Gastranaerophilales;Other;Other	0.0	0.0	1.04389037063e-06	0.0	0.0	0.0	0.0	0.0
D_0__Bacteria;D_1__Cyanobacteria;D_2__Melainabacteria;D_3__Vampirovibrionales;D_4__uncultured bacterium;D_5__uncultured bacterium	0.0	0.0	0.0	1.00700472487e-06	0.0	0.0	0.0	0.0
D_0__Bacteria;D_1__Deinococcus-Thermus;D_2__Deinococci;D_3__Deinococcales;D_4__Deinococcaceae;D_5__Deinococcus	9.88308312661e-07	5.72976426317e-06	6.2633422238e-06	4.02801889946e-06	0.0	0.0	5.94686594218e-06	0.000215927793746
D_0__Bacteria;D_1__Deinococcus-Thermus;D_2__Deinococci;D_3__Deinococcales;D_4__Trueperaceae;D_5__Truepera	4.34855657571e-05	4.58381141054e-05	6.47212029793e-05	6.34412976666e-05	4.84927176803e-05	2.500050001e-05	0.000189110336961	0.000670175893181
D_0__Bacteria;D_1__Deinococcus-Thermus;D_2__Deinococci;D_3__Thermales;D_4__Thermaceae;D_5__Thermus	0.0	0.0	0.0	0.0	0.0	8.0001600032e-06	0.0	0.0
D_0__Bacteria;D_1__Elusimicrobia;D_2__Elusimicrobia;D_3__Lineage IIa;D_4__uncultured bacterium;D_5__uncultured bacterium	0.0	0.0	0.0	0.0	0.0	1.0000200004e-06	0.0	0.0
D_0__Bacteria;D_1__Elusimicrobia;D_2__Elusimicrobia;D_3__Lineage IIb;D_4__uncultured bacterium;D_5__uncultured bacterium	0.0	0.0	0.0	0.0	0.0	0.0	1.18937318844e-06	0.0
D_0__Bacteria;D_1__Elusimicrobia;D_2__Elusimicrobia;D_3__Lineage IV;D_4__uncultured bacterium;D_5__uncultured bacterium	0.0	0.0	0.0	0.0	9.89647299599e-06	0.0	0.0	0.0
D_0__Bacteria;D_1__FBP;D_2__uncultured bacterium;D_3__uncultured bacterium;D_4__uncultured bacterium;D_5__uncultured bacterium	2.37193995039e-05	8.59464639476e-06	6.47212029793e-05	8.15673827142e-05	5.93788379759e-06	7.0001400028e-06	0.000402008137691	0.00108443736415
D_0__Bacteria;D_1__Fibrobacteres;D_2__Fibrobacteria;D_3__Fibrobacterales;D_4__Fibrobacteraceae;D_5__possible genus 04	0.0	0.0	0.0	0.0	0.0	1.0000200004e-06	0.0	0.0
D_0__Bacteria;D_1__Fibrobacteres;D_2__Fibrobacteria;D_3__Fibrobacterales;D_4__Fibrobacteraceae;D_5__uncultured	0.0	0.0	1.04389037063e-06	1.00700472487e-06	0.0	0.0	0.0	0.0
D_0__Bacteria;D_1__Firmicutes;D_2__Bacilli;D_3__Bacillales;D_4__Alicyclobacillaceae;D_5__Tumebacillus	0.0	0.0	0.0	2.01400944973e-06	0.0	0.0	0.0	1.59946513886e-05
D_0__Bacteria;D_1__Firmicutes;D_2__Bacilli;D_3__Bacillales;D_4__Bacillaceae;D_5__Bacillus	0.000127491772333	9.16762282108e-05	0.000232787552651	0.000221541039471	3.36480081864e-05	1.30002600052e-05	0.000310426402182	0.000599799427072
D_0__Bacteria;D_1__Firmicutes;D_2__Bacilli;D_3__Bacillales;D_4__Bacillaceae;D_5__Oceanobacillus	0.0	0.0	0.0	2.01400944973e-06	0.0	0.0	0.0	0.0
D_0__Bacteria;D_1__Firmicutes;D_2__Bacilli;D_3__Bacillales;D_4__Bacillaceae;D_5__Virgibacillus	0.0	0.0	0.0	0.0	0.0	0.0	0.0	0.000468643285685
D_0__Bacteria;D_1__Firmicutes;D_2__Bacilli;D_3__Bacillales;D_4__Bacillaceae;Other	0.0	0.0	3.1316711119e-06	3.0210141746e-06	9.89647299599e-07	0.0	0.0	3.19893027772e-06
D_0__Bacteria;D_1__Firmicutes;D_2__Bacilli;D_3__Bacillales;D_4__Family X;D_5__Thermicanus	0.0	0.0	0.0	2.01400944973e-06	0.0	0.0	0.0	0.0
D_0__Bacteria;D_1__Firmicutes;D_2__Bacilli;D_3__Bacillales;D_4__Family XI;D_5__Gemella	0.0	0.0	1.25266844476e-05	1.91330897725e-05	1.58343567936e-05	7.0001400028e-06	5.11430471027e-05	0.000430256122353
D_0__Bacteria;D_1__Firmicutes;D_2__Bacilli;D_3__Bacillales;D_4__Paenibacillaceae;D_5__Ammoniphilus	9.88308312661e-07	0.0	0.0	0.0	0.0	0.0	0.0	0.0
D_0__Bacteria;D_1__Firmicutes;D_2__Bacilli;D_3__Bacillales;D_4__Paenibacillaceae;D_5__Paenibacillus	0.000165047488214	0.000191947102816	0.000848682871325	0.000723029392454	0.00039486927254	9.0001800036e-06	0.0	0.0
D_0__Bacteria;D_1__Firmicutes;D_2__Bacilli;D_3__Bacillales;D_4__Paenibacillaceae;D_5__Saccharibacillus	9.88308312661e-07	0.0	0.0	0.0	0.0	0.0	0.0	0.0
D_0__Bacteria;D_1__Firmicutes;D_2__Bacilli;D_3__Bacillales;D_4__Planococcaceae;Ambiguous_taxa	9.88308312661e-07	0.0	1.04389037063e-06	1.00700472487e-06	0.0	0.0	0.0	0.0
D_0__Bacteria;D_1__Firmicutes;D_2__Bacilli;D_3__Bacillales;D_4__Planococcaceae;D_5__Chryseomicrobium	0.0	0.0	2.08778074127e-06	7.04903307406e-06	0.0	0.0	4.28174347837e-05	0.0
D_0__Bacteria;D_1__Firmicutes;D_2__Bacilli;D_3__Bacillales;D_4__Planococcaceae;D_5__Lysinibacillus	0.0	0.0	0.0	0.0	0.0	1.0000200004e-06	0.0	0.0
D_0__Bacteria;D_1__Firmicutes;D_2__Bacilli;D_3__Bacillales;D_4__Planococcaceae;D_5__Paenisporosarcina	0.0	0.0	0.0	2.01400944973e-06	0.0	0.0	0.0	0.0
D_0__Bacteria;D_1__Firmicutes;D_2__Bacilli;D_3__Bacillales;D_4__Planococcaceae;D_5__Planococcus	9.88308312661e-07	1.43244106579e-06	1.04389037063e-06	1.00700472487e-06	0.0	0.0	5.94686594218e-06	4.79839541657e-06
D_0__Bacteria;D_1__Firmicutes;D_2__Bacilli;D_3__Bacillales;D_4__Planococcaceae;D_5__Planomicrobium	0.0	0.0	1.04389037063e-06	0.0	0.0	0.0	1.18937318844e-06	0.0
D_0__Bacteria;D_1__Firmicutes;D_2__Bacilli;D_3__Bacillales;D_4__Planococcaceae;Other	9.88308312661e-07	0.0	0.0	2.01400944973e-06	0.0	0.0	1.18937318844e-06	6.39786055543e-06
D_0__Bacteria;D_1__Firmicutes;D_2__Bacilli;D_3__Bacillales;D_4__Staphylococcaceae;D_5__Nosocomiicoccus	0.0	0.0	0.0	1.00700472487e-06	0.0	0.0	0.0	0.0
D_0__Bacteria;D_1__Firmicutes;D_2__Bacilli;D_3__Bacillales;D_4__Staphylococcaceae;D_5__Staphylococcus	2.96492493798e-06	1.43244106579e-06	3.34044918603e-05	2.31611086719e-05	0.000128654148948	1.80003600072e-05	0.000664859612336	0.00242798808079
D_0__Bacteria;D_1__Firmicutes;D_2__Bacilli;D_3__Bacillales;D_4__Thermoactinomycetaceae;D_5__Thermoactinomyces	0.0	0.0	2.08778074127e-06	2.01400944973e-06	0.0	0.0	0.0	0.0
D_0__Bacteria;D_1__Firmicutes;D_2__Bacilli;D_3__Bacillales;Other;Other	0.0	0.0	1.04389037063e-06	2.01400944973e-06	0.0	0.0	1.18937318844e-06	1.59946513886e-06
D_0__Bacteria;D_1__Firmicutes;D_2__Bacilli;D_3__Lactobacillales;D_4__Aerococcaceae;D_5__Aerococcus	0.0	0.0	2.08778074127e-06	0.0	0.0	0.0	0.0	0.0
D_0__Bacteria;D_1__Firmicutes;D_2__Bacilli;D_3__Lactobacillales;D_4__Aerococcaceae;D_5__Facklamia	0.0	0.0	0.0	1.00700472487e-06	0.0	0.0	0.0	0.0
D_0__Bacteria;D_1__Firmicutes;D_2__Bacilli;D_3__Lactobacillales;D_4__Aerococcaceae;Other	9.88308312661e-07	0.0	0.0	3.0210141746e-06	0.0	0.0	0.0	0.0
D_0__Bacteria;D_1__Firmicutes;D_2__Bacilli;D_3__Lactobacillales;D_4__Carnobacteriaceae;D_5__Dolosigranulum	9.88308312661e-07	0.0	1.04389037063e-06	8.05603779893e-06	0.0	0.0	0.0	0.0
D_0__Bacteria;D_1__Firmicutes;D_2__Bacilli;D_3__Lactobacillales;D_4__Carnobacteriaceae;D_5__Granulicatella	0.0	0.0	9.3950133357e-06	1.00700472487e-05	3.36480081864e-05	0.0	0.00015937600725	0.000870109035539
D_0__Bacteria;D_1__Firmicutes;D_2__Bacilli;D_3__Lactobacillales;D_4__Carnobacteriaceae;D_5__Marinilactibacillus	0.0	0.0	1.04389037063e-06	0.0	0.0	0.0	0.0	0.0
D_0__Bacteria;D_1__Firmicutes;D_2__Bacilli;D_3__Lactobacillales;D_4__Carnobacteriaceae;D_5__Trichococcus	0.0	1.43244106579e-06	0.0	1.00700472487e-06	0.0	0.0	0.0	0.0
D_0__Bacteria;D_1__Firmicutes;D_2__Bacilli;D_3__Lactobacillales;D_4__Carnobacteriaceae;Other	0.0	0.0	0.0	0.0	0.0	0.0	1.18937318844e-06	1.59946513886e-06
D_0__Bacteria;D_1__Firmicutes;D_2__Bacilli;D_3__Lactobacillales;D_4__Enterococcaceae;D_5__Enterococcus	0.0	0.0	2.08778074127e-06	1.00700472487e-06	0.0	0.0	8.32561231905e-06	0.0
D_0__Bacteria;D_1__Firmicutes;D_2__Bacilli;D_3__Lactobacillales;D_4__Streptococcaceae;D_5__Lactococcus	0.0	0.0	0.0	5.03502362433e-06	0.0	9.0001800036e-06	0.0	0.000847716523595
D_0__Bacteria;D_1__Firmicutes;D_2__Bacilli;D_3__Lactobacillales;D_4__Streptococcaceae;D_5__Streptococcus	1.48246246899e-05	4.29732319738e-06	6.78528740912e-05	5.63922645925e-05	0.000217722405912	6.10012200244e-05	0.0010490271522	0.00582205310544
D_0__Bacteria;D_1__Firmicutes;D_2__Bacilli;D_3__Lactobacillales;Other;Other	0.0	0.0	0.0	0.0	0.0	0.0	0.0	1.59946513886e-06
D_0__Bacteria;D_1__Firmicutes;D_2__Clostridia;D_3__Clostridiales;D_4__Clostridiaceae 1;D_5__Clostridium sensu stricto 13	0.0	0.0	0.0	0.0	5.93788379759e-06	1.0000200004e-06	2.14087173918e-05	1.59946513886e-06
D_0__Bacteria;D_1__Firmicutes;D_2__Clostridia;D_3__Clostridiales;D_4__Family XI;D_5__Anaerococcus	0.0	0.0	5.21945185317e-06	1.5105070873e-05	0.0	3.0000600012e-06	8.4445496379e-05	0.00218326991454
D_0__Bacteria;D_1__Firmicutes;D_2__Clostridia;D_3__Clostridiales;D_4__Family XI;D_5__Ezakiella	0.0	0.0	1.35705748182e-05	1.40980661481e-05	0.0	0.0	0.0	0.0
D_0__Bacteria;D_1__Firmicutes;D_2__Clostridia;D_3__Clostridiales;D_4__Family XI;D_5__Finegoldia	0.0	0.0	2.08778074127e-06	4.02801889946e-06	0.0	0.0	5.11430471027e-05	0.0
D_0__Bacteria;D_1__Firmicutes;D_2__Clostridia;D_3__Clostridiales;D_4__Family XI;D_5__Helcococcus	0.0	0.0	1.04389037063e-06	2.01400944973e-06	0.0	0.0	0.0	0.0
D_0__Bacteria;D_1__Firmicutes;D_2__Clostridia;D_3__Clostridiales;D_4__Family XI;D_5__Murdochiella	0.0	0.0	0.0	2.01400944973e-06	0.0	0.0	0.0	0.0
D_0__Bacteria;D_1__Firmicutes;D_2__Clostridia;D_3__Clostridiales;D_4__Family XI;D_5__Parvimonas	9.88308312661e-07	0.0	2.08778074127e-06	3.0210141746e-06	9.89647299599e-07	7.0001400028e-06	5.23324202912e-05	1.59946513886e-06
D_0__Bacteria;D_1__Firmicutes;D_2__Clostridia;D_3__Clostridiales;D_4__Family XI;D_5__Peptoniphilus	0.0	0.0	1.67022459301e-05	1.20840566984e-05	0.0	0.0	0.0	0.0
D_0__Bacteria;D_1__Firmicutes;D_2__Clostridia;D_3__Clostridiales;D_4__Family XI;D_5__uncultured	0.0	0.0	3.1316711119e-06	0.0	0.0	0.0	0.0	0.0
D_0__Bacteria;D_1__Firmicutes;D_2__Clostridia;D_3__Clostridiales;D_4__Family XIII;D_5__Mogibacterium	0.0	0.0	1.04389037063e-06	0.0	0.0	0.0	1.78405978265e-05	0.0
D_0__Bacteria;D_1__Firmicutes;D_2__Clostridia;D_3__Clostridiales;D_4__Family XIII;D_5__[Eubacterium] brachy group	0.0	0.0	1.04389037063e-06	0.0	0.0	0.0	0.0	0.0
D_0__Bacteria;D_1__Firmicutes;D_2__Clostridia;D_3__Clostridiales;D_4__Family XIII;D_5__[Eubacterium] nodatum group	0.0	0.0	4.17556148253e-06	0.0	0.0	0.0	0.0	0.0
D_0__Bacteria;D_1__Firmicutes;D_2__Clostridia;D_3__Clostridiales;D_4__Family XIII;D_5__[Eubacterium] saphenum group	0.0	0.0	0.0	0.0	0.0	0.0	1.07043586959e-05	0.0
D_0__Bacteria;D_1__Firmicutes;D_2__Clostridia;D_3__Clostridiales;D_4__Family XIII;D_5__uncultured	0.0	0.0	0.0	1.00700472487e-06	0.0	0.0	0.0	0.000204731537774
D_0__Bacteria;D_1__Firmicutes;D_2__Clostridia;D_3__Clostridiales;D_4__Heliobacteriaceae;D_5__Hydrogenispora	0.0	1.43244106579e-06	0.0	0.0	0.0	0.0	0.0	0.0
D_0__Bacteria;D_1__Firmicutes;D_2__Clostridia;D_3__Clostridiales;D_4__Lachnospiraceae;D_5__Anaerostipes	0.0	0.0	1.04389037063e-06	0.0	0.0	0.0	0.0	0.0
D_0__Bacteria;D_1__Firmicutes;D_2__Clostridia;D_3__Clostridiales;D_4__Lachnospiraceae;D_5__Blautia	0.0	0.0	0.0	2.01400944973e-06	0.0	0.0	0.0	0.0
D_0__Bacteria;D_1__Firmicutes;D_2__Clostridia;D_3__Clostridiales;D_4__Lachnospiraceae;D_5__Catonella	0.0	0.0	0.0	1.00700472487e-06	1.28654148948e-05	0.0	0.0	0.0
D_0__Bacteria;D_1__Firmicutes;D_2__Clostridia;D_3__Clostridiales;D_4__Lachnospiraceae;D_5__Coprococcus 1	0.0	0.0	2.08778074127e-06	0.0	0.0	0.0	0.0	0.0
D_0__Bacteria;D_1__Firmicutes;D_2__Clostridia;D_3__Clostridiales;D_4__Lachnospiraceae;D_5__Johnsonella	0.0	0.0	3.1316711119e-06	3.0210141746e-06	0.0	5.000100002e-06	2.97343297109e-05	0.000403065214992
D_0__Bacteria;D_1__Firmicutes;D_2__Clostridia;D_3__Clostridiales;D_4__Lachnospiraceae;D_5__Lachnoanaerobaculum	0.0	0.0	2.08778074127e-06	0.0	0.0	0.0	1.78405978265e-05	0.000215927793746
D_0__Bacteria;D_1__Firmicutes;D_2__Clostridia;D_3__Clostridiales;D_4__Lachnospiraceae;D_5__Lachnospiraceae ND3007 group	0.0	0.0	1.04389037063e-06	0.0	0.0	0.0	0.0	0.0
D_0__Bacteria;D_1__Firmicutes;D_2__Clostridia;D_3__Clostridiales;D_4__Lachnospiraceae;D_5__Lachnospiraceae UCG-008	0.0	0.0	1.04389037063e-06	0.0	0.0	0.0	0.0	0.0
D_0__Bacteria;D_1__Firmicutes;D_2__Clostridia;D_3__Clostridiales;D_4__Lachnospiraceae;D_5__Oribacterium	2.96492493798e-06	0.0	2.08778074127e-06	3.0210141746e-06	0.0	1.0000200004e-06	0.0	0.000614194613321
D_0__Bacteria;D_1__Firmicutes;D_2__Clostridia;D_3__Clostridiales;D_4__Lachnospiraceae;D_5__Roseburia	0.0	0.0	4.17556148253e-06	4.02801889946e-06	0.0	0.0	0.0	0.0
D_0__Bacteria;D_1__Firmicutes;D_2__Clostridia;D_3__Clostridiales;D_4__Lachnospiraceae;D_5__Shuttleworthia	0.0	0.0	0.0	2.01400944973e-06	0.0	2.0000400008e-06	0.0	0.000834920802484
D_0__Bacteria;D_1__Firmicutes;D_2__Clostridia;D_3__Clostridiales;D_4__Lachnospiraceae;D_5__uncultured	0.0	0.0	0.0	1.00700472487e-06	0.0	0.0	0.0	0.0
D_0__Bacteria;D_1__Firmicutes;D_2__Clostridia;D_3__Clostridiales;D_4__Lachnospiraceae;Other	0.0	0.0	4.17556148253e-06	1.00700472487e-06	0.0	0.0	0.0	0.0
D_0__Bacteria;D_1__Firmicutes;D_2__Clostridia;D_3__Clostridiales;D_4__Peptococcaceae;D_5__Desulfosporosinus	0.0	0.0	6.2633422238e-06	0.0	0.0	0.0	0.0	0.0
D_0__Bacteria;D_1__Firmicutes;D_2__Clostridia;D_3__Clostridiales;D_4__Peptococcaceae;D_5__Peptococcus	9.88308312661e-07	0.0	1.04389037063e-06	0.0	0.0	0.0	0.0	0.0
D_0__Bacteria;D_1__Firmicutes;D_2__Clostridia;D_3__Clostridiales;D_4__Peptostreptococcaceae;D_5__Filifactor	0.0	1.43244106579e-06	0.0	2.01400944973e-06	7.91717839679e-06	2.0000400008e-06	0.0	0.000679772684014
D_0__Bacteria;D_1__Firmicutes;D_2__Clostridia;D_3__Clostridiales;D_4__Peptostreptococcaceae;D_5__Peptoclostridium	0.0	0.0	4.17556148253e-06	1.00700472487e-06	1.9792945992e-06	0.0	0.000137967289859	0.0
D_0__Bacteria;D_1__Firmicutes;D_2__Clostridia;D_3__Clostridiales;D_4__Peptostreptococcaceae;D_5__Peptostreptococcus	0.0	0.0	0.0	0.0	9.89647299599e-07	0.0	0.0	0.0
D_0__Bacteria;D_1__Firmicutes;D_2__Clostridia;D_3__Clostridiales;D_4__Peptostreptococcaceae;D_5__Sporacetigenium	0.0	0.0	1.04389037063e-06	0.0	0.0	0.0	0.0	0.0
D_0__Bacteria;D_1__Firmicutes;D_2__Clostridia;D_3__Clostridiales;D_4__Peptostreptococcaceae;D_5__[Eubacterium] yurii group	0.0	0.0	1.04389037063e-06	0.0	0.0	0.0	3.56811956531e-06	0.0
D_0__Bacteria;D_1__Firmicutes;D_2__Clostridia;D_3__Clostridiales;D_4__Peptostreptococcaceae;Other	0.0	0.0	0.0	0.0	0.0	0.0	1.18937318844e-06	0.0
D_0__Bacteria;D_1__Firmicutes;D_2__Clostridia;D_3__Clostridiales;D_4__Ruminococcaceae;D_5__Caproiciproducens	0.0	0.0	2.08778074127e-06	0.0	0.0	0.0	0.0	0.0
D_0__Bacteria;D_1__Firmicutes;D_2__Clostridia;D_3__Clostridiales;D_4__Ruminococcaceae;D_5__Faecalibacterium	0.0	0.0	2.08778074127e-06	2.01400944973e-06	0.0	0.0	0.0	0.0
D_0__Bacteria;D_1__Firmicutes;D_2__Clostridia;D_3__Clostridiales;D_4__Ruminococcaceae;D_5__Fastidiosipila	0.0	0.0	2.08778074127e-06	2.01400944973e-06	0.0	0.0	0.0	0.0
D_0__Bacteria;D_1__Firmicutes;D_2__Clostridia;D_3__Halanaerobiales;D_4__ODP1230B8.23;D_5__uncultured bacterium	0.0	0.0	0.0	3.0210141746e-06	0.0	0.0	0.0	0.0
D_0__Bacteria;D_1__Firmicutes;D_2__Clostridia;D_3__Thermoanaerobacterales;D_4__Thermoanaerobacteraceae;D_5__Gelria	0.0	0.0	1.04389037063e-06	1.00700472487e-06	0.0	0.0	0.0	0.0
D_0__Bacteria;D_1__Firmicutes;D_2__Erysipelotrichia;D_3__Erysipelotrichales;D_4__Erysipelotrichaceae;D_5__Erysipelotrichaceae UCG-007	0.0	0.0	0.0	1.00700472487e-06	0.0	0.0	0.0	0.0005886031711
D_0__Bacteria;D_1__Firmicutes;D_2__Erysipelotrichia;D_3__Erysipelotrichales;D_4__Erysipelotrichaceae;D_5__Solobacterium	0.0	0.0	0.0	0.0	0.0	0.0	0.0	4.79839541657e-06
D_0__Bacteria;D_1__Firmicutes;D_2__Erysipelotrichia;D_3__Erysipelotrichales;D_4__Erysipelotrichaceae;Other	0.0	0.0	3.1316711119e-06	0.0	0.0	0.0	0.0	0.0
D_0__Bacteria;D_1__Firmicutes;D_2__Negativicutes;D_3__Selenomonadales;D_4__Veillonellaceae;D_5__Dialister	0.0	0.0	5.21945185317e-06	1.00700472487e-06	7.91717839679e-06	0.0	0.0	0.0
D_0__Bacteria;D_1__Firmicutes;D_2__Negativicutes;D_3__Selenomonadales;D_4__Veillonellaceae;D_5__Selenomonas 3	0.0	0.0	2.08778074127e-06	0.0	0.0	0.0	3.56811956531e-05	0.0
D_0__Bacteria;D_1__Firmicutes;D_2__Negativicutes;D_3__Selenomonadales;D_4__Veillonellaceae;D_5__Veillonella	0.0	0.0	0.0	4.02801889946e-06	1.9792945992e-06	0.0	0.000145103528989	0.0
D_0__Bacteria;D_1__Fusobacteria;D_2__Fusobacteriia;D_3__Fusobacteriales;D_4__Fusobacteriaceae;D_5__Fusobacterium	2.96492493798e-06	2.86488213159e-06	2.71411496365e-05	3.22241511957e-05	4.75030703807e-05	2.20004400088e-05	0.000739790123207	0.00482238739366
D_0__Bacteria;D_1__Fusobacteria;D_2__Fusobacteriia;D_3__Fusobacteriales;D_4__Leptotrichiaceae;D_5__Leptotrichia	1.97661662532e-06	0.0	6.2633422238e-06	1.30910614233e-05	7.91717839679e-06	4.0000800016e-06	0.00022835965218	0.000555014403184
D_0__Bacteria;D_1__Gemmatimonadetes;D_2__BD2-11 terrestrial group;D_3__uncultured bacterium;D_4__uncultured bacterium;D_5__uncultured bacterium	6.91815818863e-06	1.43244106579e-06	3.1316711119e-06	0.0	0.0	0.0	0.0	0.0
D_0__Bacteria;D_1__Gemmatimonadetes;D_2__Gemmatimonadetes;D_3__Gemmatimonadales;D_4__Gemmatimonadaceae;D_5__Gemmatimonas	4.94154156331e-06	1.43244106579e-06	1.56583555595e-05	6.0420283492e-06	1.78136513928e-05	0.0	1.30831050728e-05	1.59946513886e-06
D_0__Bacteria;D_1__Gemmatimonadetes;D_2__Gemmatimonadetes;D_3__Gemmatimonadales;D_4__Gemmatimonadaceae;D_5__Gemmatirosa	0.0	0.0	0.0	2.01400944973e-06	0.0	0.0	3.56811956531e-06	0.0
D_0__Bacteria;D_1__Gemmatimonadetes;D_2__Gemmatimonadetes;D_3__Gemmatimonadales;D_4__Gemmatimonadaceae;D_5__uncultured	4.24972574444e-05	3.4378585579e-05	0.000128398515588	0.000125875590608	6.23477798747e-05	2.30004600092e-05	0.000468613036244	4.79839541657e-06
D_0__Bacteria;D_1__Gemmatimonadetes;D_2__Gemmatimonadetes;D_3__Gemmatimonadales;D_4__Gemmatimonadaceae;Other	0.0	0.0	1.04389037063e-06	3.0210141746e-06	0.0	0.0	0.0	0.0
D_0__Bacteria;D_1__Gemmatimonadetes;D_2__Longimicrobia;D_3__Longimicrobiales;D_4__Longimicrobiaceae;D_5__Longimicrobium	9.88308312661e-07	0.0	1.04389037063e-06	1.30910614233e-05	0.0	0.0	0.0	0.0
D_0__Bacteria;D_1__Gemmatimonadetes;D_2__Longimicrobia;D_3__Longimicrobiales;D_4__Longimicrobiaceae;D_5__uncultured bacterium	0.00334245871342	0.00326310074788	0.00207629794719	0.00211068190332	0.00773409364637	0.00193603872077	0.000890840518139	0.000860512244705
D_0__Bacteria;D_1__Gemmatimonadetes;D_2__S0134 terrestrial group;D_3__uncultured Gemmatimonadetes bacterium;D_4__uncultured Gemmatimonadetes bacterium;D_5__uncultured Gemmatimonadetes bacterium	1.97661662532e-06	0.0	1.04389037063e-06	6.0420283492e-06	4.94823649799e-06	3.0000600012e-06	0.0	0.0
D_0__Bacteria;D_1__Gemmatimonadetes;D_2__S0134 terrestrial group;D_3__uncultured bacterium;D_4__uncultured bacterium;D_5__uncultured bacterium	2.96492493798e-05	2.00541749211e-05	0.000126310734847	0.000122854576434	0.000208815580215	4.30008600172e-05	0.000196246576092	0.000591802101377
D_0__Bacteria;D_1__Hydrogenedentes;D_2__uncultured bacterium;D_3__uncultured bacterium;D_4__uncultured bacterium;D_5__uncultured bacterium	1.97661662532e-06	0.0	5.21945185317e-06	1.00700472487e-06	0.0	0.0	0.0	0.0
D_0__Bacteria;D_1__Nitrospirae;D_2__Nitrospira;D_3__Nitrospirales;D_4__0319-6A21;Other	0.0	0.0	0.0	0.0	0.0	0.0	0.0	1.59946513886e-06
D_0__Bacteria;D_1__Nitrospirae;D_2__Nitrospira;D_3__Nitrospirales;D_4__Nitrospiraceae;D_5__Nitrospira	0.00481306148266	0.00388334772937	0.00244479124802	0.00235236303729	0.00250677660988	0.000654013080262	0.000589929101464	0.00184098437483
D_0__Bacteria;D_1__Nitrospirae;D_2__Nitrospira;D_3__Nitrospirales;D_4__Nitrospiraceae;D_5__uncultured	0.0	0.0	0.0	0.0	9.89647299599e-07	1.80003600072e-05	0.0	0.0
D_0__Bacteria;D_1__Planctomycetes;D_2__Phycisphaerae;D_3__Phycisphaerales;D_4__Phycisphaeraceae;D_5__I-8	0.0	0.0	0.0	1.00700472487e-06	0.0	0.0	0.0	0.0
D_0__Bacteria;D_1__Planctomycetes;D_2__Phycisphaerae;D_3__Phycisphaerales;D_4__Phycisphaeraceae;D_5__SM1A02	0.0	0.0	0.0	1.00700472487e-06	0.0	0.0	0.0	0.0
D_0__Bacteria;D_1__Planctomycetes;D_2__Phycisphaerae;D_3__Phycisphaerales;D_4__Phycisphaeraceae;D_5__uncultured	9.88308312661e-07	0.0	6.2633422238e-06	0.0	0.0	0.0	0.0	1.59946513886e-06
D_0__Bacteria;D_1__Planctomycetes;D_2__Phycisphaerae;D_3__Tepidisphaerales;D_4__Tepidisphaeraceae;Ambiguous_taxa	0.0	0.0	1.04389037063e-06	0.0	2.9689418988e-06	0.0	0.0	0.0
D_0__Bacteria;D_1__Planctomycetes;D_2__Phycisphaerae;D_3__Tepidisphaerales;D_4__Tepidisphaeraceae;D_5__uncultured bacterium	3.95323325064e-06	4.29732319738e-06	8.35112296507e-06	1.10770519735e-05	6.92753109719e-06	1.0000200004e-06	3.56811956531e-06	0.0
D_0__Bacteria;D_1__Planctomycetes;D_2__Phycisphaerae;D_3__Tepidisphaerales;D_4__Tepidisphaeraceae;Other	9.88308312661e-07	1.43244106579e-06	2.08778074127e-06	2.01400944973e-06	0.0	0.0	0.0	0.0
D_0__Bacteria;D_1__Planctomycetes;D_2__Planctomycetacia;D_3__Planctomycetales;D_4__Planctomycetaceae;D_5__Blastopirellula	0.0	0.0	1.04389037063e-06	0.0	0.0	3.0000600012e-06	0.0	0.0
D_0__Bacteria;D_1__Planctomycetes;D_2__Planctomycetacia;D_3__Planctomycetales;D_4__Planctomycetaceae;D_5__Gemmata	0.000429914116008	0.000325164121935	0.00057622748459	0.000581041726248	0.000158343567936	2.90005800116e-05	0.000567331010884	0.000123158815692
D_0__Bacteria;D_1__Planctomycetes;D_2__Planctomycetacia;D_3__Planctomycetales;D_4__Planctomycetaceae;D_5__Isosphaera	0.0	4.29732319738e-06	0.0	1.00700472487e-06	0.0	0.0	0.0	0.0
D_0__Bacteria;D_1__Planctomycetes;D_2__Planctomycetacia;D_3__Planctomycetales;D_4__Planctomycetaceae;D_5__Pir4 lineage	0.0	2.86488213159e-06	3.1316711119e-06	1.00700472487e-06	1.9792945992e-06	1.0000200004e-05	0.0	3.19893027772e-06
D_0__Bacteria;D_1__Planctomycetes;D_2__Planctomycetacia;D_3__Planctomycetales;D_4__Planctomycetaceae;D_5__Pirellula	3.95323325064e-06	0.0	1.04389037063e-06	3.0210141746e-06	0.0	0.0	0.0	1.59946513886e-06
D_0__Bacteria;D_1__Planctomycetes;D_2__Planctomycetacia;D_3__Planctomycetales;D_4__Planctomycetaceae;D_5__Planctomyces	0.000188766887718	0.000146108988711	0.000327781576379	0.00037863377655	2.86997716884e-05	3.10006200124e-05	0.000233117144933	0.000438253448047
D_0__Bacteria;D_1__Planctomycetes;D_2__Planctomycetacia;D_3__Planctomycetales;D_4__Planctomycetaceae;D_5__Rhodopirellula	1.18596997519e-05	8.59464639476e-06	5.21945185317e-06	5.03502362433e-06	3.9585891984e-06	0.0	0.0	0.0
D_0__Bacteria;D_1__Planctomycetes;D_2__Planctomycetacia;D_3__Planctomycetales;D_4__Planctomycetaceae;D_5__Singulisphaera	9.88308312661e-07	0.0	2.08778074127e-06	1.00700472487e-06	0.0	0.0	1.18937318844e-06	1.59946513886e-06
D_0__Bacteria;D_1__Planctomycetes;D_2__Planctomycetacia;D_3__Planctomycetales;D_4__Planctomycetaceae;D_5__uncultured	0.000518861864147	0.000492759726633	0.000670177617947	0.000635419981391	3.06790662876e-05	9.0001800036e-06	0.000460287423925	0.000882904756649
D_0__Bacteria;D_1__Planctomycetes;D_2__Planctomycetacia;D_3__Planctomycetales;D_4__Planctomycetaceae;Other	0.0	0.0	1.04389037063e-06	1.00700472487e-06	0.0	0.0	0.0	0.0
D_0__Bacteria;D_1__Proteobacteria;D_2__Alphaproteobacteria;D_3__Alphaproteobacteria Incertae Sedis;D_4__Unknown Family;D_5__uncultured	0.0	0.0	1.04389037063e-06	0.0	0.0	0.0	0.0	0.0
D_0__Bacteria;D_1__Proteobacteria;D_2__Alphaproteobacteria;D_3__Caulobacterales;D_4__Caulobacteraceae;Ambiguous_taxa	0.0	0.0	0.0	0.0	9.89647299599e-07	0.0	0.0	0.0
D_0__Bacteria;D_1__Proteobacteria;D_2__Alphaproteobacteria;D_3__Caulobacterales;D_4__Caulobacteraceae;D_5__Brevundimonas	0.0	0.0	1.04389037063e-05	7.04903307406e-06	9.89647299599e-07	2.40004800096e-05	0.000438878706533	0.00133715285608
D_0__Bacteria;D_1__Proteobacteria;D_2__Alphaproteobacteria;D_3__Caulobacterales;D_4__Caulobacteraceae;D_5__Phenylobacterium	0.0	0.0	3.1316711119e-06	5.03502362433e-06	0.0	0.0	0.0	0.0
D_0__Bacteria;D_1__Proteobacteria;D_2__Alphaproteobacteria;D_3__Caulobacterales;D_4__Caulobacteraceae;D_5__uncultured	0.00200527756639	0.00193666032095	0.00109295321805	0.00113892234382	0.00096292682251	0.000360007200144	0.000302100789863	0.0
D_0__Bacteria;D_1__Proteobacteria;D_2__Alphaproteobacteria;D_3__Rhizobiales;D_4__1174-901-12;Ambiguous_taxa	0.0	2.86488213159e-06	1.04389037063e-06	0.0	0.0	0.0	0.0	0.0
D_0__Bacteria;D_1__Proteobacteria;D_2__Alphaproteobacteria;D_3__Rhizobiales;D_4__1174-901-12;D_5__uncultured Rhizobiales bacterium	0.0	0.0	0.0	0.0	9.89647299599e-07	2.0000400008e-06	0.0	0.0
D_0__Bacteria;D_1__Proteobacteria;D_2__Alphaproteobacteria;D_3__Rhizobiales;D_4__1174-901-12;Other	0.0	0.0	2.08778074127e-06	1.00700472487e-06	0.0	1.0000200004e-06	0.0	0.0
D_0__Bacteria;D_1__Proteobacteria;D_2__Alphaproteobacteria;D_3__Rhizobiales;D_4__A0839;D_5__uncultured bacterium	0.0	0.0	0.0	1.00700472487e-06	0.0	0.0	0.0	0.0
D_0__Bacteria;D_1__Proteobacteria;D_2__Alphaproteobacteria;D_3__Rhizobiales;D_4__Aurantimonadaceae;D_5__Aureimonas	2.56960161292e-05	2.43514981185e-05	1.77461363008e-05	2.01400944973e-05	9.89647299599e-07	3.0000600012e-06	0.00011417982609	0.0
D_0__Bacteria;D_1__Proteobacteria;D_2__Alphaproteobacteria;D_3__Rhizobiales;D_4__Aurantimonadaceae;Other	1.97661662532e-06	0.0	0.0	1.00700472487e-06	1.78136513928e-05	0.0	2.37874637687e-06	0.0
D_0__Bacteria;D_1__Proteobacteria;D_2__Alphaproteobacteria;D_3__Rhizobiales;D_4__Beijerinckiaceae;D_5__uncultured	2.96492493798e-06	2.86488213159e-06	0.0	5.03502362433e-06	9.89647299599e-07	0.0	0.0	0.0
D_0__Bacteria;D_1__Proteobacteria;D_2__Alphaproteobacteria;D_3__Rhizobiales;D_4__Beijerinckiaceae;Other	5.92984987597e-06	4.29732319738e-06	1.25266844476e-05	8.05603779893e-06	1.4844709494e-05	0.0	1.18937318844e-06	0.0
D_0__Bacteria;D_1__Proteobacteria;D_2__Alphaproteobacteria;D_3__Rhizobiales;D_4__Bradyrhizobiaceae;D_5__Afipia	0.000873664548393	0.000668949977726	0.00115663053066	0.00128997305255	5.64098960771e-05	7.0001400028e-05	2.97343297109e-05	1.59946513886e-06
D_0__Bacteria;D_1__Proteobacteria;D_2__Alphaproteobacteria;D_3__Rhizobiales;D_4__Bradyrhizobiaceae;D_5__Bosea	0.0	1.43244106579e-06	1.04389037063e-06	2.01400944973e-06	1.9792945992e-06	0.0	0.0	0.0
D_0__Bacteria;D_1__Proteobacteria;D_2__Alphaproteobacteria;D_3__Rhizobiales;D_4__Bradyrhizobiaceae;D_5__Bradyrhizobium	8.89477481395e-06	1.00270874606e-05	1.04389037063e-05	7.04903307406e-06	7.91717839679e-06	1.20002400048e-05	1.18937318844e-06	1.59946513886e-06
D_0__Bacteria;D_1__Proteobacteria;D_2__Alphaproteobacteria;D_3__Rhizobiales;D_4__Bradyrhizobiaceae;D_5__Nitrobacter	9.88308312661e-07	0.0	0.0	1.00700472487e-06	0.0	0.0	0.0	0.0
D_0__Bacteria;D_1__Proteobacteria;D_2__Alphaproteobacteria;D_3__Rhizobiales;D_4__Bradyrhizobiaceae;D_5__uncultured	0.000484271073204	0.000449786494659	0.000573095813478	0.00052968448528	0.00017219863013	9.30018600372e-05	0.000124884184786	1.59946513886e-06
D_0__Bacteria;D_1__Proteobacteria;D_2__Alphaproteobacteria;D_3__Rhizobiales;D_4__Bradyrhizobiaceae;Other	1.18596997519e-05	1.43244106579e-06	1.56583555595e-05	2.21541039471e-05	2.9689418988e-06	3.0000600012e-06	2.37874637687e-06	0.0
D_0__Bacteria;D_1__Proteobacteria;D_2__Alphaproteobacteria;D_3__Rhizobiales;D_4__Brucellaceae;Other	0.0	0.0	0.0	2.01400944973e-06	0.0	1.30002600052e-05	0.0	0.0
D_0__Bacteria;D_1__Proteobacteria;D_2__Alphaproteobacteria;D_3__Rhizobiales;D_4__C2U;D_5__uncultured bacterium	1.97661662532e-06	0.0	1.04389037063e-06	3.0210141746e-06	0.0	0.0	1.18937318844e-06	0.0
D_0__Bacteria;D_1__Proteobacteria;D_2__Alphaproteobacteria;D_3__Rhizobiales;D_4__DUNssu044;Ambiguous_taxa	0.00118695828351	0.00120325049527	0.00199905005976	0.00192136501504	0.00367456042341	0.000805016100322	0.0007302751377	1.59946513886e-06
D_0__Bacteria;D_1__Proteobacteria;D_2__Alphaproteobacteria;D_3__Rhizobiales;D_4__DUNssu044;D_5__uncultured bacterium	1.38363163773e-05	1.43244106579e-05	2.60972592658e-05	1.81260850476e-05	3.06790662876e-05	4.0000800016e-06	7.13623913062e-06	0.0
D_0__Bacteria;D_1__Proteobacteria;D_2__Alphaproteobacteria;D_3__Rhizobiales;D_4__DUNssu044;Other	3.95323325064e-06	4.29732319738e-06	4.17556148253e-06	2.01400944973e-06	3.9585891984e-06	1.0000200004e-06	1.18937318844e-06	0.0
D_0__Bacteria;D_1__Proteobacteria;D_2__Alphaproteobacteria;D_3__Rhizobiales;D_4__FukuN57;D_5__uncultured bacterium	0.0	0.0	0.0	0.0	9.89647299599e-07	0.0	1.18937318844e-06	0.0
D_0__Bacteria;D_1__Proteobacteria;D_2__Alphaproteobacteria;D_3__Rhizobiales;D_4__Hyphomicrobiaceae;Ambiguous_taxa	0.0	0.0	1.04389037063e-06	0.0	0.0	0.0	0.0	0.0
D_0__Bacteria;D_1__Proteobacteria;D_2__Alphaproteobacteria;D_3__Rhizobiales;D_4__Hyphomicrobiaceae;D_5__Devosia	8.30178982635e-05	6.15949658291e-05	0.000303772097854	0.000354465663153	0.00017219863013	0.000117002340047	0.000118937318844	0.0
D_0__Bacteria;D_1__Proteobacteria;D_2__Alphaproteobacteria;D_3__Rhizobiales;D_4__Hyphomicrobiaceae;D_5__Hyphomicrobium	0.0	0.0	1.04389037063e-06	9.0630425238e-06	0.0	0.0	0.0	0.0
D_0__Bacteria;D_1__Proteobacteria;D_2__Alphaproteobacteria;D_3__Rhizobiales;D_4__Hyphomicrobiaceae;D_5__Pedomicrobium	0.00027474971092	0.000247812304382	0.000902965170598	0.000856961020861	0.00182391997316	0.00204804096082	2.37874637687e-06	1.59946513886e-06
D_0__Bacteria;D_1__Proteobacteria;D_2__Alphaproteobacteria;D_3__Rhizobiales;D_4__Hyphomicrobiaceae;D_5__Rhodomicrobium	0.0	0.0	0.0	0.0	1.9792945992e-06	0.0	0.0	0.0
D_0__Bacteria;D_1__Proteobacteria;D_2__Alphaproteobacteria;D_3__Rhizobiales;D_4__Hyphomicrobiaceae;D_5__Rhodoplanes	2.27310911912e-05	8.59464639476e-06	1.56583555595e-05	1.5105070873e-05	2.37515351904e-05	2.30004600092e-05	2.37874637687e-06	1.59946513886e-06
D_0__Bacteria;D_1__Proteobacteria;D_2__Alphaproteobacteria;D_3__Rhizobiales;D_4__Hyphomicrobiaceae;D_5__uncultured	0.0	0.0	1.04389037063e-06	0.0	0.0	4.0000800016e-06	0.0	0.0
D_0__Bacteria;D_1__Proteobacteria;D_2__Alphaproteobacteria;D_3__Rhizobiales;D_4__Hyphomicrobiaceae;Other	0.0	0.0	4.17556148253e-06	0.0	9.89647299599e-07	1.0000200004e-06	0.0	0.0
D_0__Bacteria;D_1__Proteobacteria;D_2__Alphaproteobacteria;D_3__Rhizobiales;D_4__JG34-KF-361;Ambiguous_taxa	0.0	0.0	0.0	0.0	0.0	1.0000200004e-06	0.0	0.0
D_0__Bacteria;D_1__Proteobacteria;D_2__Alphaproteobacteria;D_3__Rhizobiales;D_4__JG34-KF-361;D_5__uncultured bacterium	2.27310911912e-05	1.71892927895e-05	4.59311763079e-05	8.05603779893e-05	4.35444811824e-05	6.20012400248e-05	0.000164133500004	0.000247917096523
D_0__Bacteria;D_1__Proteobacteria;D_2__Alphaproteobacteria;D_3__Rhizobiales;D_4__JG34-KF-361;D_5__uncultured forest soil bacterium	0.0	4.29732319738e-06	0.0	4.02801889946e-06	6.92753109719e-06	0.0	0.0	0.0
D_0__Bacteria;D_1__Proteobacteria;D_2__Alphaproteobacteria;D_3__Rhizobiales;D_4__JG34-KF-361;Other	6.91815818863e-06	1.43244106579e-06	4.17556148253e-06	1.81260850476e-05	2.9689418988e-06	0.0	0.0	0.0
D_0__Bacteria;D_1__Proteobacteria;D_2__Alphaproteobacteria;D_3__Rhizobiales;D_4__KF-JG30-B3;D_5__uncultured bacterium	4.15089491318e-05	6.01625247633e-05	1.35705748182e-05	1.10770519735e-05	3.36480081864e-05	0.0	0.0	0.0
D_0__Bacteria;D_1__Proteobacteria;D_2__Alphaproteobacteria;D_3__Rhizobiales;D_4__MNG7;Other	0.0	0.0	0.0	2.01400944973e-06	0.0	0.0	0.0	0.0
D_0__Bacteria;D_1__Proteobacteria;D_2__Alphaproteobacteria;D_3__Rhizobiales;D_4__Methylobacteriaceae;D_5__Methylobacterium	9.88308312661e-07	0.0	0.000104389037063	0.000132924623682	9.89647299599e-07	0.0	6.5415525364e-05	0.0
D_0__Bacteria;D_1__Proteobacteria;D_2__Alphaproteobacteria;D_3__Rhizobiales;D_4__Methylobacteriaceae;D_5__Microvirga	2.96492493798e-06	0.0	2.08778074127e-06	1.30910614233e-05	0.0	0.0	1.18937318844e-06	0.0
D_0__Bacteria;D_1__Proteobacteria;D_2__Alphaproteobacteria;D_3__Rhizobiales;D_4__Methylobacteriaceae;D_5__Psychroglaciecola	0.0	2.86488213159e-06	3.1316711119e-06	4.02801889946e-06	1.9792945992e-06	0.0	0.0	0.0
D_0__Bacteria;D_1__Proteobacteria;D_2__Alphaproteobacteria;D_3__Rhizobiales;D_4__Methylobacteriaceae;D_5__uncultured	1.68012413152e-05	1.00270874606e-05	3.23606014896e-05	4.83362267936e-05	1.08861202956e-05	5.000100002e-06	0.00015937600725	0.0
D_0__Bacteria;D_1__Proteobacteria;D_2__Alphaproteobacteria;D_3__Rhizobiales;D_4__Methylobacteriaceae;Other	8.89477481395e-06	1.43244106579e-06	5.84578607555e-05	4.5315212619e-05	2.57308297896e-05	1.60003200064e-05	8.56348695674e-05	0.0
D_0__Bacteria;D_1__Proteobacteria;D_2__Alphaproteobacteria;D_3__Rhizobiales;D_4__Methylocystaceae;D_5__Pleomorphomonas	0.0	0.0	0.0	1.00700472487e-06	0.0	0.0	0.0	0.0
D_0__Bacteria;D_1__Proteobacteria;D_2__Alphaproteobacteria;D_3__Rhizobiales;D_4__Methylocystaceae;Other	0.0	0.0	2.08778074127e-06	0.0	0.0	0.0	0.0	0.0
D_0__Bacteria;D_1__Proteobacteria;D_2__Alphaproteobacteria;D_3__Rhizobiales;D_4__Phyllobacteriaceae;D_5__Aliihoeflea	1.97661662532e-06	1.43244106579e-06	4.17556148253e-06	1.00700472487e-06	0.0	1.0000200004e-06	0.0	0.0
D_0__Bacteria;D_1__Proteobacteria;D_2__Alphaproteobacteria;D_3__Rhizobiales;D_4__Phyllobacteriaceae;D_5__Cohaesibacter	9.88308312661e-07	0.0	0.0	0.0	0.0	0.0	0.0	0.0
D_0__Bacteria;D_1__Proteobacteria;D_2__Alphaproteobacteria;D_3__Rhizobiales;D_4__Phyllobacteriaceae;D_5__Mesorhizobium	0.00131741498078	0.00118462876141	0.00115767442103	0.00117517451392	0.000699680640816	0.000435008700174	0.000298532670297	0.000547017077489
D_0__Bacteria;D_1__Proteobacteria;D_2__Alphaproteobacteria;D_3__Rhizobiales;D_4__Phyllobacteriaceae;D_5__Phyllobacterium	0.0	0.0	1.04389037063e-06	1.00700472487e-06	0.0	0.0	0.0	0.0
D_0__Bacteria;D_1__Proteobacteria;D_2__Alphaproteobacteria;D_3__Rhizobiales;D_4__Phyllobacteriaceae;Other	3.95323325064e-06	7.16220532897e-06	7.30723259443e-06	3.0210141746e-06	6.92753109719e-06	2.0000400008e-06	3.56811956531e-06	1.59946513886e-06
D_0__Bacteria;D_1__Proteobacteria;D_2__Alphaproteobacteria;D_3__Rhizobiales;D_4__Rhizobiaceae;D_5__Ensifer	9.88308312661e-07	0.0	1.04389037063e-06	0.0	0.0	0.0	0.0	0.0
D_0__Bacteria;D_1__Proteobacteria;D_2__Alphaproteobacteria;D_3__Rhizobiales;D_4__Rhizobiaceae;D_5__Kaistia	0.0	2.86488213159e-06	3.1316711119e-06	0.0	0.0	0.0	0.0	0.0
D_0__Bacteria;D_1__Proteobacteria;D_2__Alphaproteobacteria;D_3__Rhizobiales;D_4__Rhizobiaceae;D_5__Rhizobium	3.95323325064e-06	0.0	1.56583555595e-05	1.20840566984e-05	2.27618878908e-05	1.70003400068e-05	0.000184352844208	0.0030213896473
D_0__Bacteria;D_1__Proteobacteria;D_2__Alphaproteobacteria;D_3__Rhizobiales;D_4__Rhizobiaceae;D_5__Shinella	0.0	0.0	0.0	0.0	0.0	0.0	0.0	1.59946513886e-06
D_0__Bacteria;D_1__Proteobacteria;D_2__Alphaproteobacteria;D_3__Rhizobiales;D_4__Rhizobiaceae;Other	9.88308312661e-07	0.0	0.0	0.0	0.0	0.0	0.0	0.0
D_0__Bacteria;D_1__Proteobacteria;D_2__Alphaproteobacteria;D_3__Rhizobiales;D_4__Rhizobiales Incertae Sedis;D_5__Agaricicola	9.88308312661e-06	7.16220532897e-06	1.9833917042e-05	2.11470992222e-05	2.9689418988e-05	0.0	0.000111801079713	0.000654181241793
D_0__Bacteria;D_1__Proteobacteria;D_2__Alphaproteobacteria;D_3__Rhizobiales;D_4__Rhizobiales Incertae Sedis;D_5__Bauldia	0.0	0.0	0.0	0.0	6.92753109719e-06	0.0	0.0	0.0
D_0__Bacteria;D_1__Proteobacteria;D_2__Alphaproteobacteria;D_3__Rhizobiales;D_4__Rhizobiales Incertae Sedis;D_5__Phreatobacter	0.0	0.0	0.0	1.00700472487e-06	0.0	0.0	0.0	0.0
D_0__Bacteria;D_1__Proteobacteria;D_2__Alphaproteobacteria;D_3__Rhizobiales;D_4__Rhizobiales Incertae Sedis;D_5__Rhizomicrobium	0.0	0.0	1.04389037063e-06	0.0	0.0	0.0	0.0	0.0
D_0__Bacteria;D_1__Proteobacteria;D_2__Alphaproteobacteria;D_3__Rhizobiales;D_4__Rhodobiaceae;Ambiguous_taxa	3.95323325064e-06	4.29732319738e-06	3.1316711119e-06	3.0210141746e-06	9.89647299599e-07	1.0000200004e-06	0.0	0.0
D_0__Bacteria;D_1__Proteobacteria;D_2__Alphaproteobacteria;D_3__Rhizobiales;D_4__Rhodobiaceae;D_5__Anderseniella	0.0	0.0	0.0	1.00700472487e-06	0.0	0.0	0.0	0.0
D_0__Bacteria;D_1__Proteobacteria;D_2__Alphaproteobacteria;D_3__Rhizobiales;D_4__Rhodobiaceae;D_5__Rhodobium	9.88308312661e-07	1.43244106579e-06	2.08778074127e-06	3.0210141746e-06	9.89647299599e-07	1.0000200004e-06	1.18937318844e-06	0.0
D_0__Bacteria;D_1__Proteobacteria;D_2__Alphaproteobacteria;D_3__Rhizobiales;D_4__Rhodobiaceae;D_5__uncultured	3.85440241938e-05	3.4378585579e-05	2.92289303777e-05	2.31611086719e-05	5.93788379759e-06	1.40002800056e-05	3.56811956531e-06	0.0
D_0__Bacteria;D_1__Proteobacteria;D_2__Alphaproteobacteria;D_3__Rhizobiales;D_4__Rhodobiaceae;Other	0.00146368461105	0.00125768325577	0.00133931134552	0.00132521821792	0.000188032986924	0.000136002720054	0.000184352844208	1.59946513886e-06
D_0__Bacteria;D_1__Proteobacteria;D_2__Alphaproteobacteria;D_3__Rhizobiales;D_4__Roseiarcaceae;D_5__Roseiarcus	0.0	0.0	1.04389037063e-06	0.0	0.0	0.0	0.0	0.0
D_0__Bacteria;D_1__Proteobacteria;D_2__Alphaproteobacteria;D_3__Rhizobiales;D_4__Xanthobacteraceae;D_5__Pseudolabrys	9.88308312661e-07	0.0	5.21945185317e-06	1.00700472487e-06	9.89647299599e-07	0.0	0.0	0.0
D_0__Bacteria;D_1__Proteobacteria;D_2__Alphaproteobacteria;D_3__Rhizobiales;D_4__Xanthobacteraceae;D_5__Variibacter	0.00170087860609	0.00145106279965	0.00273290499032	0.00284076032885	0.00975198449025	0.017530350607	0.000812341887702	0.000956480153037
D_0__Bacteria;D_1__Proteobacteria;D_2__Alphaproteobacteria;D_3__Rhizobiales;D_4__Xanthobacteraceae;D_5__uncultured	4.94154156331e-06	0.0	1.04389037063e-06	4.02801889946e-06	5.93788379759e-06	2.90005800116e-05	1.18937318844e-06	0.0
D_0__Bacteria;D_1__Proteobacteria;D_2__Alphaproteobacteria;D_3__Rhizobiales;D_4__Xanthobacteraceae;Other	0.0103357283338	0.00878372861545	0.00724981862405	0.00717289465522	0.00709478149082	0.00364407288146	0.00253336489137	0.00668256535015
D_0__Bacteria;D_1__Proteobacteria;D_2__Alphaproteobacteria;D_3__Rhizobiales;D_4__alphaI cluster;Ambiguous_taxa	5.63335738217e-05	3.86759087764e-05	0.000126310734847	0.000141987666206	3.66169500852e-05	2.500050001e-05	0.000315183894936	0.00121879243581
D_0__Bacteria;D_1__Proteobacteria;D_2__Alphaproteobacteria;D_3__Rhizobiales;D_4__uncultured;Ambiguous_taxa	8.40062065762e-05	7.01896122239e-05	5.01067377904e-05	6.94833260158e-05	0.000950061407615	0.00172403448069	0.0	0.000355081260826
D_0__Bacteria;D_1__Proteobacteria;D_2__Alphaproteobacteria;D_3__Rhizobiales;D_4__uncultured;D_5__uncultured alpha proteobacterium	0.0	0.0	0.0	1.00700472487e-06	0.0	0.0	0.0	0.0
D_0__Bacteria;D_1__Proteobacteria;D_2__Alphaproteobacteria;D_3__Rhizobiales;D_4__uncultured;D_5__uncultured bacterium	0.000276726327545	0.000216298600935	0.000121091282993	0.00014702268983	0.00174276889459	0.000892017840357	5.47111666681e-05	0.0
D_0__Bacteria;D_1__Proteobacteria;D_2__Alphaproteobacteria;D_3__Rhizobiales;D_4__uncultured;Other	9.88308312661e-07	1.43244106579e-06	0.0	1.00700472487e-06	1.9792945992e-06	1.0000200004e-06	0.0	0.0
D_0__Bacteria;D_1__Proteobacteria;D_2__Alphaproteobacteria;D_3__Rhizobiales;Other;Other	0.000229287528537	0.00020770395454	0.000698362657954	0.000681742198734	0.000142509211142	8.0001600032e-05	0.000107043586959	5.43818147212e-05
D_0__Bacteria;D_1__Proteobacteria;D_2__Alphaproteobacteria;D_3__Rhodobacterales;D_4__Rhodobacteraceae;D_5__Defluviimonas	0.0	0.0	0.0	0.0	0.0	0.0	0.0	3.19893027772e-06
D_0__Bacteria;D_1__Proteobacteria;D_2__Alphaproteobacteria;D_3__Rhodobacterales;D_4__Rhodobacteraceae;D_5__Labrenzia	0.0	1.43244106579e-06	0.0	0.0	0.0	0.0	0.0	0.0
D_0__Bacteria;D_1__Proteobacteria;D_2__Alphaproteobacteria;D_3__Rhodobacterales;D_4__Rhodobacteraceae;D_5__Paracoccus	3.36024826305e-05	5.15678783686e-05	0.000106476817805	8.05603779893e-05	2.86997716884e-05	4.0000800016e-06	0.000211708427542	0.000954880687898
D_0__Bacteria;D_1__Proteobacteria;D_2__Alphaproteobacteria;D_3__Rhodobacterales;D_4__Rhodobacteraceae;D_5__Rhodobacter	0.0	0.0	0.0	3.0210141746e-06	0.0	0.0	0.0	0.0
D_0__Bacteria;D_1__Proteobacteria;D_2__Alphaproteobacteria;D_3__Rhodobacterales;D_4__Rhodobacteraceae;D_5__Rubellimicrobium	5.63335738217e-05	4.44056730396e-05	0.000173285801525	0.000185288869375	3.85962446844e-05	5.000100002e-05	0.00131782549279	0.00474881199727
D_0__Bacteria;D_1__Proteobacteria;D_2__Alphaproteobacteria;D_3__Rhodobacterales;D_4__Rhodobacteraceae;D_5__Thioclava	0.0	0.0	3.1316711119e-06	0.0	2.9689418988e-06	0.0	0.0	0.0
D_0__Bacteria;D_1__Proteobacteria;D_2__Alphaproteobacteria;D_3__Rhodobacterales;D_4__Rhodobacteraceae;D_5__Tropicimonas	0.0	0.0	0.0	0.0	0.0	0.0	0.0	1.59946513886e-06
D_0__Bacteria;D_1__Proteobacteria;D_2__Alphaproteobacteria;D_3__Rhodobacterales;D_4__Rhodobacteraceae;D_5__uncultured	9.88308312661e-06	1.28919695921e-05	1.35705748182e-05	2.31611086719e-05	9.89647299599e-06	1.5000300006e-05	9.03923623211e-05	1.59946513886e-06
D_0__Bacteria;D_1__Proteobacteria;D_2__Alphaproteobacteria;D_3__Rhodobacterales;D_4__Rhodobacteraceae;Other	1.77895496279e-05	2.14866159869e-05	4.59311763079e-05	4.93432315184e-05	3.36480081864e-05	1.0000200004e-05	1.66512246381e-05	0.0
D_0__Bacteria;D_1__Proteobacteria;D_2__Alphaproteobacteria;D_3__Rhodospirillales;D_4__AT-s3-44;Other	0.0	0.0	1.04389037063e-06	0.0	0.0	0.0	0.0	0.0
D_0__Bacteria;D_1__Proteobacteria;D_2__Alphaproteobacteria;D_3__Rhodospirillales;D_4__Acetobacteraceae;D_5__Acidiphilium	9.88308312661e-07	0.0	0.0	0.0	5.93788379759e-06	0.0	0.0	0.0
D_0__Bacteria;D_1__Proteobacteria;D_2__Alphaproteobacteria;D_3__Rhodospirillales;D_4__Acetobacteraceae;D_5__Craurococcus	0.0	1.43244106579e-06	0.0	0.0	0.0	0.0	0.0	0.0
D_0__Bacteria;D_1__Proteobacteria;D_2__Alphaproteobacteria;D_3__Rhodospirillales;D_4__Acetobacteraceae;D_5__Endobacter	0.0	0.0	3.1316711119e-06	0.0	0.0	0.0	0.0	0.0
D_0__Bacteria;D_1__Proteobacteria;D_2__Alphaproteobacteria;D_3__Rhodospirillales;D_4__Acetobacteraceae;D_5__Roseomonas	3.85440241938e-05	3.58110266448e-05	0.000167022459301	0.000120840566984	1.9792945992e-05	4.40008800176e-05	0.000509051724651	0.000443051843464
D_0__Bacteria;D_1__Proteobacteria;D_2__Alphaproteobacteria;D_3__Rhodospirillales;D_4__Acetobacteraceae;D_5__Rubritepida	0.0	0.0	1.04389037063e-06	3.0210141746e-06	0.0	0.0	1.18937318844e-06	0.0
D_0__Bacteria;D_1__Proteobacteria;D_2__Alphaproteobacteria;D_3__Rhodospirillales;D_4__Acetobacteraceae;D_5__uncultured	0.000691815818863	0.000656058008133	0.000614851428303	0.000667644132586	0.000260277239795	6.60013200264e-05	0.0	1.59946513886e-06
D_0__Bacteria;D_1__Proteobacteria;D_2__Alphaproteobacteria;D_3__Rhodospirillales;D_4__Acetobacteraceae;Other	0.0	0.0	2.08778074127e-06	0.0	0.0	0.0	1.18937318844e-06	0.0
D_0__Bacteria;D_1__Proteobacteria;D_2__Alphaproteobacteria;D_3__Rhodospirillales;D_4__DA111;D_5__uncultured alpha proteobacterium	9.88308312661e-06	1.86217338553e-05	1.46144651889e-05	4.02801889946e-06	1.08861202956e-05	0.0	0.0	0.0
D_0__Bacteria;D_1__Proteobacteria;D_2__Alphaproteobacteria;D_3__Rhodospirillales;D_4__DA111;D_5__uncultured bacterium	1.18596997519e-05	5.72976426317e-06	9.3950133357e-06	1.00700472487e-05	0.0	0.0	0.0	0.0
D_0__Bacteria;D_1__Proteobacteria;D_2__Alphaproteobacteria;D_3__Rhodospirillales;D_4__DA111;Other	0.000102784064517	0.000111730403132	0.000112740160028	0.000126882595333	0.000355283380556	1.70003400068e-05	3.21130760878e-05	0.0
D_0__Bacteria;D_1__Proteobacteria;D_2__Alphaproteobacteria;D_3__Rhodospirillales;D_4__KCM-B-15;D_5__uncultured Rhodospirillaceae bacterium	0.0	0.0	6.2633422238e-06	3.0210141746e-06	0.0	5.000100002e-06	0.0	0.0
D_0__Bacteria;D_1__Proteobacteria;D_2__Alphaproteobacteria;D_3__Rhodospirillales;D_4__MND8;Other	0.000368639000623	0.000295082859553	7.82917777975e-05	0.000110770519735	0.000775883482886	0.000265005300106	7.84986304368e-05	0.001370741624
D_0__Bacteria;D_1__Proteobacteria;D_2__Alphaproteobacteria;D_3__Rhodospirillales;D_4__MSB-1E8;D_5__uncultured bacterium	9.88308312661e-07	0.0	2.08778074127e-06	5.03502362433e-06	9.89647299599e-07	0.0	0.0	0.0
D_0__Bacteria;D_1__Proteobacteria;D_2__Alphaproteobacteria;D_3__Rhodospirillales;D_4__MSB-1E8;Other	0.0	0.0	0.0	3.0210141746e-06	0.0	0.0	0.0	0.0
D_0__Bacteria;D_1__Proteobacteria;D_2__Alphaproteobacteria;D_3__Rhodospirillales;D_4__Rhodospirillaceae;D_5__Defluviicoccus	2.56960161292e-05	1.57568517237e-05	1.46144651889e-05	1.5105070873e-05	9.59957880611e-05	0.0	3.56811956531e-06	0.0
D_0__Bacteria;D_1__Proteobacteria;D_2__Alphaproteobacteria;D_3__Rhodospirillales;D_4__Rhodospirillaceae;D_5__Magnetospira	0.000168012413152	0.000123189931658	0.000778742216492	0.000731085430253	3.16687135872e-05	7.40014800296e-05	0.0	0.0
D_0__Bacteria;D_1__Proteobacteria;D_2__Alphaproteobacteria;D_3__Rhodospirillales;D_4__Rhodospirillaceae;D_5__Nitrospirillum	9.88308312661e-07	0.0	1.04389037063e-06	0.0	9.89647299599e-07	0.0	0.0	0.0
D_0__Bacteria;D_1__Proteobacteria;D_2__Alphaproteobacteria;D_3__Rhodospirillales;D_4__Rhodospirillaceae;D_5__Niveispirillum	9.88308312661e-07	0.0	0.0	0.0	0.0	0.0	0.0	0.0
D_0__Bacteria;D_1__Proteobacteria;D_2__Alphaproteobacteria;D_3__Rhodospirillales;D_4__Rhodospirillaceae;D_5__Pelagibius	0.0182105689691	0.0169658319833	0.0112249531554	0.0110941710539	0.00435444811824	0.000954019080382	0.000454340557983	0.000620592473877
D_0__Bacteria;D_1__Proteobacteria;D_2__Alphaproteobacteria;D_3__Rhodospirillales;D_4__Rhodospirillaceae;D_5__Skermanella	0.0	5.72976426317e-06	1.04389037063e-06	7.04903307406e-06	0.0	0.0	0.0	0.0
D_0__Bacteria;D_1__Proteobacteria;D_2__Alphaproteobacteria;D_3__Rhodospirillales;D_4__Rhodospirillaceae;D_5__Thalassobaculum	0.0	0.0	0.0	0.0	1.4844709494e-05	0.0	0.0	0.0
D_0__Bacteria;D_1__Proteobacteria;D_2__Alphaproteobacteria;D_3__Rhodospirillales;D_4__Rhodospirillaceae;D_5__uncultured	0.0306434875424	0.0252066654348	0.0319232114243	0.0336379858294	0.0202442251606	0.0138742774855	0.00217298481527	0.00440172806214
D_0__Bacteria;D_1__Proteobacteria;D_2__Alphaproteobacteria;D_3__Rhodospirillales;D_4__Rhodospirillaceae;Other	4.24972574444e-05	2.86488213159e-05	4.80189570491e-05	4.43082078941e-05	1.08861202956e-05	1.0000200004e-06	1.18937318844e-06	0.0
D_0__Bacteria;D_1__Proteobacteria;D_2__Alphaproteobacteria;D_3__Rhodospirillales;D_4__Rhodospirillales Incertae Sedis;D_5__Candidatus Alysiosphaera	0.0	0.0	0.0	0.0	9.89647299599e-07	0.0	0.0	0.0
D_0__Bacteria;D_1__Proteobacteria;D_2__Alphaproteobacteria;D_3__Rhodospirillales;D_4__Rhodospirillales Incertae Sedis;D_5__Reyranella	0.00139450302916	0.000999843863924	0.00171302409821	0.00149741602588	0.00553113875746	0.00238204764095	0.000675563971032	0.000449449704019
D_0__Bacteria;D_1__Proteobacteria;D_2__Alphaproteobacteria;D_3__Rhodospirillales;Other;Other	7.90646650129e-06	1.28919695921e-05	1.04389037063e-06	3.0210141746e-06	9.89647299599e-06	4.0000800016e-06	3.56811956531e-06	4.79839541657e-06
D_0__Bacteria;D_1__Proteobacteria;D_2__Alphaproteobacteria;D_3__Rickettsiales;D_4__EF100-94H03;D_5__uncultured Parvibaculum sp.	0.0	0.0	0.0	0.0	0.0	6.0001200024e-06	0.0	0.0
D_0__Bacteria;D_1__Proteobacteria;D_2__Alphaproteobacteria;D_3__Rickettsiales;D_4__Mitochondria;Ambiguous_taxa	0.0	1.43244106579e-06	0.0	6.0420283492e-06	1.68240040932e-05	0.0	0.0	0.000638186590404
D_0__Bacteria;D_1__Proteobacteria;D_2__Alphaproteobacteria;D_3__Rickettsiales;D_4__Mitochondria;Other	0.0	0.0	0.0	2.01400944973e-06	0.0	0.0	0.0	1.59946513886e-06
D_0__Bacteria;D_1__Proteobacteria;D_2__Alphaproteobacteria;D_3__Rickettsiales;D_4__Rickettsiaceae;D_5__Orientia	0.0	1.43244106579e-06	4.17556148253e-06	0.0	0.0	0.0	0.0	0.0
D_0__Bacteria;D_1__Proteobacteria;D_2__Alphaproteobacteria;D_3__Rickettsiales;D_4__SM2D12;D_5__uncultured bacterium	0.0	0.0	0.0	0.0	3.9585891984e-06	0.0	0.0	0.0
D_0__Bacteria;D_1__Proteobacteria;D_2__Alphaproteobacteria;D_3__Rickettsiales;D_4__TK34;Ambiguous_taxa	2.96492493798e-06	0.0	1.04389037063e-06	0.0	0.0	1.0000200004e-06	0.0	0.0
D_0__Bacteria;D_1__Proteobacteria;D_2__Alphaproteobacteria;D_3__Sphingomonadales;D_4__7B-8;D_5__uncultured bacterium	9.88308312661e-07	0.0	0.0	1.00700472487e-06	0.0	0.0	0.0	0.0
D_0__Bacteria;D_1__Proteobacteria;D_2__Alphaproteobacteria;D_3__Sphingomonadales;D_4__Ellin6055;D_5__uncultured bacterium	9.88308312661e-07	0.0	1.04389037063e-06	0.0	0.0	0.0	0.0	0.0
D_0__Bacteria;D_1__Proteobacteria;D_2__Alphaproteobacteria;D_3__Sphingomonadales;D_4__Ellin6055;Other	0.0	0.0	0.0	0.0	9.89647299599e-07	0.0	0.0	0.0
D_0__Bacteria;D_1__Proteobacteria;D_2__Alphaproteobacteria;D_3__Sphingomonadales;D_4__Erythrobacteraceae;D_5__Altererythrobacter	9.88308312661e-07	7.16220532897e-06	3.34044918603e-05	2.01400944973e-05	0.0	1.0000200004e-06	0.0	1.59946513886e-06
D_0__Bacteria;D_1__Proteobacteria;D_2__Alphaproteobacteria;D_3__Sphingomonadales;D_4__Erythrobacteraceae;Other	9.88308312661e-06	5.72976426317e-06	3.23606014896e-05	2.31611086719e-05	1.4844709494e-05	0.0	6.89836449293e-05	0.0
D_0__Bacteria;D_1__Proteobacteria;D_2__Alphaproteobacteria;D_3__Sphingomonadales;D_4__Sphingomonadaceae;D_5__Novosphingobium	0.0	0.0	1.04389037063e-06	1.00700472487e-06	3.9585891984e-06	1.0000200004e-05	1.66512246381e-05	0.0
D_0__Bacteria;D_1__Proteobacteria;D_2__Alphaproteobacteria;D_3__Sphingomonadales;D_4__Sphingomonadaceae;D_5__Rhizorhapis	0.0	0.0	1.04389037063e-06	2.01400944973e-06	0.0	0.0	0.0	0.0
D_0__Bacteria;D_1__Proteobacteria;D_2__Alphaproteobacteria;D_3__Sphingomonadales;D_4__Sphingomonadaceae;D_5__Sphingomonas	0.000121561922457	9.16762282108e-05	0.000321518234155	0.000358493682052	9.59957880611e-05	2.90005800116e-05	0.000154618514497	1.59946513886e-05
D_0__Bacteria;D_1__Proteobacteria;D_2__Alphaproteobacteria;D_3__Sphingomonadales;D_4__Sphingomonadaceae;D_5__Sphingopyxis	0.0	0.0	1.04389037063e-06	3.0210141746e-06	9.89647299599e-07	0.0	0.0	0.0
D_0__Bacteria;D_1__Proteobacteria;D_2__Alphaproteobacteria;D_3__Sphingomonadales;D_4__Sphingomonadaceae;D_5__Zymomonas	0.0	0.0	1.04389037063e-06	2.01400944973e-06	0.0	0.0	0.0	0.0
D_0__Bacteria;D_1__Proteobacteria;D_2__Alphaproteobacteria;D_3__Sphingomonadales;D_4__Sphingomonadaceae;Other	0.0	1.43244106579e-06	1.04389037063e-06	3.0210141746e-06	1.68240040932e-05	2.0000400008e-06	3.56811956531e-06	0.0
D_0__Bacteria;D_1__Proteobacteria;D_2__Alphaproteobacteria;D_3__Sphingomonadales;Other;Other	0.000101795756204	0.000100270874606	0.000422775600106	0.000412871937195	8.51096677655e-05	5.80011600232e-05	0.000252147115948	0.000387070563604
D_0__Bacteria;D_1__Proteobacteria;D_2__Alphaproteobacteria;Other;Other;Other	9.88308312661e-07	1.43244106579e-06	0.0	2.01400944973e-06	3.9585891984e-06	0.0	0.0	0.0
D_0__Bacteria;D_1__Proteobacteria;D_2__Betaproteobacteria;D_3__Burkholderiales;D_4__Alcaligenaceae;D_5__Parasutterella	0.0	0.0	2.08778074127e-06	0.0	0.0	0.0	0.0	0.0
D_0__Bacteria;D_1__Proteobacteria;D_2__Betaproteobacteria;D_3__Burkholderiales;D_4__Burkholderiaceae;D_5__Burkholderia-Paraburkholderia	0.0	0.0	2.08778074127e-06	4.02801889946e-06	1.9792945992e-06	0.0	0.0	0.0
D_0__Bacteria;D_1__Proteobacteria;D_2__Betaproteobacteria;D_3__Burkholderiales;D_4__Burkholderiaceae;D_5__Cupriavidus	0.0	0.0	1.04389037063e-06	1.00700472487e-06	0.0	0.0	4.40068079721e-05	0.0
D_0__Bacteria;D_1__Proteobacteria;D_2__Betaproteobacteria;D_3__Burkholderiales;D_4__Burkholderiaceae;D_5__Lautropia	9.88308312661e-07	0.0	1.67022459301e-05	1.91330897725e-05	3.16687135872e-05	3.0000600012e-06	0.000172459112323	0.000510229379296
D_0__Bacteria;D_1__Proteobacteria;D_2__Betaproteobacteria;D_3__Burkholderiales;D_4__Burkholderiaceae;D_5__Limnobacter	9.88308312661e-07	1.43244106579e-06	1.35705748182e-05	9.0630425238e-06	2.9689418988e-06	2.0000400008e-06	0.0	1.59946513886e-06
D_0__Bacteria;D_1__Proteobacteria;D_2__Betaproteobacteria;D_3__Burkholderiales;D_4__Comamonadaceae;Ambiguous_taxa	0.0	0.0	1.04389037063e-06	1.00700472487e-06	1.18757675952e-05	0.0	0.0	0.0
D_0__Bacteria;D_1__Proteobacteria;D_2__Betaproteobacteria;D_3__Burkholderiales;D_4__Comamonadaceae;D_5__Acidovorax	9.88308312661e-07	0.0	0.0	0.0	0.0	0.0	0.0	0.0
D_0__Bacteria;D_1__Proteobacteria;D_2__Betaproteobacteria;D_3__Burkholderiales;D_4__Comamonadaceae;D_5__Aquabacterium	2.96492493798e-06	0.0	0.0	3.0210141746e-06	0.0	1.0000200004e-06	0.0	0.000375874307632
D_0__Bacteria;D_1__Proteobacteria;D_2__Betaproteobacteria;D_3__Burkholderiales;D_4__Comamonadaceae;D_5__Comamonas	0.0	0.0	2.08778074127e-06	0.0	0.0	0.0	0.0	3.19893027772e-06
D_0__Bacteria;D_1__Proteobacteria;D_2__Betaproteobacteria;D_3__Burkholderiales;D_4__Comamonadaceae;D_5__Delftia	9.88308312661e-06	8.59464639476e-06	1.87900266714e-05	2.41681133968e-05	7.71924893687e-05	4.90009800196e-05	0.000336592612327	0.00345964309535
D_0__Bacteria;D_1__Proteobacteria;D_2__Betaproteobacteria;D_3__Burkholderiales;D_4__Comamonadaceae;D_5__Polaromonas	0.0	0.0	0.0	0.0	5.93788379759e-06	0.0	0.0	0.0
D_0__Bacteria;D_1__Proteobacteria;D_2__Betaproteobacteria;D_3__Burkholderiales;D_4__Comamonadaceae;D_5__Tepidimonas	0.0	0.0	1.04389037063e-06	1.00700472487e-06	0.0	0.0	0.0	0.0
D_0__Bacteria;D_1__Proteobacteria;D_2__Betaproteobacteria;D_3__Burkholderiales;D_4__Comamonadaceae;D_5__uncultured	9.88308312661e-07	0.0	0.0	2.01400944973e-06	9.89647299599e-07	2.0000400008e-06	1.18937318844e-06	0.0
D_0__Bacteria;D_1__Proteobacteria;D_2__Betaproteobacteria;D_3__Burkholderiales;D_4__Comamonadaceae;Other	7.90646650129e-06	2.00541749211e-05	3.44483822309e-05	4.12871937195e-05	1.68240040932e-05	5.000100002e-06	2.37874637687e-06	0.000103965234026
D_0__Bacteria;D_1__Proteobacteria;D_2__Betaproteobacteria;D_3__Burkholderiales;D_4__Oxalobacteraceae;D_5__Herbaspirillum	0.0	0.0	1.04389037063e-06	2.01400944973e-06	0.0	0.0	0.0	0.0
D_0__Bacteria;D_1__Proteobacteria;D_2__Betaproteobacteria;D_3__Burkholderiales;D_4__Oxalobacteraceae;D_5__Massilia	0.0	0.0	0.0	1.00700472487e-06	0.0	0.0	0.0	7.99732569429e-06
D_0__Bacteria;D_1__Proteobacteria;D_2__Betaproteobacteria;D_3__Burkholderiales;D_4__Oxalobacteraceae;D_5__Noviherbaspirillum	0.0	1.43244106579e-06	0.0	0.0	0.0	0.0	1.18937318844e-06	1.59946513886e-06
D_0__Bacteria;D_1__Proteobacteria;D_2__Betaproteobacteria;D_3__Burkholderiales;D_4__Oxalobacteraceae;D_5__Undibacterium	0.0	0.0	1.04389037063e-06	0.0	0.0	0.0	0.0	0.0
D_0__Bacteria;D_1__Proteobacteria;D_2__Betaproteobacteria;D_3__Burkholderiales;D_4__Oxalobacteraceae;D_5__uncultured	0.0	1.43244106579e-06	1.04389037063e-06	0.0	0.0	0.0	0.0	0.0
D_0__Bacteria;D_1__Proteobacteria;D_2__Betaproteobacteria;D_3__Burkholderiales;D_4__Oxalobacteraceae;Other	3.26141743178e-05	2.72163802501e-05	0.000100213475581	9.86864630369e-05	8.90682569639e-06	2.70005400108e-05	9.87179746402e-05	0.000583804775683
D_0__Bacteria;D_1__Proteobacteria;D_2__Betaproteobacteria;D_3__Hydrogenophilales;D_4__Hydrogenophilaceae;D_5__Ferritrophicum	0.0	1.43244106579e-06	0.0	1.00700472487e-06	0.0	0.0	0.0	0.0
D_0__Bacteria;D_1__Proteobacteria;D_2__Betaproteobacteria;D_3__Hydrogenophilales;D_4__Hydrogenophilaceae;D_5__Hydrogenophilus	0.0	0.0	0.0	0.0	0.0	1.0000200004e-05	0.0	0.0
D_0__Bacteria;D_1__Proteobacteria;D_2__Betaproteobacteria;D_3__Hydrogenophilales;D_4__Hydrogenophilaceae;D_5__Thiobacillus	3.95323325064e-06	0.0	2.08778074127e-06	0.0	0.00257209333166	0.000783015660313	0.0	0.0
D_0__Bacteria;D_1__Proteobacteria;D_2__Betaproteobacteria;D_3__Methylophilales;D_4__Methylophilaceae;D_5__Methylotenera	0.0	0.0	2.08778074127e-06	0.0	0.0	0.0	0.0	0.0
D_0__Bacteria;D_1__Proteobacteria;D_2__Betaproteobacteria;D_3__Methylophilales;D_4__Methylophilaceae;D_5__OM43 clade	0.0	0.0	0.0	1.00700472487e-06	0.0	0.0	0.0	0.0
D_0__Bacteria;D_1__Proteobacteria;D_2__Betaproteobacteria;D_3__Methylophilales;D_4__Methylophilaceae;D_5__uncultured	0.0	0.0	0.0	0.0	3.9585891984e-06	0.0	0.0	0.0
D_0__Bacteria;D_1__Proteobacteria;D_2__Betaproteobacteria;D_3__Neisseriales;D_4__Neisseriaceae;D_5__Eikenella	0.0	0.0	0.0	0.0	0.0	0.0	1.18937318844e-06	0.0
D_0__Bacteria;D_1__Proteobacteria;D_2__Betaproteobacteria;D_3__Neisseriales;D_4__Neisseriaceae;D_5__Neisseria	6.91815818863e-06	0.0	0.000108564598546	0.000128896604783	2.37515351904e-05	1.60003200064e-05	0.000887272398573	0.00752708294346
D_0__Bacteria;D_1__Proteobacteria;D_2__Betaproteobacteria;D_3__Neisseriales;D_4__Neisseriaceae;D_5__uncultured	0.0	0.0	0.0	0.0	9.89647299599e-07	0.0	1.18937318844e-06	1.59946513886e-06
D_0__Bacteria;D_1__Proteobacteria;D_2__Betaproteobacteria;D_3__Neisseriales;D_4__Neisseriaceae;Other	0.0	0.0	1.04389037063e-06	8.05603779893e-06	9.89647299599e-07	0.0	0.000108232960148	3.19893027772e-06
D_0__Bacteria;D_1__Proteobacteria;D_2__Betaproteobacteria;D_3__Nitrosomonadales;D_4__Gallionellaceae;D_5__Candidatus Nitrotoga	0.0	0.0	1.04389037063e-06	0.0	1.9792945992e-06	0.0	0.0	0.0
D_0__Bacteria;D_1__Proteobacteria;D_2__Betaproteobacteria;D_3__Nitrosomonadales;D_4__Gallionellaceae;D_5__Gallionella	0.0	0.0	1.04389037063e-06	0.0	0.0	0.0	0.0	0.0
D_0__Bacteria;D_1__Proteobacteria;D_2__Betaproteobacteria;D_3__Nitrosomonadales;D_4__Gallionellaceae;D_5__Sideroxydans	0.000277714635858	0.00022489324733	8.55990103919e-05	9.96934677618e-05	0.00152801543058	0.000143002860057	0.0	0.0
D_0__Bacteria;D_1__Proteobacteria;D_2__Betaproteobacteria;D_3__Nitrosomonadales;D_4__Gallionellaceae;Other	2.96492493798e-06	0.0	1.04389037063e-06	0.0	2.77101243888e-05	2.0000400008e-06	0.0	0.0
D_0__Bacteria;D_1__Proteobacteria;D_2__Betaproteobacteria;D_3__Nitrosomonadales;D_4__Nitrosomonadaceae;D_5__Nitrosospira	0.0	0.0	0.0	1.00700472487e-06	0.0	1.0000200004e-06	0.0	0.0
D_0__Bacteria;D_1__Proteobacteria;D_2__Betaproteobacteria;D_3__Nitrosomonadales;D_4__Nitrosomonadaceae;D_5__uncultured	6.32517320103e-05	2.72163802501e-05	6.78528740912e-05	6.64623118412e-05	0.0	1.40002800056e-05	8.20667500021e-05	0.0
D_0__Bacteria;D_1__Proteobacteria;D_2__Betaproteobacteria;D_3__Nitrosomonadales;D_4__Nitrosomonadaceae;Other	9.88308312661e-07	0.0	0.0	0.0	0.0	0.0	0.0	0.0
D_0__Bacteria;D_1__Proteobacteria;D_2__Betaproteobacteria;D_3__Rhodocyclales;D_4__Rhodocyclaceae;D_5__Thauera	2.96492493798e-06	1.43244106579e-06	0.0	2.01400944973e-06	4.94823649799e-06	0.0	5.35217934796e-05	1.59946513886e-06
D_0__Bacteria;D_1__Proteobacteria;D_2__Betaproteobacteria;D_3__Rhodocyclales;D_4__Rhodocyclaceae;D_5__Zoogloea	0.0	0.0	0.0	0.0	0.0	0.0	0.0	1.59946513886e-06
D_0__Bacteria;D_1__Proteobacteria;D_2__Betaproteobacteria;D_3__Rhodocyclales;D_4__Rhodocyclaceae;Other	9.88308312661e-07	0.0	0.0	0.0	0.0	0.0	0.0	0.0
D_0__Bacteria;D_1__Proteobacteria;D_2__Betaproteobacteria;D_3__SC-I-84;D_4__uncultured bacterium;D_5__uncultured bacterium	0.0	0.0	1.04389037063e-06	2.01400944973e-06	1.18757675952e-05	0.0	0.0	0.0
D_0__Bacteria;D_1__Proteobacteria;D_2__Betaproteobacteria;D_3__TRA3-20;Ambiguous_taxa;Ambiguous_taxa	3.95323325064e-06	1.00270874606e-05	3.1316711119e-06	5.03502362433e-06	0.0	0.0	0.0	0.0
D_0__Bacteria;D_1__Proteobacteria;D_2__Betaproteobacteria;D_3__TRA3-20;D_4__uncultured bacterium;D_5__uncultured bacterium	0.0306019785932	0.0286903621068	0.0365998402848	0.0324698603486	0.00154483943467	0.000487009740195	0.00120007754713	0.000887703152066
D_0__Bacteria;D_1__Proteobacteria;D_2__Betaproteobacteria;D_3__TRA3-20;D_4__uncultured gamma proteobacterium;D_5__uncultured gamma proteobacterium	0.0	2.86488213159e-06	0.0	1.00700472487e-06	0.0	0.0	0.0	0.0
D_0__Bacteria;D_1__Proteobacteria;D_2__Betaproteobacteria;D_3__TRA3-20;Other;Other	8.00529733256e-05	8.45140228818e-05	7.51601066856e-05	6.64623118412e-05	5.93788379759e-06	2.0000400008e-06	0.0	0.0
D_0__Bacteria;D_1__Proteobacteria;D_2__Betaproteobacteria;Other;Other;Other	1.08713914393e-05	1.43244106579e-06	3.1316711119e-06	1.00700472487e-05	0.0	1.0000200004e-06	1.18937318844e-06	0.0
D_0__Bacteria;D_1__Proteobacteria;D_2__Deltaproteobacteria;D_3__Bdellovibrionales;D_4__Bacteriovoracaceae;D_5__Bacteriovorax	0.0	0.0	0.0	0.0	0.0	0.0	0.0	1.59946513886e-06
D_0__Bacteria;D_1__Proteobacteria;D_2__Deltaproteobacteria;D_3__Bdellovibrionales;D_4__Bacteriovoracaceae;D_5__Peredibacter	3.55790992558e-05	3.86759087764e-05	1.87900266714e-05	7.04903307406e-06	0.0	0.0	0.0	0.0
D_0__Bacteria;D_1__Proteobacteria;D_2__Deltaproteobacteria;D_3__Bdellovibrionales;D_4__Bdellovibrionaceae;D_5__Bdellovibrio	9.88308312661e-07	1.43244106579e-06	1.04389037063e-06	1.00700472487e-06	1.28654148948e-05	0.0	1.18937318844e-06	0.0
D_0__Bacteria;D_1__Proteobacteria;D_2__Deltaproteobacteria;D_3__Desulfurellales;D_4__Desulfurellaceae;D_5__G55	8.89477481395e-06	1.57568517237e-05	4.17556148253e-06	1.40980661481e-05	0.0	0.0	0.0	0.0
D_0__Bacteria;D_1__Proteobacteria;D_2__Deltaproteobacteria;D_3__Desulfurellales;D_4__Desulfurellaceae;D_5__H16	0.0811470306277	0.0787971505882	0.0695157914516	0.0791374803131	0.0114066747752	0.00566511330227	0.00322201196747	0.00559652852086
D_0__Bacteria;D_1__Proteobacteria;D_2__Deltaproteobacteria;D_3__Myxococcales;Ambiguous_taxa;Other	9.88308312661e-07	0.0	0.0	0.0	0.0	0.0	0.0	0.0
D_0__Bacteria;D_1__Proteobacteria;D_2__Deltaproteobacteria;D_3__Myxococcales;D_4__Archangiaceae;D_5__Anaeromyxobacter	6.7204965261e-05	5.72976426317e-05	1.25266844476e-05	3.32311559206e-05	0.0	0.0	0.0	1.59946513886e-06
D_0__Bacteria;D_1__Proteobacteria;D_2__Deltaproteobacteria;D_3__Myxococcales;D_4__BIrii41;Ambiguous_taxa	0.0	0.0	1.04389037063e-06	0.0	0.0	0.0	0.0	0.0
D_0__Bacteria;D_1__Proteobacteria;D_2__Deltaproteobacteria;D_3__Myxococcales;D_4__BIrii41;D_5__uncultured bacterium	0.0	0.0	0.0	1.00700472487e-06	0.0	0.0	0.0	0.0
D_0__Bacteria;D_1__Proteobacteria;D_2__Deltaproteobacteria;D_3__Myxococcales;D_4__Haliangiaceae;D_5__Haliangium	4.94154156331e-06	4.29732319738e-06	1.77461363008e-05	1.61120755979e-05	3.9585891984e-06	0.0	1.18937318844e-06	1.59946513886e-06
D_0__Bacteria;D_1__Proteobacteria;D_2__Deltaproteobacteria;D_3__Myxococcales;D_4__Nannocystaceae;D_5__Nannocystis	0.0	2.86488213159e-06	0.0	1.00700472487e-06	0.0	0.0	0.0	0.0
D_0__Bacteria;D_1__Proteobacteria;D_2__Deltaproteobacteria;D_3__Myxococcales;D_4__Nannocystaceae;D_5__uncultured	0.0	1.43244106579e-06	6.2633422238e-06	2.01400944973e-06	0.0	0.0	0.0	0.0
D_0__Bacteria;D_1__Proteobacteria;D_2__Deltaproteobacteria;D_3__Myxococcales;D_4__P3OB-42;D_5__uncultured bacterium	0.0	0.0	3.1316711119e-06	1.00700472487e-06	0.0	0.0	0.0	0.0
D_0__Bacteria;D_1__Proteobacteria;D_2__Deltaproteobacteria;D_3__Myxococcales;D_4__P3OB-42;Other	0.0	0.0	0.0	2.01400944973e-06	0.0	0.0	0.0	0.0
D_0__Bacteria;D_1__Proteobacteria;D_2__Deltaproteobacteria;D_3__Myxococcales;D_4__Phaselicystidaceae;D_5__Phaselicystis	0.0	0.0	3.1316711119e-06	0.0	5.93788379759e-06	0.0	0.0	0.0
D_0__Bacteria;D_1__Proteobacteria;D_2__Deltaproteobacteria;D_3__Myxococcales;D_4__Polyangiaceae;D_5__Sorangium	4.94154156331e-06	5.72976426317e-06	8.35112296507e-06	1.30910614233e-05	0.000280070185786	0.000272005440109	0.0	0.0
D_0__Bacteria;D_1__Proteobacteria;D_2__Deltaproteobacteria;D_3__Myxococcales;D_4__Polyangiaceae;D_5__uncultured	0.0	1.43244106579e-06	0.0	0.0	0.0	0.0	0.0	1.59946513886e-06
D_0__Bacteria;D_1__Proteobacteria;D_2__Deltaproteobacteria;D_3__Myxococcales;D_4__Polyangiaceae;Other	0.0	1.43244106579e-06	0.0	0.0	0.0	0.0	0.0	0.0
D_0__Bacteria;D_1__Proteobacteria;D_2__Deltaproteobacteria;D_3__Myxococcales;D_4__Sandaracinaceae;D_5__Sandaracinus	0.0	0.0	2.08778074127e-06	0.0	0.0	0.0	1.18937318844e-06	0.0
D_0__Bacteria;D_1__Proteobacteria;D_2__Deltaproteobacteria;D_3__Myxococcales;D_4__Sandaracinaceae;D_5__uncultured	1.97661662532e-06	0.0	2.08778074127e-06	0.0	0.0	0.0	0.0	0.0
D_0__Bacteria;D_1__Proteobacteria;D_2__Deltaproteobacteria;D_3__Myxococcales;D_4__VHS-B3-70;D_5__uncultured bacterium	0.0	0.0	1.04389037063e-06	0.0	0.0	0.0	0.0	0.0
D_0__Bacteria;D_1__Proteobacteria;D_2__Deltaproteobacteria;D_3__Myxococcales;D_4__mle1-27;D_5__uncultured bacterium	0.0	0.0	1.04389037063e-06	0.0	0.0	0.0	0.0	0.0
D_0__Bacteria;D_1__Proteobacteria;D_2__Deltaproteobacteria;D_3__Myxococcales;D_4__mle1-27;Other	1.97661662532e-06	1.43244106579e-06	4.17556148253e-06	2.01400944973e-06	1.9792945992e-06	0.0	0.0	0.0
D_0__Bacteria;D_1__Proteobacteria;D_2__Deltaproteobacteria;D_3__Myxococcales;D_4__uncultured;D_5__uncultured bacterium	0.0	0.0	1.04389037063e-06	0.0	0.0	0.0	0.0	0.0
D_0__Bacteria;D_1__Proteobacteria;D_2__Deltaproteobacteria;D_3__Myxococcales;D_4__uncultured bacterium;D_5__uncultured bacterium	1.48246246899e-05	2.14866159869e-05	2.60972592658e-05	2.11470992222e-05	0.0	0.0	0.0	0.0
D_0__Bacteria;D_1__Proteobacteria;D_2__Deltaproteobacteria;D_3__Myxococcales;Other;Other	2.96492493798e-06	0.0	2.08778074127e-06	2.01400944973e-06	0.0	0.0	0.0	1.59946513886e-06
D_0__Bacteria;D_1__Proteobacteria;D_2__Deltaproteobacteria;D_3__Oligoflexales;D_4__0319-6G20;D_5__uncultured bacterium	9.88308312661e-07	0.0	0.0	2.01400944973e-06	0.0	0.0	3.21130760878e-05	1.59946513886e-06
D_0__Bacteria;D_1__Proteobacteria;D_2__Deltaproteobacteria;D_3__Oligoflexales;D_4__0319-6G20;Other	0.0	0.0	0.0	0.0	0.0	0.0	1.18937318844e-06	0.0
D_0__Bacteria;D_1__Proteobacteria;D_2__Deltaproteobacteria;D_3__Oligoflexales;D_4__Oligoflexaceae;D_5__uncultured bacterium	0.0	0.0	0.0	0.0	0.0	0.0	1.18937318844e-06	0.0
D_0__Bacteria;D_1__Proteobacteria;D_2__Deltaproteobacteria;D_3__SAR324 clade(Marine group B);D_4__uncultured bacterium;D_5__uncultured bacterium	9.88308312661e-07	0.0	8.35112296507e-06	5.03502362433e-06	0.0	7.0001400028e-06	0.0	0.0
D_0__Bacteria;D_1__Proteobacteria;D_2__Deltaproteobacteria;D_3__SAR324 clade(Marine group B);D_4__uncultured delta proteobacterium;D_5__uncultured delta proteobacterium	0.0	0.0	1.04389037063e-06	0.0	0.0	0.0	0.0	1.59946513886e-06
D_0__Bacteria;D_1__Proteobacteria;D_2__Epsilonproteobacteria;D_3__Campylobacterales;D_4__Campylobacteraceae;D_5__Campylobacter	0.0	0.0	2.08778074127e-06	1.00700472487e-06	0.0	1.30002600052e-05	6.42261521755e-05	0.0
D_0__Bacteria;D_1__Proteobacteria;D_2__Gammaproteobacteria;D_3__Alteromonadales;D_4__Alteromonadaceae;D_5__Alishewanella	0.0	0.0	0.0	0.0	0.0	0.0	3.56811956531e-06	2.71909073606e-05
D_0__Bacteria;D_1__Proteobacteria;D_2__Gammaproteobacteria;D_3__Alteromonadales;D_4__Alteromonadaceae;D_5__Marinobacter	9.88308312661e-07	0.0	1.04389037063e-06	2.01400944973e-06	0.0	0.0	0.0	0.0
D_0__Bacteria;D_1__Proteobacteria;D_2__Gammaproteobacteria;D_3__Alteromonadales;D_4__Psychromonadaceae;D_5__Psychromonas	0.0	0.0	0.0	0.0	0.0	0.0	0.0	1.59946513886e-06
D_0__Bacteria;D_1__Proteobacteria;D_2__Gammaproteobacteria;D_3__Cardiobacteriales;D_4__Cardiobacteriaceae;D_5__Cardiobacterium	0.0	0.0	1.04389037063e-06	2.01400944973e-06	0.0	0.0	0.0	0.0
D_0__Bacteria;D_1__Proteobacteria;D_2__Gammaproteobacteria;D_3__Cellvibrionales;D_4__Cellvibrionaceae;D_5__Cellvibrio	0.0	0.0	1.04389037063e-06	1.00700472487e-06	0.0	0.0	0.0	0.0
D_0__Bacteria;D_1__Proteobacteria;D_2__Gammaproteobacteria;D_3__Chromatiales;D_4__Chromatiaceae;D_5__Rheinheimera	9.88308312661e-07	0.0	0.0	0.0	0.0	0.0	0.0	0.0
D_0__Bacteria;D_1__Proteobacteria;D_2__Gammaproteobacteria;D_3__Chromatiales;D_4__Chromatiaceae;D_5__uncultured	9.88308312661e-07	0.0	0.0	1.00700472487e-06	0.0	0.0	0.0	0.0
D_0__Bacteria;D_1__Proteobacteria;D_2__Gammaproteobacteria;D_3__Chromatiales;D_4__Ectothiorhodospiraceae;D_5__Thioalkalispira	9.88308312661e-07	0.0	0.0	1.00700472487e-06	0.0	0.0	0.0	0.0
D_0__Bacteria;D_1__Proteobacteria;D_2__Gammaproteobacteria;D_3__Chromatiales;D_4__Ectothiorhodospiraceae;D_5__Thiogranum	1.48246246899e-05	5.72976426317e-06	1.1482794077e-05	1.10770519735e-05	8.90682569639e-06	0.0	0.0	0.0
D_0__Bacteria;D_1__Proteobacteria;D_2__Gammaproteobacteria;D_3__Chromatiales;D_4__Ectothiorhodospiraceae;Other	0.0	0.0	0.0	0.0	9.89647299599e-07	0.0	0.0	0.0
D_0__Bacteria;D_1__Proteobacteria;D_2__Gammaproteobacteria;D_3__Chromatiales;Other;Other	0.0	0.0	0.0	0.0	9.89647299599e-07	0.0	0.0	0.0
D_0__Bacteria;D_1__Proteobacteria;D_2__Gammaproteobacteria;D_3__Enterobacteriales;D_4__Enterobacteriaceae;Ambiguous_taxa	2.96492493798e-06	1.43244106579e-06	3.1316711119e-06	6.0420283492e-06	2.77101243888e-05	0.0	3.09237028993e-05	0.0
D_0__Bacteria;D_1__Proteobacteria;D_2__Gammaproteobacteria;D_3__Enterobacteriales;D_4__Enterobacteriaceae;D_5__Candidatus Blochmannia	9.88308312661e-07	0.0	3.1316711119e-06	2.01400944973e-06	0.0	0.0	0.0	0.0
D_0__Bacteria;D_1__Proteobacteria;D_2__Gammaproteobacteria;D_3__Enterobacteriales;D_4__Enterobacteriaceae;D_5__Escherichia-Shigella	0.0	0.0	0.0	1.00700472487e-06	0.000526492363387	0.0	0.0	0.000655780706932
D_0__Bacteria;D_1__Proteobacteria;D_2__Gammaproteobacteria;D_3__Gammaproteobacteria Incertae Sedis;D_4__Unknown Family;D_5__uncultured gamma proteobacterium	0.0	1.43244106579e-06	0.0	0.0	0.0	0.0	0.0	0.0
D_0__Bacteria;D_1__Proteobacteria;D_2__Gammaproteobacteria;D_3__HTA4;D_4__uncultured bacterium;D_5__uncultured bacterium	0.0	0.0	3.1316711119e-06	4.02801889946e-06	0.0	0.0	0.0	0.0
D_0__Bacteria;D_1__Proteobacteria;D_2__Gammaproteobacteria;D_3__KI89A clade;D_4__uncultured bacterium;D_5__uncultured bacterium	9.88308312661e-07	0.0	0.0	0.0	0.0	0.0	0.0	0.0
D_0__Bacteria;D_1__Proteobacteria;D_2__Gammaproteobacteria;D_3__Legionellales;D_4__Coxiellaceae;D_5__Aquicella	6.91815818863e-06	1.43244106579e-05	3.96678340841e-05	3.0210141746e-05	1.9792945992e-05	5.000100002e-06	0.0	0.0
D_0__Bacteria;D_1__Proteobacteria;D_2__Gammaproteobacteria;D_3__Legionellales;D_4__Coxiellaceae;D_5__Coxiella	1.97661662532e-06	0.0	0.0	0.0	0.0	0.0	0.0	0.0
D_0__Bacteria;D_1__Proteobacteria;D_2__Gammaproteobacteria;D_3__Legionellales;D_4__Coxiellaceae;D_5__Diplorickettsia	0.0	0.0	0.0	0.0	1.68240040932e-05	1.80003600072e-05	0.0	0.0
D_0__Bacteria;D_1__Proteobacteria;D_2__Gammaproteobacteria;D_3__Legionellales;D_4__Coxiellaceae;D_5__uncultured	0.0	0.0	1.04389037063e-06	0.0	0.0	0.0	0.0	0.0
D_0__Bacteria;D_1__Proteobacteria;D_2__Gammaproteobacteria;D_3__Legionellales;D_4__Legionellaceae;D_5__Legionella	0.0	0.0	1.04389037063e-06	1.00700472487e-06	0.0	0.0	0.0	0.0
D_0__Bacteria;D_1__Proteobacteria;D_2__Gammaproteobacteria;D_3__Oceanospirillales;D_4__Halomonadaceae;D_5__Halomonas	0.0	0.0	3.1316711119e-06	0.0	3.9585891984e-06	6.0001200024e-06	0.0	0.000383871633326
D_0__Bacteria;D_1__Proteobacteria;D_2__Gammaproteobacteria;D_3__Oceanospirillales;D_4__Oceanospirillaceae;D_5__Pseudohongiella	2.96492493798e-06	1.43244106579e-06	1.04389037063e-05	3.0210141746e-06	0.000426537986127	5.30010600212e-05	0.0	0.0
D_0__Bacteria;D_1__Proteobacteria;D_2__Gammaproteobacteria;D_3__PYR10d3;Other;Other	4.94154156331e-05	4.8702996237e-05	0.000111696269658	7.95533732644e-05	1.78136513928e-05	1.80003600072e-05	0.0	0.0
D_0__Bacteria;D_1__Proteobacteria;D_2__Gammaproteobacteria;D_3__Pasteurellales;D_4__Pasteurellaceae;D_5__Aggregatibacter	0.0	0.0	0.0	1.00700472487e-06	0.0	2.0000400008e-06	4.75749275374e-06	0.00037747377277
D_0__Bacteria;D_1__Proteobacteria;D_2__Gammaproteobacteria;D_3__Pasteurellales;D_4__Pasteurellaceae;D_5__Haemophilus	5.92984987597e-06	0.0	4.17556148253e-05	4.93432315184e-05	0.000140529916543	6.5001300026e-05	0.000430553094214	0.00456967190172
D_0__Bacteria;D_1__Proteobacteria;D_2__Gammaproteobacteria;D_3__Pasteurellales;D_4__Pasteurellaceae;Other	0.0	0.0	3.1316711119e-06	0.0	0.0	0.0	3.805994203e-05	0.0
D_0__Bacteria;D_1__Proteobacteria;D_2__Gammaproteobacteria;D_3__Pseudomonadales;D_4__Moraxellaceae;D_5__Acinetobacter	0.0	0.0	5.21945185317e-06	1.00700472487e-06	0.0	1.0000200004e-05	0.000143914155801	0.00116760955137
D_0__Bacteria;D_1__Proteobacteria;D_2__Gammaproteobacteria;D_3__Pseudomonadales;D_4__Moraxellaceae;D_5__Enhydrobacter	8.89477481395e-06	4.29732319738e-06	1.04389037063e-05	1.30910614233e-05	1.88032986924e-05	1.20002400048e-05	0.000404386884068	0.00205531270343
D_0__Bacteria;D_1__Proteobacteria;D_2__Gammaproteobacteria;D_3__Pseudomonadales;D_4__Moraxellaceae;D_5__Moraxella	0.0	0.0	0.0	0.0	0.0	0.0	0.0	5.75807449989e-05
D_0__Bacteria;D_1__Proteobacteria;D_2__Gammaproteobacteria;D_3__Pseudomonadales;D_4__Moraxellaceae;D_5__Psychrobacter	0.0	0.0	2.08778074127e-06	0.0	0.0	1.0000200004e-06	2.49768369572e-05	0.0
D_0__Bacteria;D_1__Proteobacteria;D_2__Gammaproteobacteria;D_3__Pseudomonadales;D_4__Moraxellaceae;D_5__uncultured	0.0	0.0	1.04389037063e-06	0.0	0.0	0.0	0.0	0.0
D_0__Bacteria;D_1__Proteobacteria;D_2__Gammaproteobacteria;D_3__Pseudomonadales;D_4__Pseudomonadaceae;D_5__Pseudomonas	1.08713914393e-05	2.14866159869e-05	5.84578607555e-05	5.33712504179e-05	5.73995433767e-05	2.80005600112e-05	0.000417469989141	0.00450569329616
D_0__Bacteria;D_1__Proteobacteria;D_2__Gammaproteobacteria;D_3__Thiotrichales;D_4__Piscirickettsiaceae;D_5__uncultured bacterium	0.0	0.0	0.0	0.0	9.89647299599e-07	0.0	0.0	0.0
D_0__Bacteria;D_1__Proteobacteria;D_2__Gammaproteobacteria;D_3__Thiotrichales;D_4__Thiotrichaceae;D_5__uncultured	0.0	0.0	0.0	0.0	6.82856636723e-05	0.0	0.0	0.0
D_0__Bacteria;D_1__Proteobacteria;D_2__Gammaproteobacteria;D_3__Vibrionales;D_4__Vibrionaceae;D_5__Vibrio	2.96492493798e-06	0.0	3.1316711119e-06	1.00700472487e-06	9.89647299599e-07	2.0000400008e-06	0.0	0.0
D_0__Bacteria;D_1__Proteobacteria;D_2__Gammaproteobacteria;D_3__X35;Other;Other	0.0	0.0	0.0	1.00700472487e-06	0.0	0.0	0.0	0.0
D_0__Bacteria;D_1__Proteobacteria;D_2__Gammaproteobacteria;D_3__Xanthomonadales;D_4__JTB255 marine benthic group;Ambiguous_taxa	0.000455610132137	0.000421137673343	0.000700450438695	0.000618300901068	0.00128258290028	0.00034900698014	0.000162944126816	0.0
D_0__Bacteria;D_1__Proteobacteria;D_2__Gammaproteobacteria;D_3__Xanthomonadales;D_4__JTB255 marine benthic group;D_5__uncultured bacterium	1.97661662532e-06	7.16220532897e-06	7.30723259443e-06	4.02801889946e-06	7.91717839679e-06	1.0000200004e-06	0.0	0.0
D_0__Bacteria;D_1__Proteobacteria;D_2__Gammaproteobacteria;D_3__Xanthomonadales;D_4__JTB255 marine benthic group;Other	2.96492493798e-06	2.86488213159e-06	2.08778074127e-06	4.02801889946e-06	2.17722405912e-05	4.0000800016e-06	1.18937318844e-06	0.0
D_0__Bacteria;D_1__Proteobacteria;D_2__Gammaproteobacteria;D_3__Xanthomonadales;D_4__Nevskiaceae;D_5__Nevskia	0.0	0.0	1.04389037063e-06	0.0	0.0	0.0	0.0	0.0
D_0__Bacteria;D_1__Proteobacteria;D_2__Gammaproteobacteria;D_3__Xanthomonadales;D_4__Xanthomonadaceae;D_5__Arenimonas	0.0	0.0	3.1316711119e-06	0.0	0.0	0.0	0.0	0.0
D_0__Bacteria;D_1__Proteobacteria;D_2__Gammaproteobacteria;D_3__Xanthomonadales;D_4__Xanthomonadaceae;D_5__Luteimonas	9.88308312661e-07	1.43244106579e-06	1.25266844476e-05	4.02801889946e-06	0.0	2.0000400008e-06	0.0	0.0
D_0__Bacteria;D_1__Proteobacteria;D_2__Gammaproteobacteria;D_3__Xanthomonadales;D_4__Xanthomonadaceae;D_5__Lysobacter	4.94154156331e-06	0.0	6.78528740912e-05	4.83362267936e-05	3.26583608868e-05	1.40002800056e-05	8.20667500021e-05	1.59946513886e-06
D_0__Bacteria;D_1__Proteobacteria;D_2__Gammaproteobacteria;D_3__Xanthomonadales;D_4__Xanthomonadaceae;D_5__Pseudofulvimonas	0.0	0.0	0.0	1.00700472487e-06	0.0	0.0	0.0	0.0
D_0__Bacteria;D_1__Proteobacteria;D_2__Gammaproteobacteria;D_3__Xanthomonadales;D_4__Xanthomonadaceae;D_5__Pseudoxanthomonas	1.97661662532e-06	0.0	2.08778074127e-06	2.01400944973e-06	0.0	0.0	0.0	0.0
D_0__Bacteria;D_1__Proteobacteria;D_2__Gammaproteobacteria;D_3__Xanthomonadales;D_4__Xanthomonadaceae;D_5__Stenotrophomonas	1.97661662532e-06	0.0	1.1482794077e-05	1.5105070873e-05	1.28654148948e-05	1.60003200064e-05	0.000229549025368	0.00232882124218
D_0__Bacteria;D_1__Proteobacteria;D_2__Gammaproteobacteria;D_3__Xanthomonadales;D_4__Xanthomonadaceae;D_5__Thermomonas	2.96492493798e-06	0.0	8.35112296507e-06	8.05603779893e-06	0.0	2.500050001e-05	0.0	0.0
D_0__Bacteria;D_1__Proteobacteria;D_2__Gammaproteobacteria;D_3__Xanthomonadales;D_4__Xanthomonadaceae;D_5__uncultured	0.0	0.0	1.04389037063e-06	0.0	0.0	0.0	0.0	0.0
D_0__Bacteria;D_1__Proteobacteria;D_2__Gammaproteobacteria;D_3__Xanthomonadales;D_4__Xanthomonadaceae;Other	0.0	0.0	0.0	0.0	0.0	0.0	0.0	9.59679083315e-06
D_0__Bacteria;D_1__Proteobacteria;D_2__Gammaproteobacteria;D_3__Xanthomonadales;D_4__Xanthomonadales Incertae Sedis;D_5__Acidibacter	0.0	0.0	0.0	5.03502362433e-06	0.0	0.0	0.0	0.0
D_0__Bacteria;D_1__Proteobacteria;D_2__Gammaproteobacteria;D_3__Xanthomonadales;D_4__Xanthomonadales Incertae Sedis;D_5__Steroidobacter	2.96492493798e-06	1.43244106579e-06	6.2633422238e-06	4.02801889946e-06	0.0	1.0000200004e-06	0.0	0.0
D_0__Bacteria;D_1__Proteobacteria;D_2__Gammaproteobacteria;D_3__Xanthomonadales;D_4__uncultured;D_5__uncultured bacterium	1.48246246899e-05	5.72976426317e-06	3.23606014896e-05	5.2364245693e-05	7.22442528707e-05	8.0001600032e-06	0.000189110336961	0.0
D_0__Bacteria;D_1__Proteobacteria;D_2__Gammaproteobacteria;D_3__Xanthomonadales;Other;Other	1.97661662532e-06	0.0	1.04389037063e-06	2.01400944973e-06	0.0	0.0	0.0	0.0
D_0__Bacteria;D_1__Proteobacteria;D_2__Gammaproteobacteria;D_3__uncultured;D_4__uncultured bacterium;D_5__uncultured bacterium	0.0	0.0	0.0	2.01400944973e-06	9.89647299599e-07	0.0	0.0	0.0
D_0__Bacteria;D_1__Proteobacteria;D_2__Gammaproteobacteria;D_3__uncultured;Other;Other	9.88308312661e-07	0.0	0.0	1.00700472487e-06	0.0	0.0	0.0	0.0
D_0__Bacteria;D_1__Proteobacteria;D_2__Gammaproteobacteria;Other;Other;Other	3.95323325064e-06	8.59464639476e-06	1.1482794077e-05	3.82661795449e-05	1.28654148948e-05	2.30004600092e-05	0.000591118474653	0.00867070051775
D_0__Bacteria;D_1__Proteobacteria;D_2__JTB23;D_3__uncultured bacterium;D_4__uncultured bacterium;D_5__uncultured bacterium	9.88308312661e-07	0.0	0.0	1.00700472487e-06	6.43270744739e-05	6.40012800256e-05	0.0	1.59946513886e-06
D_0__Bacteria;D_1__Proteobacteria;D_2__JTB23;Other;Other;Other	0.0	1.43244106579e-06	2.08778074127e-06	0.0	9.89647299599e-07	0.0	1.18937318844e-06	0.0
D_0__Bacteria;D_1__Proteobacteria;D_2__SPOTSOCT00m83;Ambiguous_taxa;Ambiguous_taxa;Ambiguous_taxa	0.0	0.0	2.08778074127e-06	2.01400944973e-06	0.0	0.0	0.0	0.0
D_0__Bacteria;D_1__Proteobacteria;D_2__SPOTSOCT00m83;Other;Other;Other	0.000388405166876	0.00041540790908	0.000359098287498	0.00030008740801	3.66169500852e-05	1.60003200064e-05	7.61198840599e-05	0.0
D_0__Bacteria;D_1__Proteobacteria;Other;Other;Other;Other	6.91815818863e-06	4.29732319738e-06	9.3950133357e-06	4.02801889946e-06	9.89647299599e-07	0.0	0.0	0.0
D_0__Bacteria;D_1__SBR1093;Other;Other;Other;Other	0.0	1.43244106579e-06	0.0	0.0	0.0	0.0	0.0	0.0
D_0__Bacteria;D_1__SR1 (Absconditabacteria);Ambiguous_taxa;Ambiguous_taxa;Ambiguous_taxa;Ambiguous_taxa	0.0	0.0	0.0	2.01400944973e-06	0.0	0.0	0.0	0.0
D_0__Bacteria;D_1__SR1 (Absconditabacteria);D_2__uncultured bacterium;D_3__uncultured bacterium;D_4__uncultured bacterium;D_5__uncultured bacterium	1.97661662532e-06	0.0	1.04389037063e-06	1.00700472487e-06	4.94823649799e-06	0.0	0.0	0.00064458445096
D_0__Bacteria;D_1__Saccharibacteria;D_2__uncultured bacterium;D_3__uncultured bacterium;D_4__uncultured bacterium;D_5__uncultured bacterium	0.0	0.0	0.0	0.0	0.0	5.000100002e-06	1.18937318844e-06	1.59946513886e-06
D_0__Bacteria;D_1__Saccharibacteria;Other;Other;Other;Other	0.0	0.0	0.0	1.00700472487e-06	9.89647299599e-07	0.0	0.0	0.0
D_0__Bacteria;D_1__Spirochaetae;D_2__Spirochaetes;D_3__Spirochaetales;D_4__Spirochaetaceae;D_5__Treponema 2	0.0	0.0	1.04389037063e-06	4.02801889946e-06	0.0	0.0	0.0	0.000507030449018
D_0__Bacteria;D_1__Synergistetes;D_2__Synergistia;D_3__Synergistales;D_4__Synergistaceae;D_5__Fretibacterium	0.0	0.0	0.0	0.0	0.0	0.0	3.21130760878e-05	0.0
D_0__Bacteria;D_1__Synergistetes;D_2__Synergistia;D_3__Synergistales;D_4__Synergistaceae;D_5__uncultured	0.0	1.43244106579e-06	0.0	0.0	0.0	0.0	0.0	0.0
D_0__Bacteria;D_1__TM6 (Dependentiae);Other;Other;Other;Other	0.0	0.0	0.0	1.00700472487e-06	0.0	0.0	0.0	0.0
D_0__Bacteria;D_1__Tectomicrobia;D_2__Tectomicrobia Incertae Sedis;D_3__Unknown Order;D_4__Unknown Family;D_5__Candidatus Entotheonella	4.15089491318e-05	4.58381141054e-05	5.32384089023e-05	6.64623118412e-05	3.26583608868e-05	2.0000400008e-05	1.54618514497e-05	0.0
D_0__Bacteria;D_1__Tectomicrobia;D_2__uncultured bacterium;D_3__uncultured bacterium;D_4__uncultured bacterium;D_5__uncultured bacterium	0.0	0.0	1.04389037063e-06	0.0	0.0	0.0	0.0	0.0
D_0__Bacteria;D_1__Verrucomicrobia;D_2__OPB35 soil group;Ambiguous_taxa;Ambiguous_taxa;Ambiguous_taxa	9.88308312661e-06	1.00270874606e-05	0.0	6.0420283492e-06	0.0	0.0	0.0	0.0
D_0__Bacteria;D_1__Verrucomicrobia;D_2__OPB35 soil group;D_3__uncultured bacterium;D_4__uncultured bacterium;D_5__uncultured bacterium	0.0	0.0	8.35112296507e-06	9.0630425238e-06	6.92753109719e-06	0.0	1.18937318844e-06	0.0
D_0__Bacteria;D_1__Verrucomicrobia;D_2__OPB35 soil group;Other;Other;Other	0.0	0.0	2.08778074127e-06	2.01400944973e-06	0.0	0.0	0.0	0.0
D_0__Bacteria;D_1__Verrucomicrobia;D_2__Opitutae;D_3__BC-COM435;D_4__uncultured bacterium;D_5__uncultured bacterium	1.28480080646e-05	1.00270874606e-05	4.17556148253e-06	1.20840566984e-05	0.0	0.0	0.0	0.0
D_0__Bacteria;D_1__Verrucomicrobia;D_2__Opitutae;D_3__Opitutales;D_4__Opitutaceae;D_5__Opitutus	3.36024826305e-05	3.4378585579e-05	4.38433955666e-05	2.61821228465e-05	5.93788379759e-06	1.90003800076e-05	0.0	0.0
D_0__Bacteria;D_1__Verrucomicrobia;D_2__Spartobacteria;D_3__Chthoniobacterales;D_4__Chthoniobacteraceae;D_5__Chthoniobacter	3.95323325064e-06	5.72976426317e-06	1.87900266714e-05	2.92031370211e-05	6.92753109719e-06	0.0	3.56811956531e-06	0.0
D_0__Bacteria;D_1__Verrucomicrobia;D_2__Spartobacteria;D_3__Chthoniobacterales;D_4__DA101 soil group;Ambiguous_taxa	0.0	0.0	1.04389037063e-06	0.0	0.0	0.0	0.0	0.0
D_0__Bacteria;D_1__Verrucomicrobia;D_2__Spartobacteria;D_3__Chthoniobacterales;D_4__DA101 soil group;D_5__uncultured bacterium	0.0	0.0	1.04389037063e-06	0.0	0.0	0.0	1.18937318844e-06	0.0
D_0__Bacteria;D_1__Verrucomicrobia;D_2__Spartobacteria;D_3__Chthoniobacterales;D_4__Xiphinematobacteraceae;D_5__Candidatus Xiphinematobacter	0.0	0.0	0.0	1.00700472487e-06	0.0	0.0	0.0	0.0
D_0__Bacteria;D_1__Verrucomicrobia;D_2__Spartobacteria;D_3__Chthoniobacterales;Other;Other	0.0	0.0	0.0	1.00700472487e-06	0.0	0.0	0.0	0.0
D_0__Bacteria;D_1__Verrucomicrobia;D_2__Verrucomicrobiae;D_3__Verrucomicrobiales;D_4__DEV007;D_5__uncultured bacterium	1.97661662532e-06	0.0	3.1316711119e-06	0.0	0.0	0.0	0.0	0.0
D_0__Bacteria;D_1__Verrucomicrobia;D_2__Verrucomicrobiae;D_3__Verrucomicrobiales;D_4__Verrucomicrobiaceae;Ambiguous_taxa	0.0	0.0	3.1316711119e-06	5.03502362433e-06	0.0	0.0	0.0	0.0
D_0__Bacteria;D_1__Verrucomicrobia;D_2__Verrucomicrobiae;D_3__Verrucomicrobiales;D_4__Verrucomicrobiaceae;D_5__Prosthecobacter	0.0	0.0	1.04389037063e-06	0.0	0.0	0.0	0.0	0.0
D_0__Bacteria;D_1__Verrucomicrobia;D_2__Verrucomicrobiae;D_3__Verrucomicrobiales;D_4__Verrucomicrobiaceae;D_5__uncultured	0.0	0.0	1.04389037063e-06	0.0	0.0	0.0	0.0	0.0
D_0__Bacteria;D_1__Verrucomicrobia;D_2__Verrucomicrobiae;D_3__Verrucomicrobiales;D_4__Verrucomicrobiaceae;Other	0.0	1.43244106579e-06	0.0	0.0	0.0	0.0	0.0	0.0
D_0__Bacteria;Other;Other;Other;Other;Other	4.94154156331e-06	2.86488213159e-06	2.08778074127e-06	2.01400944973e-06	5.93788379759e-06	5.000100002e-06	1.18937318844e-06	1.59946513886e-06
Unassigned;Other;Other;Other;Other;Other	0.00372098079717	0.00350661572906	0.00271411496365	0.00286492844224	0.00390910683342	0.00116502330047	0.00215752296382	0.00198973463274
