# Supplementary material for: Cretaceous dinosaur bone contains recent organic material and provides an environment conducive to microbial communities
Source: eLife. 2019 Jun 18;8:e46205. doi: 10.7554/eLife.46205 (PMC6581507; doi:10.7554/eLife.46205)
Supplement: Source data 1. [file elife-46205-data1.zip › Raw data files/16S rRNA amplicon sequencing/taxa_plots/table_mc620000_sorted_L2.txt]

# Constructed from biom file
#OTU ID	1B5g1	1B5g2	1BEDTA1	1BEDTA2	1M1	1M2	1S1	1S2
D_0__Archaea;D_1__Thaumarchaeota	0.00730359843057	0.00680409506252	0.0041943515092	0.00464229178163	0.010385358762	0.00837116742335	0.00162825189497	0.00275427896911
D_0__Bacteria;D_1__Acidobacteria	0.0395540752893	0.0336867165443	0.0345496395968	0.0345533531243	0.0317300717197	0.0116072321446	0.0262209213123	0.0162361706245
D_0__Bacteria;D_1__Actinobacteria	0.710959350879	0.736069868745	0.737422947842	0.731211305843	0.833100931159	0.914339286786	0.920979234733	0.848756175935
D_0__Bacteria;D_1__Armatimonadetes	1.97661662532e-06	4.29732319738e-06	1.35705748182e-05	4.02801889946e-06	0.0	0.0	2.37874637687e-06	4.79839541657e-06
D_0__Bacteria;D_1__BRC1	1.28480080646e-05	2.86488213159e-06	2.71411496365e-05	4.33012031692e-05	3.4637655486e-05	4.0000800016e-06	2.85449565225e-05	0.0
D_0__Bacteria;D_1__Bacteroidetes	0.00130160204777	0.00124192640404	0.00234457777244	0.00235840506564	0.00132612738146	0.000603012060241	0.00204453251092	0.00849955774789
D_0__Bacteria;D_1__Chlamydiae	1.97661662532e-06	5.72976426317e-06	1.77461363008e-05	1.00700472487e-05	1.9792945992e-06	0.0	0.0	0.0
D_0__Bacteria;D_1__Chlorobi	0.0	0.0	0.0	2.01400944973e-06	0.0	6.0001200024e-06	0.0	0.0
D_0__Bacteria;D_1__Chloroflexi	0.0410899064072	0.0381573651106	0.0344212410813	0.0331848337032	0.0273300998257	0.00655013100262	0.0168010856598	0.0182371015133
D_0__Bacteria;D_1__Cyanobacteria	1.97661662532e-06	1.43244106579e-06	1.87900266714e-05	1.91330897725e-05	8.90682569639e-06	1.70003400068e-05	0.0	3.19893027772e-06
D_0__Bacteria;D_1__Deinococcus-Thermus	4.44738740698e-05	5.15678783686e-05	7.09845452031e-05	6.7469316566e-05	4.84927176803e-05	3.30006600132e-05	0.000195057202903	0.000886103686927
D_0__Bacteria;D_1__Elusimicrobia	0.0	0.0	0.0	0.0	9.89647299599e-06	1.0000200004e-06	1.18937318844e-06	0.0
D_0__Bacteria;D_1__FBP	2.37193995039e-05	8.59464639476e-06	6.47212029793e-05	8.15673827142e-05	5.93788379759e-06	7.0001400028e-06	0.000402008137691	0.00108443736415
D_0__Bacteria;D_1__Fibrobacteres	0.0	0.0	1.04389037063e-06	1.00700472487e-06	0.0	1.0000200004e-06	0.0	0.0
D_0__Bacteria;D_1__Firmicutes	0.000322188509928	0.000295082859553	0.00132469688033	0.00118725857062	0.000865941387149	0.000139002780056	0.00290563869935	0.0172342368712
D_0__Bacteria;D_1__Fusobacteria	4.94154156331e-06	2.86488213159e-06	3.34044918603e-05	4.5315212619e-05	5.54202487775e-05	2.60005200104e-05	0.000968149775387	0.00537740179684
D_0__Bacteria;D_1__Gemmatimonadetes	0.00342942984493	0.00332039839051	0.00235292889541	0.00238962221211	0.00802801889435	0.0020050401008	0.00157235135511	0.00145871220664
D_0__Bacteria;D_1__Hydrogenedentes	1.97661662532e-06	0.0	5.21945185317e-06	1.00700472487e-06	0.0	0.0	0.0	0.0
D_0__Bacteria;D_1__Nitrospirae	0.00481306148266	0.00388334772937	0.00244479124802	0.00235236303729	0.00250776625718	0.000672013440269	0.000589929101464	0.00184258383996
D_0__Bacteria;D_1__Planctomycetes	0.00116027395906	0.000985519453266	0.00160550339003	0.00162228461176	0.000233556762705	8.30016600332e-05	0.0012654930725	0.00145231434608
D_0__Bacteria;D_1__Proteobacteria	0.186140952532	0.17185854931	0.176226440699	0.183189264524	0.0803534228436	0.0543210864217	0.0221818099643	0.07302837931
D_0__Bacteria;D_1__SBR1093	0.0	1.43244106579e-06	0.0	0.0	0.0	0.0	0.0	0.0
D_0__Bacteria;D_1__SR1 (Absconditabacteria)	1.97661662532e-06	0.0	1.04389037063e-06	3.0210141746e-06	4.94823649799e-06	0.0	0.0	0.00064458445096
D_0__Bacteria;D_1__Saccharibacteria	0.0	0.0	0.0	1.00700472487e-06	9.89647299599e-07	5.000100002e-06	1.18937318844e-06	1.59946513886e-06
D_0__Bacteria;D_1__Spirochaetae	0.0	0.0	1.04389037063e-06	4.02801889946e-06	0.0	0.0	0.0	0.000507030449018
D_0__Bacteria;D_1__Synergistetes	0.0	1.43244106579e-06	0.0	0.0	0.0	0.0	3.21130760878e-05	0.0
D_0__Bacteria;D_1__TM6 (Dependentiae)	0.0	0.0	0.0	1.00700472487e-06	0.0	0.0	0.0	0.0
D_0__Bacteria;D_1__Tectomicrobia	4.15089491318e-05	4.58381141054e-05	5.42822992729e-05	6.64623118412e-05	3.26583608868e-05	2.0000400008e-05	1.54618514497e-05	0.0
D_0__Bacteria;D_1__Verrucomicrobia	6.22634236977e-05	6.15949658291e-05	8.76867911332e-05	9.16374299628e-05	1.9792945992e-05	1.90003800076e-05	5.94686594218e-06	0.0
D_0__Bacteria;Other	4.94154156331e-06	2.86488213159e-06	2.08778074127e-06	2.01400944973e-06	5.93788379759e-06	5.000100002e-06	1.18937318844e-06	1.59946513886e-06
Unassigned;Other	0.00372098079717	0.00350661572906	0.00271411496365	0.00286492844224	0.00390910683342	0.00116502330047	0.00215752296382	0.00198973463274
