# Supplementary material for: Cretaceous dinosaur bone contains recent organic material and provides an environment conducive to microbial communities
Source: eLife. 2019 Jun 18;8:e46205. doi: 10.7554/eLife.46205 (PMC6581507; doi:10.7554/eLife.46205)
Supplement: Source data 1. [file elife-46205-data1.zip › Raw data files/16S rRNA amplicon sequencing/taxa_plots/table_mc620000_sorted_L3.txt]

# Constructed from biom file
#OTU ID	1B5g1	1B5g2	1BEDTA1	1BEDTA2	1M1	1M2	1S1	1S2
D_0__Archaea;D_1__Thaumarchaeota;D_2__Soil Crenarchaeotic Group(SCG)	0.00730359843057	0.00680409506252	0.0041943515092	0.00464229178163	0.010385358762	0.00837116742335	0.00162825189497	0.00275427896911
D_0__Bacteria;D_1__Acidobacteria;D_2__Blastocatellia	1.18596997519e-05	1.57568517237e-05	5.1150628161e-05	4.43082078941e-05	2.9689418988e-06	8.0001600032e-06	1.42724782612e-05	1.1196255972e-05
D_0__Bacteria;D_1__Acidobacteria;D_2__Holophagae	0.000102784064517	9.31086692766e-05	0.00018163692449	0.000197372926074	0.00107376732006	0.000269005380108	9.03923623211e-05	4.79839541657e-06
D_0__Bacteria;D_1__Acidobacteria;D_2__Solibacteres	2.96492493798e-06	2.86488213159e-06	2.40094785246e-05	4.33012031692e-05	2.9689418988e-06	0.0	2.37874637687e-06	3.19893027772e-06
D_0__Bacteria;D_1__Acidobacteria;D_2__Subgroup 17	0.0332130891553	0.0294166097271	0.0302508990506	0.0301265603538	0.0284731424568	0.0106462129243	0.0252515821637	0.0161418021814
D_0__Bacteria;D_1__Acidobacteria;D_2__Subgroup 22	9.88308312661e-07	8.59464639476e-06	2.08778074127e-06	1.00700472487e-06	6.92753109719e-06	4.0000800016e-06	0.0	1.59946513886e-06
D_0__Bacteria;D_1__Acidobacteria;D_2__Subgroup 5	0.000141328088711	0.000113162844198	0.000172241911154	0.000173204812677	0.000175167572029	8.70017400348e-05	8.92029891327e-05	0.0
D_0__Bacteria;D_1__Acidobacteria;D_2__Subgroup 6	0.00607216627299	0.00403232160021	0.00385926270023	0.00396155658762	0.00198622213029	0.000589011780236	0.000773092572483	7.35753963874e-05
D_0__Bacteria;D_1__Acidobacteria;Other	8.89477481395e-06	4.29732319738e-06	8.35112296507e-06	6.0420283492e-06	8.90682569639e-06	4.0000800016e-06	0.0	0.0
D_0__Bacteria;D_1__Actinobacteria;D_2__Acidimicrobiia	0.0608363064942	0.0626979454498	0.044199362183	0.0484520323369	0.0304395716411	0.00962019240385	0.0137099047431	0.00971994964884
D_0__Bacteria;D_1__Actinobacteria;D_2__Actinobacteria	0.321092476009	0.343854612962	0.357011550647	0.354291451335	0.74458786633	0.864130282606	0.864850335225	0.798045133707
D_0__Bacteria;D_1__Actinobacteria;D_2__Coriobacteriia	0.0	0.0	0.0	2.01400944973e-06	8.90682569639e-06	0.0	2.37874637687e-06	1.59946513886e-06
D_0__Bacteria;D_1__Actinobacteria;D_2__MB-A2-108	6.62166569483e-05	0.000111730403132	0.000163890788189	0.000167162784328	5.73995433767e-05	1.0000200004e-05	9.03923623211e-05	4.79839541657e-06
D_0__Bacteria;D_1__Actinobacteria;D_2__Nitriliruptoria	0.275195437969	0.280533555648	0.291292388473	0.285986320848	0.0234833407722	0.0259175183504	0.0239444610296	0.0210697542742
D_0__Bacteria;D_1__Actinobacteria;D_2__OPB41	0.0	0.0	0.0	0.0	9.89647299599e-07	0.0	0.0	0.0
D_0__Bacteria;D_1__Actinobacteria;D_2__Rubrobacteria	3.26141743178e-05	3.86759087764e-05	5.42822992729e-05	6.54553071163e-05	6.72960163727e-05	4.5000900018e-05	0.000371084434792	0.000988469455814
D_0__Bacteria;D_1__Actinobacteria;D_2__TakashiAC-B11	0.0390638743662	0.0356061875724	0.0348053927377	0.0321002896146	0.013992623169	0.0019910398208	0.0126061664242	0.0114201810914
D_0__Bacteria;D_1__Actinobacteria;D_2__Thermoleophilia	0.0146664953599	0.0132242959194	0.00988981737138	0.0101405375794	0.0204550200354	0.012618252365	0.00540451176825	0.00750469043152
D_0__Bacteria;D_1__Actinobacteria;Other	5.92984987597e-06	2.86488213159e-06	6.2633422238e-06	6.0420283492e-06	7.91717839679e-06	7.0001400028e-06	0.0	1.59946513886e-06
D_0__Bacteria;D_1__Armatimonadetes;D_2__Armatimonadia	0.0	4.29732319738e-06	5.21945185317e-06	3.0210141746e-06	0.0	0.0	0.0	1.59946513886e-06
D_0__Bacteria;D_1__Armatimonadetes;D_2__Fimbriimonadia	1.97661662532e-06	0.0	7.30723259443e-06	1.00700472487e-06	0.0	0.0	0.0	0.0
D_0__Bacteria;D_1__Armatimonadetes;D_2__uncultured	0.0	0.0	1.04389037063e-06	0.0	0.0	0.0	2.37874637687e-06	3.19893027772e-06
D_0__Bacteria;D_1__BRC1;D_2__uncultured bacterium	1.97661662532e-06	0.0	5.21945185317e-06	6.0420283492e-06	0.0	0.0	2.85449565225e-05	0.0
D_0__Bacteria;D_1__BRC1;Other	1.08713914393e-05	2.86488213159e-06	2.19216977833e-05	3.725917482e-05	3.4637655486e-05	4.0000800016e-06	0.0	0.0
D_0__Bacteria;D_1__Bacteroidetes;D_2__Bacteroidetes BD2-2	0.0	0.0	0.0	0.0	0.0	0.0	1.18937318844e-06	0.0
D_0__Bacteria;D_1__Bacteroidetes;D_2__Bacteroidetes Incertae Sedis	9.88308312661e-07	0.0	0.0	1.00700472487e-06	0.0	0.0	0.0	0.0
D_0__Bacteria;D_1__Bacteroidetes;D_2__Bacteroidia	9.88308312661e-07	1.43244106579e-06	6.05456414967e-05	4.43082078941e-05	5.73995433767e-05	1.10002200044e-05	0.000663670239147	0.0047296184156
D_0__Bacteria;D_1__Bacteroidetes;D_2__Cytophagia	0.00027474971092	0.000267866479303	0.00116080609214	0.00117114649502	0.00076400771529	0.00042500850017	0.00103118655437	0.00166184427927
D_0__Bacteria;D_1__Bacteroidetes;D_2__Flavobacteriia	9.88308312661e-07	0.0	1.25266844476e-05	1.20840566984e-05	3.9585891984e-05	2.0000400008e-06	0.000168890992758	0.00210649558788
D_0__Bacteria;D_1__Bacteroidetes;D_2__Sphingobacteriia	0.00102388741192	0.000972627483674	0.00111069935435	0.0011298593013	0.000465134230811	0.000165003300066	0.000179595351454	1.59946513886e-06
D_0__Bacteria;D_1__Chlamydiae;D_2__Chlamydiae	1.97661662532e-06	5.72976426317e-06	1.77461363008e-05	1.00700472487e-05	1.9792945992e-06	0.0	0.0	0.0
D_0__Bacteria;D_1__Chlorobi;D_2__Chlorobia	0.0	0.0	0.0	2.01400944973e-06	0.0	6.0001200024e-06	0.0	0.0
D_0__Bacteria;D_1__Chloroflexi;D_2__Anaerolineae	0.0	1.43244106579e-06	3.1316711119e-06	5.03502362433e-06	1.9792945992e-06	1.0000200004e-06	0.0	0.0
D_0__Bacteria;D_1__Chloroflexi;D_2__Ardenticatenia	9.88308312661e-07	0.0	3.1316711119e-06	1.00700472487e-06	5.93788379759e-06	1.40002800056e-05	0.0	0.0
D_0__Bacteria;D_1__Chloroflexi;D_2__Caldilineae	1.97661662532e-05	1.00270874606e-05	1.87900266714e-05	1.30910614233e-05	8.90682569639e-06	6.0001200024e-06	0.0	0.000411062540686
D_0__Bacteria;D_1__Chloroflexi;D_2__Chloroflexi Incertae Sedis	0.0	0.0	0.0	0.0	0.0	7.0001400028e-06	0.0	0.0
D_0__Bacteria;D_1__Chloroflexi;D_2__Chloroflexia	9.88308312661e-07	4.29732319738e-06	9.3950133357e-06	4.02801889946e-06	9.89647299599e-07	4.0000800016e-06	3.21130760878e-05	0.0
D_0__Bacteria;D_1__Chloroflexi;D_2__Gitt-GS-136	0.0111698605497	0.0114065282069	0.0111069935435	0.0106017457434	0.00853867690094	0.000893017860357	0.0021491973515	0.00134035178636
D_0__Bacteria;D_1__Chloroflexi;D_2__JG30-KF-CM66	0.00928416828914	0.00870351191576	0.00926243925863	0.00910432971752	0.00852185289685	0.00311106222124	0.0041651849059	0.00517107079393
D_0__Bacteria;D_1__Chloroflexi;D_2__JG37-AG-4	0.0	0.0	0.0	1.00700472487e-06	0.0	0.0	0.0	0.0
D_0__Bacteria;D_1__Chloroflexi;D_2__KD4-96	0.000773845408814	0.000710490768634	0.000979169167654	0.000759281562549	0.000335490434564	6.80013600272e-05	0.000102286094205	0.00154188439386
D_0__Bacteria;D_1__Chloroflexi;D_2__Ktedonobacteria	2.96492493798e-06	1.43244106579e-06	1.04389037063e-06	3.0210141746e-06	9.89647299599e-07	0.0	0.0	0.000236720840551
D_0__Bacteria;D_1__Chloroflexi;D_2__NLS2-31	1.28480080646e-05	1.71892927895e-05	8.35112296507e-06	1.30910614233e-05	0.0	0.0	3.09237028993e-05	0.0
D_0__Bacteria;D_1__Chloroflexi;D_2__P2-11E	0.000125515155708	0.000131784578053	7.4116216315e-05	7.45183496401e-05	0.000150426389539	3.0000600012e-06	7.96880036252e-05	1.59946513886e-06
D_0__Bacteria;D_1__Chloroflexi;D_2__S085	0.00923277625688	0.0080904271396	0.00634998512456	0.00603497931612	0.00399520614848	0.00070101402028	0.00218368917397	0.00463844890269
D_0__Bacteria;D_1__Chloroflexi;D_2__SAR202 clade	0.00059792652916	0.000484165080238	0.00129338016921	0.00130608512815	0.000315697488572	5.30010600212e-05	0.00116082823191	0.0
D_0__Bacteria;D_1__Chloroflexi;D_2__TK10	0.00464999061107	0.00367707621589	0.00297613144668	0.00283169728632	0.00332422527935	0.000635012700254	0.00161041129714	0.000882904756649
D_0__Bacteria;D_1__Chloroflexi;D_2__Thermomicrobia	0.00521629127423	0.00491470529674	0.00233100719762	0.00242889539638	0.00212675204684	0.00105302106042	0.0052867638226	0.00401145856825
D_0__Bacteria;D_1__Chloroflexi;Other	1.97661662532e-06	4.29732319738e-06	4.17556148253e-06	3.0210141746e-06	2.9689418988e-06	1.0000200004e-06	0.0	1.59946513886e-06
D_0__Bacteria;D_1__Cyanobacteria;D_2__Chloroplast	9.88308312661e-07	0.0	1.04389037063e-05	1.00700472487e-05	8.90682569639e-06	1.70003400068e-05	0.0	0.0
D_0__Bacteria;D_1__Cyanobacteria;D_2__Cyanobacteria	9.88308312661e-07	1.43244106579e-06	7.30723259443e-06	8.05603779893e-06	0.0	0.0	0.0	3.19893027772e-06
D_0__Bacteria;D_1__Cyanobacteria;D_2__Melainabacteria	0.0	0.0	1.04389037063e-06	1.00700472487e-06	0.0	0.0	0.0	0.0
D_0__Bacteria;D_1__Deinococcus-Thermus;D_2__Deinococci	4.44738740698e-05	5.15678783686e-05	7.09845452031e-05	6.7469316566e-05	4.84927176803e-05	3.30006600132e-05	0.000195057202903	0.000886103686927
D_0__Bacteria;D_1__Elusimicrobia;D_2__Elusimicrobia	0.0	0.0	0.0	0.0	9.89647299599e-06	1.0000200004e-06	1.18937318844e-06	0.0
D_0__Bacteria;D_1__FBP;D_2__uncultured bacterium	2.37193995039e-05	8.59464639476e-06	6.47212029793e-05	8.15673827142e-05	5.93788379759e-06	7.0001400028e-06	0.000402008137691	0.00108443736415
D_0__Bacteria;D_1__Fibrobacteres;D_2__Fibrobacteria	0.0	0.0	1.04389037063e-06	1.00700472487e-06	0.0	1.0000200004e-06	0.0	0.0
D_0__Bacteria;D_1__Firmicutes;D_2__Bacilli	0.000317246968364	0.000292217977422	0.00122239562401	0.00109964915955	0.000825365847865	0.000118002360047	0.00229667962687	0.0115017538135
D_0__Bacteria;D_1__Firmicutes;D_2__Clostridia	4.94154156331e-06	2.86488213159e-06	9.18623526157e-05	8.15673827142e-05	3.06790662876e-05	2.10004200084e-05	0.000428174347837	0.00513908149115
D_0__Bacteria;D_1__Firmicutes;D_2__Erysipelotrichia	0.0	0.0	3.1316711119e-06	1.00700472487e-06	0.0	0.0	0.0	0.000593401566516
D_0__Bacteria;D_1__Firmicutes;D_2__Negativicutes	0.0	0.0	7.30723259443e-06	5.03502362433e-06	9.89647299599e-06	0.0	0.000180784724642	0.0
D_0__Bacteria;D_1__Fusobacteria;D_2__Fusobacteriia	4.94154156331e-06	2.86488213159e-06	3.34044918603e-05	4.5315212619e-05	5.54202487775e-05	2.60005200104e-05	0.000968149775387	0.00537740179684
D_0__Bacteria;D_1__Gemmatimonadetes;D_2__BD2-11 terrestrial group	6.91815818863e-06	1.43244106579e-06	3.1316711119e-06	0.0	0.0	0.0	0.0	0.0
D_0__Bacteria;D_1__Gemmatimonadetes;D_2__Gemmatimonadetes	4.74387990077e-05	3.58110266448e-05	0.000145100761518	0.000136952642582	8.01614312675e-05	2.30004600092e-05	0.000485264260882	6.39786055543e-06
D_0__Bacteria;D_1__Gemmatimonadetes;D_2__Longimicrobia	0.00334344702173	0.00326310074788	0.00207734183756	0.00212377296474	0.00773409364637	0.00193603872077	0.000890840518139	0.000860512244705
D_0__Bacteria;D_1__Gemmatimonadetes;D_2__S0134 terrestrial group	3.16258660052e-05	2.00541749211e-05	0.000127354625217	0.000128896604783	0.000213763816713	4.60009200184e-05	0.000196246576092	0.000591802101377
D_0__Bacteria;D_1__Hydrogenedentes;D_2__uncultured bacterium	1.97661662532e-06	0.0	5.21945185317e-06	1.00700472487e-06	0.0	0.0	0.0	0.0
D_0__Bacteria;D_1__Nitrospirae;D_2__Nitrospira	0.00481306148266	0.00388334772937	0.00244479124802	0.00235236303729	0.00250776625718	0.000672013440269	0.000589929101464	0.00184258383996
D_0__Bacteria;D_1__Planctomycetes;D_2__Phycisphaerae	5.92984987597e-06	5.72976426317e-06	1.77461363008e-05	1.5105070873e-05	9.89647299599e-06	1.0000200004e-06	3.56811956531e-06	1.59946513886e-06
D_0__Bacteria;D_1__Planctomycetes;D_2__Planctomycetacia	0.00115434410919	0.000979789689003	0.00158775725373	0.00160717954089	0.000223660289709	8.20016400328e-05	0.00126192495293	0.00145071488094
D_0__Bacteria;D_1__Proteobacteria;D_2__Alphaproteobacteria	0.0727246671872	0.0628354597921	0.0678768835697	0.069475269978	0.0598726719784	0.0460729214584	0.0130343407721	0.0291358569694
D_0__Bacteria;D_1__Proteobacteria;D_2__Betaproteobacteria	0.0311139222992	0.0291043375748	0.0371489266197	0.0330700351646	0.00588543249071	0.00154803096062	0.00299127356892	0.0134706953995
D_0__Bacteria;D_1__Proteobacteria;D_2__Deltaproteobacteria	0.0812942885663	0.0789504217823	0.0696410582961	0.0792613418942	0.0117114861435	0.00594411888238	0.0032600719095	0.00560772477683
D_0__Bacteria;D_1__Proteobacteria;D_2__Epsilonproteobacteria	0.0	0.0	2.08778074127e-06	1.00700472487e-06	0.0	1.30002600052e-05	6.42261521755e-05	0.0
D_0__Bacteria;D_1__Proteobacteria;D_2__Gammaproteobacteria	0.000611762845537	0.000547192487133	0.00118481557067	0.00107447404143	0.00278090891187	0.000663013260265	0.00275458830442	0.0248125026991
D_0__Bacteria;D_1__Proteobacteria;D_2__JTB23	9.88308312661e-07	1.43244106579e-06	2.08778074127e-06	1.00700472487e-06	6.53167217735e-05	6.40012800256e-05	1.18937318844e-06	1.59946513886e-06
D_0__Bacteria;D_1__Proteobacteria;D_2__SPOTSOCT00m83	0.000388405166876	0.00041540790908	0.000361186068239	0.00030210141746	3.66169500852e-05	1.60003200064e-05	7.61198840599e-05	0.0
D_0__Bacteria;D_1__Proteobacteria;Other	6.91815818863e-06	4.29732319738e-06	9.3950133357e-06	4.02801889946e-06	9.89647299599e-07	0.0	0.0	0.0
D_0__Bacteria;D_1__SBR1093;Other	0.0	1.43244106579e-06	0.0	0.0	0.0	0.0	0.0	0.0
D_0__Bacteria;D_1__SR1 (Absconditabacteria);Ambiguous_taxa	0.0	0.0	0.0	2.01400944973e-06	0.0	0.0	0.0	0.0
D_0__Bacteria;D_1__SR1 (Absconditabacteria);D_2__uncultured bacterium	1.97661662532e-06	0.0	1.04389037063e-06	1.00700472487e-06	4.94823649799e-06	0.0	0.0	0.00064458445096
D_0__Bacteria;D_1__Saccharibacteria;D_2__uncultured bacterium	0.0	0.0	0.0	0.0	0.0	5.000100002e-06	1.18937318844e-06	1.59946513886e-06
D_0__Bacteria;D_1__Saccharibacteria;Other	0.0	0.0	0.0	1.00700472487e-06	9.89647299599e-07	0.0	0.0	0.0
D_0__Bacteria;D_1__Spirochaetae;D_2__Spirochaetes	0.0	0.0	1.04389037063e-06	4.02801889946e-06	0.0	0.0	0.0	0.000507030449018
D_0__Bacteria;D_1__Synergistetes;D_2__Synergistia	0.0	1.43244106579e-06	0.0	0.0	0.0	0.0	3.21130760878e-05	0.0
D_0__Bacteria;D_1__TM6 (Dependentiae);Other	0.0	0.0	0.0	1.00700472487e-06	0.0	0.0	0.0	0.0
D_0__Bacteria;D_1__Tectomicrobia;D_2__Tectomicrobia Incertae Sedis	4.15089491318e-05	4.58381141054e-05	5.32384089023e-05	6.64623118412e-05	3.26583608868e-05	2.0000400008e-05	1.54618514497e-05	0.0
D_0__Bacteria;D_1__Tectomicrobia;D_2__uncultured bacterium	0.0	0.0	1.04389037063e-06	0.0	0.0	0.0	0.0	0.0
D_0__Bacteria;D_1__Verrucomicrobia;D_2__OPB35 soil group	9.88308312661e-06	1.00270874606e-05	1.04389037063e-05	1.71190803227e-05	6.92753109719e-06	0.0	1.18937318844e-06	0.0
D_0__Bacteria;D_1__Verrucomicrobia;D_2__Opitutae	4.64504906951e-05	4.44056730396e-05	4.80189570491e-05	3.82661795449e-05	5.93788379759e-06	1.90003800076e-05	0.0	0.0
D_0__Bacteria;D_1__Verrucomicrobia;D_2__Spartobacteria	3.95323325064e-06	5.72976426317e-06	2.08778074127e-05	3.12171464709e-05	6.92753109719e-06	0.0	4.75749275374e-06	0.0
D_0__Bacteria;D_1__Verrucomicrobia;D_2__Verrucomicrobiae	1.97661662532e-06	1.43244106579e-06	8.35112296507e-06	5.03502362433e-06	0.0	0.0	0.0	0.0
D_0__Bacteria;Other;Other	4.94154156331e-06	2.86488213159e-06	2.08778074127e-06	2.01400944973e-06	5.93788379759e-06	5.000100002e-06	1.18937318844e-06	1.59946513886e-06
Unassigned;Other;Other	0.00372098079717	0.00350661572906	0.00271411496365	0.00286492844224	0.00390910683342	0.00116502330047	0.00215752296382	0.00198973463274
