# Supplementary material for: Cretaceous dinosaur bone contains recent organic material and provides an environment conducive to microbial communities
Source: eLife. 2019 Jun 18;8:e46205. doi: 10.7554/eLife.46205 (PMC6581507; doi:10.7554/eLife.46205)
Supplement: Source data 1. [file elife-46205-data1.zip › Raw data files/16S rRNA amplicon sequencing/bdiv_even620000/weighted_unifrac_pc.txt]

Eigvals	8
0.0505894545416	0.00848201946743	0.00158278866698	0.000793719280028	0.000729496431957	4.32847533802e-05	2.32109410933e-05	0.0

Proportion explained	8
0.812760677437	0.136270532087	0.0254287855219	0.0127517449155	0.0117199526976	0.000695404720187	0.000372902621265	0.0

Species	0	0

Site	8	8
1B5g1	-0.0841961282127	0.00343493731486	0.000362780995228	-0.0141948117049	7.57849866274e-05	0.00328573599933	0.00231108447533	0.0
1BEDTA2	-0.0774952670892	-0.00538958979187	0.000940184107941	0.0108575792499	0.00279885450136	-0.0038870611953	0.00237969080212	0.0
1M1	0.0543486086602	0.0442051909152	-0.0267535093649	0.00202362975161	-0.00968191539849	-0.000125562939228	4.1234555074e-06	0.0
1S1	0.0793230089033	-0.0308062124644	0.0172384257028	0.00255051365499	-0.0178017896813	0.000385602530716	0.000338794773052	0.0
1M2	0.0899745765066	0.0497743867939	0.0190702155766	-0.000711534521929	0.0118367352188	-6.90127849354e-05	-8.53585112725e-05	0.0
1B5g2	-0.077068325762	-0.000693085638911	0.002954034204	-0.0132008020341	-0.00284277792567	-0.00268038298776	-0.00287219465383	0.0
1BEDTA1	-0.0764071528816	-0.00547969787424	0.000202823263714	0.016551397578	0.00328492162679	0.0031654673519	-0.00195462209584	0.0
1S2	0.0915206798754	-0.0550459292545	-0.0140149544854	-0.00387597197365	0.0123301866719	-7.47859747208e-05	-0.000121518245071	0.0

Biplot	0	0

Site constraints	0	0
