# Supplementary material for: Cretaceous dinosaur bone contains recent organic material and provides an environment conducive to microbial communities
Source: eLife. 2019 Jun 18;8:e46205. doi: 10.7554/eLife.46205 (PMC6581507; doi:10.7554/eLife.46205)
Supplement: Source data 1. [file elife-46205-data1.zip › Raw data files/16S rRNA amplicon sequencing/bdiv_even620000/unweighted_unifrac_pc.txt]

Eigvals	8
0.415289539127	0.270030349761	0.195413562382	0.17452668332	0.165526752055	0.133166509265	0.12862368949	0.0

Proportion explained	8
0.280113285991	0.182135790725	0.131806679266	0.117718454601	0.111647990304	0.0898209682158	0.0867568308973	0.0

Species	0	0

Site	8	8
1B5g1	0.215363540851	-0.059564473788	-0.0275155293795	-0.0943218464961	0.11816995919	-0.148747446316	0.239193450504	-0.0
1BEDTA2	0.205631227124	-0.0912188594208	-0.0395528579506	0.0764636292429	-0.172478083581	0.244324142366	0.096814232009	-0.0
1M1	-0.0304046651866	0.270108433287	-0.0960528774863	0.280522677554	0.130665505151	-0.0100259183188	-0.0086309491474	-0.0
1S1	-0.265419646694	-0.0943565578809	0.35156284155	0.0642247272377	0.0288859626753	0.0110354553806	0.0364299879691	-0.0
1M2	-0.146964028901	0.336808008749	0.00172763582741	-0.23096792336	-0.125525589405	0.0157947394351	0.00439980961201	-0.0
1B5g2	0.200417556078	-0.059064048594	0.0218140757404	-0.13648899126	0.220461425743	0.104946518528	-0.189723969102	-0.0
1BEDTA1	0.208625052082	-0.0690331346574	0.0306138951486	0.0659308852883	-0.198857713703	-0.198789365896	-0.155169251778	-0.0
1S2	-0.387249035354	-0.233679367695	-0.24259718345	-0.0253631582067	-0.0013214660698	-0.0185381251791	-0.0233133100669	-0.0

Biplot	0	0

Site constraints	0	0
