# Supplementary material for: Cretaceous dinosaur bone contains recent organic material and provides an environment conducive to microbial communities
Source: eLife. 2019 Jun 18;8:e46205. doi: 10.7554/eLife.46205 (PMC6581507; doi:10.7554/eLife.46205)
Supplement: Source data 1. [file elife-46205-data1.zip › Raw data files/16S rRNA amplicon sequencing/bdiv_even620000/unweighted_unifrac_dm.txt]

	1B5g1	1BEDTA2	1M1	1S1	1M2	1B5g2	1BEDTA1	1S2
1B5g1	0.0	0.538203209316	0.628576770264	0.689793896275	0.670454644886	0.513058900804	0.536402564178	0.737980893558
1BEDTA2	0.538203209316	0.0	0.631515144164	0.688213193366	0.68316857607	0.553269874533	0.515826156275	0.732270087192
1M1	0.628576770264	0.631515144164	0.0	0.669361301049	0.596396651746	0.635217617603	0.632405710352	0.716861228571
1S1	0.689793896275	0.688213193366	0.669361301049	0.0	0.659051970303	0.681128595916	0.678951173354	0.632978448987
1M2	0.670454644886	0.68316857607	0.596396651746	0.659051970303	0.0	0.672352200023	0.676032669934	0.708896392025
1B5g2	0.513058900804	0.553269874533	0.635217617603	0.681128595916	0.672352200023	0.0	0.557221720317	0.74177719895
1BEDTA1	0.536402564178	0.515826156275	0.632405710352	0.678951173354	0.676032669934	0.557221720317	0.0	0.744345534179
1S2	0.737980893558	0.732270087192	0.716861228571	0.632978448987	0.708896392025	0.74177719895	0.744345534179	0.0
