# Supplementary material for: Cretaceous dinosaur bone contains recent organic material and provides an environment conducive to microbial communities
Source: eLife. 2019 Jun 18;8:e46205. doi: 10.7554/eLife.46205 (PMC6581507; doi:10.7554/eLife.46205)
Supplement: Source data 1. [file elife-46205-data1.zip › Raw data files/16S rRNA amplicon sequencing/bdiv_even620000/weighted_unifrac_dm.txt]

	1B5g1	1BEDTA2	1M1	1S1	1M2	1B5g2	1BEDTA1	1S2
1B5g1	0.0	0.0284534416085	0.148213901124	0.169729391161	0.182125953838	0.0121048650332	0.0333766850374	0.186485889962
1BEDTA2	0.0284534416085	0.0	0.144440267843	0.161305374566	0.177915970365	0.025806338794	0.0101447557201	0.177720319213
1M1	0.148213901124	0.144440267843	0.0	0.0908421978792	0.0622140172965	0.143046011728	0.14382685314	0.109152071973
1S1	0.169729391161	0.161305374566	0.0908421978792	0.0	0.0865997345321	0.161433207566	0.160739506454	0.0516021354455
1M2	0.182125953838	0.177915970365	0.0622140172965	0.0865997345321	0.0	0.176340817434	0.177417503612	0.109975343008
1B5g2	0.0121048650332	0.025806338794	0.143046011728	0.161433207566	0.176340817434	0.0	0.031443217982	0.178874139201
1BEDTA1	0.0333766850374	0.0101447557201	0.14382685314	0.160739506454	0.177417503612	0.031443217982	0.0	0.177120488001
1S2	0.186485889962	0.177720319213	0.109152071973	0.0516021354455	0.109975343008	0.178874139201	0.177120488001	0.0
