# Supplementary material for: Cretaceous dinosaur bone contains recent organic material and provides an environment conducive to microbial communities
Source: eLife. 2019 Jun 18;8:e46205. doi: 10.7554/eLife.46205 (PMC6581507; doi:10.7554/eLife.46205)
Supplement: Source data 1. [file elife-46205-data1.zip › Raw data files/EDS/Centrosaurus bone/Vessel interior area D region 2.csv]

0	0
0.01	0
0.02	0
0.03	0
0.04	0
0.05	0
0.06	0
0.07	0
0.08	0
0.09	0
0.1	0
0.11	0
0.12	0
0.13	0
0.14	0
0.15	1
0.16	0
0.17	3
0.18	4
0.19	9
0.2	9
0.21	37
0.22	42
0.23	78
0.24	204
0.25	449
0.26	984
0.27	1820
0.28	2985
0.29	3932
0.3	4150
0.31	3492
0.32	2550
0.33	1811
0.34	1410
0.35	1291
0.36	1389
0.37	1605
0.38	1701
0.39	1787
0.4	1926
0.41	2025
0.42	2028
0.43	2268
0.44	2600
0.45	3123
0.46	3991
0.47	5223
0.48	7049
0.49	9052
0.5	11146
0.51	12061
0.52	12258
0.53	10748
0.54	8636
0.55	6349
0.56	4172
0.57	2615
0.58	1491
0.59	941
0.6	708
0.61	645
0.62	596
0.63	640
0.64	644
0.65	641
0.66	673
0.67	680
0.68	685
0.69	671
0.7	657
0.71	694
0.72	671
0.73	636
0.74	680
0.75	703
0.76	698
0.77	710
0.78	680
0.79	692
0.8	755
0.81	726
0.82	792
0.83	856
0.84	810
0.85	828
0.86	866
0.87	836
0.88	908
0.89	924
0.9	927
0.91	1015
0.92	984
0.93	1075
0.94	1066
0.95	1109
0.96	1116
0.97	1114
0.98	1134
0.99	1134
1	1182
1.01	1189
1.02	1210
1.03	1255
1.04	1297
1.05	1293
1.06	1228
1.07	1252
1.08	1323
1.09	1305
1.1	1354
1.11	1379
1.12	1312
1.13	1422
1.14	1439
1.15	1374
1.16	1423
1.17	1456
1.18	1491
1.19	1609
1.2	1496
1.21	1556
1.22	1540
1.23	1583
1.24	1603
1.25	1687
1.26	1601
1.27	1597
1.28	1610
1.29	1672
1.3	1585
1.31	1678
1.32	1681
1.33	1652
1.34	1700
1.35	1779
1.36	1723
1.37	1842
1.38	1857
1.39	1881
1.4	2054
1.41	2400
1.42	2856
1.43	3476
1.44	4142
1.45	5069
1.46	5896
1.47	6730
1.48	6948
1.49	6976
1.5	6504
1.51	5839
1.52	4957
1.53	4099
1.54	3418
1.55	2838
1.56	2613
1.57	2349
1.58	2238
1.59	2126
1.6	2099
1.61	2149
1.62	2193
1.63	2492
1.64	2909
1.65	3825
1.66	5431
1.67	7848
1.68	11410
1.69	16030
1.7	21232
1.71	26263
1.72	30896
1.73	33693
1.74	33888
1.75	32135
1.76	28347
1.77	23706
1.78	18521
1.79	13849
1.8	10090
1.81	7531
1.82	5608
1.83	4544
1.84	3681
1.85	3223
1.86	2812
1.87	2503
1.88	2219
1.89	2068
1.9	1895
1.91	1744
1.92	1727
1.93	1660
1.94	1579
1.95	1521
1.96	1518
1.97	1472
1.98	1392
1.99	1402
2	1368
2.01	1335
2.02	1323
2.03	1382
2.04	1326
2.05	1240
2.06	1232
2.07	1233
2.08	1226
2.09	1266
2.1	1206
2.11	1211
2.12	1231
2.13	1250
2.14	1202
2.15	1155
2.16	1190
2.17	1227
2.18	1175
2.19	1223
2.2	1227
2.21	1235
2.22	1242
2.23	1274
2.24	1130
2.25	1311
2.26	1337
2.27	1423
2.28	1406
2.29	1382
2.3	1446
2.31	1468
2.32	1488
2.33	1447
2.34	1324
2.35	1336
2.36	1245
2.37	1195
2.38	1153
2.39	1186
2.4	1128
2.41	1216
2.42	1092
2.43	1168
2.44	1131
2.45	1154
2.46	1152
2.47	1126
2.48	1110
2.49	1093
2.5	1110
2.51	1025
2.52	1103
2.53	1135
2.54	1072
2.55	1054
2.56	1056
2.57	1055
2.58	1061
2.59	1078
2.6	1041
2.61	1062
2.62	1038
2.63	1039
2.64	1015
2.65	1073
2.66	987
2.67	1003
2.68	1081
2.69	1054
2.7	985
2.71	990
2.72	983
2.73	1056
2.74	1040
2.75	982
2.76	970
2.77	989
2.78	988
2.79	1025
2.8	1013
2.81	1006
2.82	1013
2.83	1009
2.84	1027
2.85	965
2.86	956
2.87	944
2.88	948
2.89	918
2.9	930
2.91	891
2.92	947
2.93	933
2.94	959
2.95	932
2.96	925
2.97	945
2.98	875
2.99	855
3	892
3.01	927
3.02	868
3.03	910
3.04	905
3.05	884
3.06	914
3.07	894
3.08	946
3.09	861
3.1	918
3.11	885
3.12	899
3.13	903
3.14	865
3.15	912
3.16	884
3.17	873
3.18	902
3.19	862
3.2	941
3.21	876
3.22	910
3.23	885
3.24	930
3.25	925
3.26	883
3.27	879
3.28	877
3.29	850
3.3	917
3.31	868
3.32	874
3.33	948
3.34	854
3.35	878
3.36	901
3.37	822
3.38	849
3.39	834
3.4	816
3.41	840
3.42	805
3.43	842
3.44	862
3.45	865
3.46	813
3.47	816
3.48	855
3.49	790
3.5	804
3.51	889
3.52	812
3.53	834
3.54	848
3.55	857
3.56	792
3.57	847
3.58	796
3.59	877
3.6	880
3.61	900
3.62	831
3.63	967
3.64	914
3.65	979
3.66	1106
3.67	1036
3.68	1118
3.69	1124
3.7	1151
3.71	1088
3.72	1036
3.73	1002
3.74	888
3.75	921
3.76	815
3.77	849
3.78	793
3.79	786
3.8	806
3.81	795
3.82	756
3.83	761
3.84	775
3.85	800
3.86	779
3.87	713
3.88	770
3.89	746
3.9	805
3.91	793
3.92	783
3.93	793
3.94	774
3.95	834
3.96	782
3.97	770
3.98	759
3.99	789
4	763
4.01	803
4.02	770
4.03	739
4.04	794
4.05	699
4.06	778
4.07	718
4.08	706
4.09	701
4.1	681
4.11	737
4.12	752
4.13	725
4.14	753
4.15	687
4.16	693
4.17	715
4.18	659
4.19	727
4.2	709
4.21	684
4.22	740
4.23	749
4.24	745
4.25	695
4.26	725
4.27	667
4.28	688
4.29	653
4.3	646
4.31	713
4.32	697
4.33	821
4.34	655
4.35	674
4.36	690
4.37	712
4.38	750
4.39	760
4.4	763
4.41	804
4.42	883
4.43	848
4.44	884
4.45	888
4.46	927
4.47	906
4.48	880
4.49	824
4.5	922
4.51	863
4.52	797
4.53	786
4.54	770
4.55	726
4.56	703
4.57	701
4.58	712
4.59	697
4.6	648
4.61	668
4.62	671
4.63	677
4.64	671
4.65	659
4.66	651
4.67	682
4.68	656
4.69	637
4.7	682
4.71	655
4.72	643
4.73	654
4.74	636
4.75	682
4.76	706
4.77	691
4.78	723
4.79	717
4.8	687
4.81	755
4.82	744
4.83	724
4.84	736
4.85	714
4.86	764
4.87	699
4.88	718
4.89	697
4.9	677
4.91	644
4.92	694
4.93	713
4.94	638
4.95	606
4.96	672
4.97	660
4.98	644
4.99	617
5	617
5.01	559
5.02	676
5.03	623
5.04	615
5.05	603
5.06	641
5.07	637
5.08	625
5.09	652
5.1	614
5.11	644
5.12	632
5.13	601
5.14	693
5.15	615
5.16	667
5.17	612
5.18	609
5.19	610
5.2	649
5.21	621
5.22	593
5.23	657
5.24	628
5.25	589
5.26	640
5.27	598
5.28	567
5.29	586
5.3	610
5.31	599
5.32	576
5.33	592
5.34	582
5.35	594
5.36	572
5.37	634
5.38	587
5.39	570
5.4	600
5.41	564
5.42	609
5.43	536
5.44	539
5.45	601
5.46	592
5.47	571
5.48	545
5.49	543
5.5	553
5.51	588
5.52	574
5.53	599
5.54	547
5.55	593
5.56	626
5.57	570
5.58	600
5.59	577
5.6	554
5.61	562
5.62	576
5.63	558
5.64	549
5.65	566
5.66	572
5.67	571
5.68	549
5.69	578
5.7	560
5.71	545
5.72	514
5.73	507
5.74	555
5.75	544
5.76	524
5.77	564
5.78	550
5.79	601
5.8	558
5.81	498
5.82	524
5.83	545
5.84	562
5.85	528
5.86	545
5.87	545
5.88	525
5.89	601
5.9	526
5.91	508
5.92	528
5.93	506
5.94	505
5.95	532
5.96	521
5.97	531
5.98	548
5.99	491
6	576
6.01	531
6.02	498
6.03	507
6.04	521
6.05	546
6.06	505
6.07	493
6.08	517
6.09	538
6.1	484
6.11	538
6.12	535
6.13	506
6.14	528
6.15	462
6.16	535
6.17	513
6.18	554
6.19	481
6.2	503
6.21	494
6.22	458
6.23	493
6.24	508
6.25	522
6.26	522
6.27	505
6.28	535
6.29	508
6.3	577
6.31	513
6.32	530
6.33	565
6.34	511
6.35	540
6.36	552
6.37	569
6.38	606
6.39	569
6.4	538
6.41	577
6.42	566
6.43	533
6.44	542
6.45	525
6.46	559
6.47	547
6.48	481
6.49	489
6.5	500
6.51	508
6.52	514
6.53	501
6.54	483
6.55	474
6.56	494
6.57	473
6.58	457
6.59	447
6.6	465
6.61	459
6.62	506
6.63	499
6.64	500
6.65	490
6.66	460
6.67	478
6.68	468
6.69	452
6.7	491
6.71	471
6.72	454
6.73	460
6.74	500
6.75	451
6.76	471
6.77	456
6.78	471
6.79	477
6.8	467
6.81	425
6.82	466
6.83	480
6.84	490
6.85	451
6.86	428
6.87	467
6.88	474
6.89	425
6.9	473
6.91	430
6.92	478
6.93	439
6.94	461
6.95	477
6.96	481
6.97	463
6.98	445
6.99	436
7	484
7.01	426
7.02	457
7.03	448
7.04	504
7.05	425
7.06	470
7.07	442
7.08	449
7.09	419
7.1	464
7.11	433
7.12	423
7.13	462
7.14	450
7.15	419
7.16	457
7.17	467
7.18	444
7.19	447
7.2	430
7.21	422
7.22	421
7.23	390
7.24	443
7.25	453
7.26	373
7.27	391
7.28	408
7.29	403
7.3	411
7.31	386
7.32	404
7.33	431
7.34	374
7.35	439
7.36	403
7.37	407
7.38	408
7.39	420
7.4	420
7.41	403
7.42	443
7.43	408
7.44	439
7.45	422
7.46	381
7.47	382
7.48	365
7.49	434
7.5	403
7.51	424
7.52	446
7.53	410
7.54	383
7.55	426
7.56	403
7.57	375
7.58	419
7.59	403
7.6	376
7.61	387
7.62	387
7.63	354
7.64	418
7.65	387
7.66	419
7.67	392
7.68	369
7.69	380
7.7	382
7.71	409
7.72	404
7.73	403
7.74	395
7.75	348
7.76	365
7.77	393
7.78	405
7.79	372
7.8	332
7.81	365
7.82	377
7.83	370
7.84	358
7.85	355
7.86	363
7.87	353
7.88	379
7.89	369
7.9	402
7.91	399
7.92	417
7.93	418
7.94	397
7.95	458
7.96	467
7.97	452
7.98	503
7.99	495
8	459
8.01	495
8.02	493
8.03	523
8.04	507
8.05	520
8.06	533
8.07	484
8.08	481
8.09	476
8.1	457
8.11	462
8.12	388
8.13	404
8.14	432
8.15	379
8.16	390
8.17	375
8.18	376
8.19	358
8.2	361
8.21	358
8.22	356
8.23	352
8.24	359
8.25	398
8.26	356
8.27	320
8.28	356
8.29	343
8.3	355
8.31	359
8.32	347
8.33	346
8.34	349
8.35	345
8.36	337
8.37	333
8.38	367
8.39	378
8.4	346
8.41	290
8.42	347
8.43	316
8.44	363
8.45	339
8.46	328
8.47	359
8.48	325
8.49	364
8.5	355
8.51	335
8.52	324
8.53	317
8.54	293
8.55	360
8.56	310
8.57	361
8.58	318
8.59	329
8.6	321
8.61	326
8.62	320
8.63	326
8.64	292
8.65	320
8.66	309
8.67	292
8.68	323
8.69	306
8.7	320
8.71	305
8.72	309
8.73	323
8.74	328
8.75	309
8.76	329
8.77	304
8.78	302
8.79	301
8.8	308
8.81	313
8.82	319
8.83	312
8.84	328
8.85	350
8.86	312
8.87	266
8.88	297
8.89	296
8.9	324
8.91	297
8.92	331
8.93	331
8.94	330
8.95	300
8.96	301
8.97	307
8.98	338
8.99	313
9	296
9.01	301
9.02	297
9.03	321
9.04	301
9.05	274
9.06	308
9.07	311
9.08	295
9.09	295
9.1	292
9.11	286
9.12	291
9.13	287
9.14	273
9.15	274
9.16	258
9.17	302
9.18	323
9.19	283
9.2	281
9.21	292
9.22	287
9.23	309
9.24	286
9.25	277
9.26	295
9.27	291
9.28	268
9.29	286
9.3	289
9.31	285
9.32	297
9.33	287
9.34	283
9.35	272
9.36	299
9.37	288
9.38	262
9.39	251
9.4	264
9.41	246
9.42	254
9.43	229
9.44	281
9.45	259
9.46	261
9.47	267
9.48	300
9.49	262
9.5	280
9.51	287
9.52	267
9.53	310
9.54	269
9.55	274
9.56	275
9.57	288
9.58	293
9.59	256
9.6	261
9.61	263
9.62	267
9.63	262
9.64	318
9.65	249
9.66	241
9.67	294
9.68	248
9.69	268
9.7	241
9.71	250
9.72	257
9.73	244
9.74	261
9.75	251
9.76	227
9.77	247
9.78	249
9.79	244
9.8	263
9.81	253
9.82	238
9.83	259
9.84	251
9.85	275
9.86	251
9.87	246
9.88	229
9.89	266
9.9	249
9.91	235
9.92	256
9.93	236
9.94	247
9.95	244
9.96	250
9.97	253
9.98	232
9.99	275
10	238
10.01	258
10.02	224
10.03	213
10.04	244
10.05	250
10.06	241
10.07	205
10.08	218
10.09	232
10.1	229
10.11	245
10.12	255
10.13	227
10.14	233
10.15	243
10.16	210
10.17	234
10.18	196
10.19	211
10.2	217
10.21	223
10.22	243
10.23	205
10.24	218
10.25	233
10.26	209
10.27	224
10.28	226
10.29	206
10.3	248
10.31	224
10.32	213
10.33	226
10.34	206
10.35	220
10.36	235
10.37	227
10.38	229
10.39	218
10.4	225
10.41	207
10.42	223
10.43	219
10.44	199
10.45	212
10.46	230
10.47	233
10.48	215
10.49	192
10.5	204
10.51	211
10.52	198
10.53	224
10.54	208
10.55	217
10.56	187
10.57	236
10.58	218
10.59	200
10.6	214
10.61	223
10.62	196
10.63	199
10.64	220
10.65	179
10.66	202
10.67	218
10.68	206
10.69	212
10.7	210
10.71	192
10.72	211
10.73	210
10.74	207
10.75	175
10.76	215
10.77	208
10.78	181
10.79	170
10.8	211
10.81	176
10.82	192
10.83	198
10.84	190
10.85	199
10.86	185
10.87	205
10.88	204
10.89	182
10.9	176
10.91	202
10.92	181
10.93	184
10.94	188
10.95	211
10.96	168
10.97	177
10.98	186
10.99	169
11	189
11.01	188
11.02	177
11.03	205
11.04	165
11.05	167
11.06	212
11.07	183
11.08	209
11.09	152
11.1	179
11.11	204
11.12	185
11.13	186
11.14	181
11.15	183
11.16	188
11.17	165
11.18	169
11.19	173
11.2	182
11.21	165
11.22	163
11.23	191
11.24	178
11.25	197
11.26	169
11.27	162
11.28	186
11.29	187
11.3	170
11.31	190
11.32	180
11.33	156
11.34	165
11.35	179
11.36	146
11.37	183
11.38	168
11.39	157
11.4	144
11.41	171
11.42	160
11.43	159
11.44	151
11.45	159
11.46	160
11.47	178
11.48	178
11.49	167
11.5	145
11.51	162
11.52	150
11.53	179
11.54	158
11.55	161
11.56	144
11.57	177
11.58	132
11.59	175
11.6	166
11.61	144
11.62	148
11.63	159
11.64	159
11.65	126
11.66	146
11.67	137
11.68	146
11.69	140
11.7	168
11.71	125
11.72	145
11.73	135
11.74	157
11.75	163
11.76	150
11.77	188
11.78	153
11.79	162
11.8	136
11.81	166
11.82	154
11.83	153
11.84	139
11.85	126
11.86	156
11.87	132
11.88	157
11.89	149
11.9	154
11.91	129
11.92	127
11.93	157
11.94	128
11.95	114
11.96	153
11.97	151
11.98	157
11.99	158
12	146
12.01	150
12.02	139
12.03	157
12.04	115
12.05	132
12.06	142
12.07	132
12.08	141
12.09	127
12.1	134
12.11	134
12.12	152
12.13	161
12.14	134
12.15	131
12.16	142
12.17	132
12.18	133
12.19	155
12.2	120
12.21	114
12.22	123
12.23	133
12.24	137
12.25	129
12.26	139
12.27	138
12.28	134
12.29	119
12.3	121
12.31	126
12.32	129
12.33	114
12.34	140
12.35	124
12.36	125
12.37	131
12.38	131
12.39	131
12.4	125
12.41	102
12.42	119
12.43	107
12.44	138
12.45	108
12.46	133
12.47	138
12.48	129
12.49	99
12.5	136
12.51	129
12.52	108
12.53	133
12.54	123
12.55	132
12.56	133
12.57	126
12.58	138
12.59	121
12.6	122
12.61	131
12.62	113
12.63	127
12.64	114
12.65	113
12.66	129
12.67	145
12.68	126
12.69	119
12.7	129
12.71	102
12.72	107
12.73	106
12.74	106
12.75	124
12.76	112
12.77	98
12.78	101
12.79	104
12.8	135
12.81	103
12.82	117
12.83	103
12.84	119
12.85	109
12.86	109
12.87	113
12.88	96
12.89	104
12.9	111
12.91	110
12.92	97
12.93	100
12.94	91
12.95	113
12.96	113
12.97	108
12.98	131
12.99	112
13	89
13.01	111
13.02	116
13.03	107
13.04	111
13.05	103
13.06	95
13.07	89
13.08	113
13.09	95
13.1	86
13.11	121
13.12	101
13.13	78
13.14	116
13.15	116
13.16	111
13.17	90
13.18	83
13.19	93
13.2	94
13.21	105
13.22	102
13.23	105
13.24	92
13.25	98
13.26	98
13.27	79
13.28	104
13.29	75
13.3	97
13.31	86
13.32	79
13.33	82
13.34	86
13.35	89
13.36	90
13.37	85
13.38	75
13.39	103
13.4	94
13.41	96
13.42	94
13.43	97
13.44	85
13.45	94
13.46	70
13.47	76
13.48	97
13.49	74
13.5	86
13.51	90
13.52	74
13.53	72
13.54	95
13.55	82
13.56	70
13.57	73
13.58	107
13.59	72
13.6	108
13.61	95
13.62	95
13.63	83
13.64	96
13.65	66
13.66	84
13.67	82
13.68	92
13.69	82
13.7	91
13.71	80
13.72	97
13.73	79
13.74	79
13.75	71
13.76	73
13.77	86
13.78	86
13.79	75
13.8	76
13.81	75
13.82	60
13.83	96
13.84	60
13.85	69
13.86	80
13.87	83
13.88	82
13.89	83
13.9	73
13.91	76
13.92	70
13.93	78
13.94	67
13.95	67
13.96	61
13.97	71
13.98	79
13.99	80
14	78
14.01	62
14.02	63
14.03	70
14.04	70
14.05	62
14.06	60
14.07	82
14.08	79
14.09	69
14.1	63
14.11	67
14.12	92
14.13	62
14.14	63
14.15	68
14.16	68
14.17	72
14.18	68
14.19	62
14.2	61
14.21	52
14.22	63
14.23	52
14.24	68
14.25	74
14.26	70
14.27	72
14.28	76
14.29	58
14.3	58
14.31	66
14.32	77
14.33	75
14.34	41
14.35	61
14.36	50
14.37	71
14.38	61
14.39	56
14.4	59
14.41	64
14.42	59
14.43	71
14.44	63
14.45	63
14.46	59
14.47	51
14.48	62
14.49	55
14.5	56
14.51	62
14.52	53
14.53	58
14.54	65
14.55	66
14.56	58
14.57	59
14.58	73
14.59	46
14.6	55
14.61	61
14.62	65
14.63	52
14.64	66
14.65	55
14.66	71
14.67	53
14.68	47
14.69	62
14.7	60
14.71	59
14.72	52
14.73	44
14.74	56
14.75	52
14.76	64
14.77	50
14.78	63
14.79	57
14.8	50
14.81	51
14.82	46
14.83	57
14.84	51
14.85	64
14.86	51
14.87	53
14.88	38
14.89	54
14.9	53
14.91	49
14.92	43
14.93	60
14.94	57
14.95	35
14.96	48
14.97	49
14.98	43
14.99	44
15	58
15.01	49
15.02	54
15.03	49
15.04	43
15.05	52
15.06	47
15.07	53
15.08	47
15.09	41
15.1	38
15.11	41
15.12	41
15.13	54
15.14	52
15.15	45
15.16	39
15.17	48
15.18	46
15.19	57
15.2	41
15.21	33
15.22	46
15.23	43
15.24	48
15.25	41
15.26	34
15.27	37
15.28	49
15.29	40
15.3	49
15.31	61
15.32	42
15.33	43
15.34	46
15.35	40
15.36	36
15.37	48
15.38	46
15.39	47
15.4	36
15.41	48
15.42	34
15.43	46
15.44	40
15.45	42
15.46	53
15.47	44
15.48	36
15.49	28
15.5	38
15.51	42
15.52	39
15.53	51
15.54	28
15.55	35
15.56	37
15.57	36
15.58	30
15.59	34
15.6	27
15.61	42
15.62	40
15.63	44
15.64	43
15.65	34
15.66	43
15.67	43
15.68	35
15.69	32
15.7	35
15.71	39
15.72	33
15.73	29
15.74	53
15.75	34
15.76	33
15.77	36
15.78	33
15.79	33
15.8	33
15.81	26
15.82	39
15.83	25
15.84	38
15.85	34
15.86	29
15.87	24
15.88	34
15.89	37
15.9	32
15.91	31
15.92	38
15.93	24
15.94	26
15.95	32
15.96	37
15.97	37
15.98	30
15.99	32
16	30
16.01	30
16.02	28
16.03	35
16.04	27
16.05	42
16.06	27
16.07	30
16.08	35
16.09	32
16.1	30
16.11	19
16.12	42
16.13	36
16.14	37
16.15	26
16.16	26
16.17	21
16.18	28
16.19	27
16.2	29
16.21	39
16.22	26
16.23	24
16.24	36
16.25	22
16.26	27
16.27	22
16.28	24
16.29	18
16.3	37
16.31	32
16.32	30
16.33	25
16.34	33
16.35	27
16.36	30
16.37	28
16.38	32
16.39	30
16.4	24
16.41	18
16.42	23
16.43	25
16.44	30
16.45	18
16.46	34
16.47	25
16.48	19
16.49	21
16.5	23
16.51	25
16.52	17
16.53	23
16.54	28
16.55	31
16.56	29
16.57	21
16.58	27
16.59	24
16.6	20
16.61	18
16.62	24
16.63	22
16.64	24
16.65	23
16.66	25
16.67	22
16.68	26
16.69	28
16.7	27
16.71	19
16.72	23
16.73	16
16.74	27
16.75	24
16.76	18
16.77	17
16.78	32
16.79	15
16.8	24
16.81	17
16.82	25
16.83	27
16.84	23
16.85	25
16.86	15
16.87	21
16.88	21
16.89	15
16.9	22
16.91	19
16.92	13
16.93	18
16.94	29
16.95	13
16.96	20
16.97	27
16.98	30
16.99	17
17	19
17.01	21
17.02	23
17.03	11
17.04	15
17.05	21
17.06	16
17.07	19
17.08	18
17.09	20
17.1	20
17.11	10
17.12	16
17.13	18
17.14	17
17.15	12
17.16	16
17.17	18
17.18	22
17.19	14
17.2	15
17.21	25
17.22	12
17.23	10
17.24	9
17.25	24
17.26	10
17.27	14
17.28	14
17.29	15
17.3	15
17.31	10
17.32	16
17.33	19
17.34	17
17.35	10
17.36	9
17.37	12
17.38	14
17.39	18
17.4	13
17.41	10
17.42	9
17.43	15
17.44	12
17.45	18
17.46	12
17.47	10
17.48	16
17.49	20
17.5	16
17.51	16
17.52	13
17.53	18
17.54	13
17.55	12
17.56	17
17.57	15
17.58	9
17.59	17
17.6	13
17.61	12
17.62	6
17.63	15
17.64	15
17.65	13
17.66	13
17.67	7
17.68	16
17.69	13
17.7	9
17.71	14
17.72	7
17.73	11
17.74	8
17.75	8
17.76	12
17.77	10
17.78	12
17.79	10
17.8	17
17.81	19
17.82	7
17.83	2
17.84	9
17.85	8
17.86	10
17.87	8
17.88	17
17.89	13
17.9	6
17.91	7
17.92	13
17.93	13
17.94	8
17.95	4
17.96	3
17.97	10
17.98	9
17.99	10
18	13
18.01	14
18.02	10
18.03	10
18.04	6
18.05	6
18.06	10
18.07	8
18.08	12
18.09	7
18.1	9
18.11	13
18.12	7
18.13	8
18.14	6
18.15	6
18.16	7
18.17	15
18.18	9
18.19	8
18.2	5
18.21	8
18.22	8
18.23	13
18.24	11
18.25	10
18.26	4
18.27	6
18.28	8
18.29	10
18.3	8
18.31	9
18.32	7
18.33	5
18.34	8
18.35	6
18.36	9
18.37	9
18.38	9
18.39	9
18.4	4
18.41	6
18.42	4
18.43	2
18.44	5
18.45	4
18.46	8
18.47	5
18.48	7
18.49	5
18.5	5
18.51	2
18.52	5
18.53	9
18.54	6
18.55	2
18.56	2
18.57	3
18.58	6
18.59	10
18.6	7
18.61	7
18.62	4
18.63	2
18.64	8
18.65	3
18.66	4
18.67	7
18.68	6
18.69	10
18.7	9
18.71	3
18.72	4
18.73	8
18.74	5
18.75	7
18.76	4
18.77	6
18.78	10
18.79	9
18.8	1
18.81	6
18.82	1
18.83	3
18.84	2
18.85	5
18.86	7
18.87	4
18.88	7
18.89	7
18.9	6
18.91	6
18.92	5
18.93	5
18.94	7
18.95	4
18.96	9
18.97	2
18.98	7
18.99	3
19	3
19.01	5
19.02	2
19.03	1
19.04	2
19.05	4
19.06	4
19.07	3
19.08	1
19.09	3
19.1	2
19.11	2
19.12	1
19.13	4
19.14	4
19.15	2
19.16	7
19.17	5
19.18	2
19.19	3
19.2	1
19.21	4
19.22	5
19.23	1
19.24	2
19.25	3
19.26	3
19.27	2
19.28	3
19.29	1
19.3	1
19.31	1
19.32	0
19.33	2
19.34	2
19.35	3
19.36	1
19.37	0
19.38	2
19.39	3
19.4	1
19.41	1
19.42	3
19.43	0
19.44	4
19.45	1
19.46	1
19.47	0
19.48	1
19.49	1
19.5	1
19.51	0
19.52	1
19.53	0
19.54	1
19.55	1
19.56	1
19.57	1
19.58	2
19.59	2
19.6	3
19.61	0
19.62	0
19.63	1
19.64	0
19.65	1
19.66	1
19.67	1
19.68	0
19.69	0
19.7	3
19.71	2
19.72	0
19.73	1
19.74	0
19.75	1
19.76	0
19.77	1
19.78	1
19.79	0
19.8	0
19.81	1
19.82	0
19.83	1
19.84	0
19.85	0
19.86	0
19.87	0
19.88	0
19.89	0
19.9	1
19.91	0
19.92	0
19.93	0
19.94	0
19.95	2
19.96	1
19.97	2
19.98	2
19.99	0
[truncated: 2,096 more rows]
