# Supplementary material for: Cretaceous dinosaur bone contains recent organic material and provides an environment conducive to microbial communities
Source: eLife. 2019 Jun 18;8:e46205. doi: 10.7554/eLife.46205 (PMC6581507; doi:10.7554/eLife.46205)
Supplement: Source data 1. [file elife-46205-data1.zip › Raw data files/EDS/Centrosaurus bone/Vessel exterior area D region 1.csv]

0	0
0.01	0
0.02	0
0.03	0
0.04	0
0.05	0
0.06	0
0.07	0
0.08	0
0.09	0
0.1	0
0.11	0
0.12	0
0.13	0
0.14	0
0.15	0
0.16	1
0.17	4
0.18	4
0.19	9
0.2	26
0.21	45
0.22	48
0.23	92
0.24	216
0.25	393
0.26	913
0.27	1640
0.28	2584
0.29	3528
0.3	3983
0.31	3911
0.32	3322
0.33	2990
0.34	3005
0.35	3300
0.36	3714
0.37	4050
0.38	4475
0.39	4836
0.4	5107
0.41	5503
0.42	5929
0.43	6574
0.44	7479
0.45	9279
0.46	11798
0.47	16091
0.48	21499
0.49	28425
0.5	34293
0.51	37885
0.52	38053
0.53	34410
0.54	27624
0.55	20036
0.56	13009
0.57	7842
0.58	4552
0.59	2843
0.6	1862
0.61	1632
0.62	1456
0.63	1341
0.64	1373
0.65	1407
0.66	1427
0.67	1398
0.68	1493
0.69	1379
0.7	1373
0.71	1450
0.72	1468
0.73	1348
0.74	1426
0.75	1448
0.76	1406
0.77	1474
0.78	1501
0.79	1510
0.8	1442
0.81	1531
0.82	1622
0.83	1616
0.84	1568
0.85	1680
0.86	1696
0.87	1642
0.88	1731
0.89	1762
0.9	1773
0.91	1931
0.92	1956
0.93	1971
0.94	1960
0.95	2053
0.96	2097
0.97	2055
0.98	2155
0.99	2156
1	2298
1.01	2251
1.02	2321
1.03	2381
1.04	2461
1.05	2431
1.06	2345
1.07	2504
1.08	2421
1.09	2491
1.1	2490
1.11	2539
1.12	2509
1.13	2710
1.14	2678
1.15	2677
1.16	2686
1.17	2620
1.18	2739
1.19	2878
1.2	2844
1.21	2820
1.22	2969
1.23	2881
1.24	3039
1.25	3002
1.26	3008
1.27	3008
1.28	3099
1.29	3041
1.3	3192
1.31	3218
1.32	3182
1.33	3275
1.34	3229
1.35	3291
1.36	3391
1.37	3342
1.38	3443
1.39	3660
1.4	3670
1.41	4107
1.42	4345
1.43	5158
1.44	5985
1.45	6894
1.46	7507
1.47	8543
1.48	8781
1.49	8731
1.5	8507
1.51	7774
1.52	6898
1.53	6401
1.54	5763
1.55	5368
1.56	5000
1.57	4721
1.58	4913
1.59	4991
1.6	5106
1.61	5470
1.62	6321
1.63	7494
1.64	10075
1.65	15046
1.66	22744
1.67	35297
1.68	53232
1.69	76729
1.7	103070
1.71	130723
1.72	154514
1.73	168797
1.74	171240
1.75	162437
1.76	143479
1.77	117879
1.78	91116
1.79	67006
1.8	48182
1.81	33939
1.82	24033
1.83	17851
1.84	13994
1.85	11377
1.86	9504
1.87	8030
1.88	6807
1.89	5719
1.9	4943
1.91	4479
1.92	4066
1.93	3665
1.94	3456
1.95	3307
1.96	3112
1.97	2994
1.98	2818
1.99	2664
2	2539
2.01	2465
2.02	2431
2.03	2322
2.04	2293
2.05	2046
2.06	2113
2.07	2081
2.08	2095
2.09	1977
2.1	2011
2.11	1953
2.12	1996
2.13	1934
2.14	2013
2.15	1943
2.16	1968
2.17	1958
2.18	1979
2.19	1979
2.2	2023
2.21	2039
2.22	2122
2.23	2106
2.24	2216
2.25	2240
2.26	2224
2.27	2292
2.28	2310
2.29	2313
2.3	2320
2.31	2221
2.32	2251
2.33	2204
2.34	2143
2.35	2043
2.36	2076
2.37	1939
2.38	1797
2.39	1863
2.4	1814
2.41	1863
2.42	1821
2.43	1798
2.44	1868
2.45	1785
2.46	1782
2.47	1778
2.48	1769
2.49	1745
2.5	1755
2.51	1756
2.52	1728
2.53	1754
2.54	1745
2.55	1743
2.56	1728
2.57	1714
2.58	1793
2.59	1806
2.6	1730
2.61	1758
2.62	1643
2.63	1730
2.64	1684
2.65	1817
2.66	1649
2.67	1643
2.68	1700
2.69	1626
2.7	1644
2.71	1680
2.72	1687
2.73	1702
2.74	1618
2.75	1613
2.76	1611
2.77	1640
2.78	1663
2.79	1673
2.8	1679
2.81	1642
2.82	1655
2.83	1581
2.84	1650
2.85	1589
2.86	1641
2.87	1586
2.88	1641
2.89	1563
2.9	1570
2.91	1565
2.92	1578
2.93	1610
2.94	1569
2.95	1543
2.96	1597
2.97	1611
2.98	1544
2.99	1576
3	1539
3.01	1555
3.02	1469
3.03	1565
3.04	1561
3.05	1494
3.06	1498
3.07	1513
3.08	1520
3.09	1564
3.1	1571
3.11	1526
3.12	1531
3.13	1506
3.14	1540
3.15	1510
3.16	1507
3.17	1451
3.18	1493
3.19	1452
3.2	1507
3.21	1538
3.22	1486
3.23	1435
3.24	1448
3.25	1454
3.26	1551
3.27	1457
3.28	1437
3.29	1524
3.3	1556
3.31	1514
3.32	1475
3.33	1508
3.34	1435
3.35	1475
3.36	1481
3.37	1493
3.38	1413
3.39	1427
3.4	1424
3.41	1491
3.42	1567
3.43	1584
3.44	1615
3.45	1621
3.46	1639
3.47	1753
3.48	1601
3.49	1573
3.5	1619
3.51	1581
3.52	1520
3.53	1523
3.54	1466
3.55	1472
3.56	1471
3.57	1435
3.58	1446
3.59	1465
3.6	1414
3.61	1419
3.62	1440
3.63	1526
3.64	1545
3.65	1708
3.66	1646
3.67	1682
3.68	1649
3.69	1726
3.7	1723
3.71	1658
3.72	1567
3.73	1570
3.74	1526
3.75	1522
3.76	1468
3.77	1376
3.78	1310
3.79	1295
3.8	1355
3.81	1304
3.82	1189
3.83	1265
3.84	1273
3.85	1226
3.86	1275
3.87	1244
3.88	1241
3.89	1141
3.9	1252
3.91	1249
3.92	1205
3.93	1282
3.94	1189
3.95	1263
3.96	1275
3.97	1187
3.98	1317
3.99	1272
4	1289
4.01	1278
4.02	1202
4.03	1255
4.04	1171
4.05	1211
4.06	1186
4.07	1211
4.08	1138
4.09	1189
4.1	1215
4.11	1163
4.12	1147
4.13	1151
4.14	1169
4.15	1139
4.16	1095
4.17	1110
4.18	1150
4.19	1084
4.2	1102
4.21	1144
4.22	1084
4.23	1120
4.24	1126
4.25	1142
4.26	1041
4.27	1065
4.28	1135
4.29	1068
4.3	1082
4.31	1124
4.32	1081
4.33	1098
4.34	1113
4.35	1169
4.36	1051
4.37	1151
4.38	1157
4.39	1176
4.4	1188
4.41	1239
4.42	1311
4.43	1199
4.44	1347
4.45	1318
4.46	1293
4.47	1285
4.48	1317
4.49	1335
4.5	1222
4.51	1257
4.52	1164
4.53	1193
4.54	1075
4.55	1055
4.56	1073
4.57	1049
4.58	1060
4.59	1059
4.6	1045
4.61	1016
4.62	1016
4.63	1044
4.64	1006
4.65	980
4.66	1020
4.67	992
4.68	978
4.69	973
4.7	962
4.71	1028
4.72	993
4.73	1006
4.74	1013
4.75	984
4.76	1061
4.77	1050
4.78	1004
4.79	1034
4.8	1123
4.81	1083
4.82	1119
4.83	1148
4.84	1080
4.85	1056
4.86	1076
4.87	1071
4.88	1027
4.89	1028
4.9	940
4.91	1043
4.92	1043
4.93	951
4.94	953
4.95	939
4.96	975
4.97	923
4.98	939
4.99	940
5	946
5.01	908
5.02	908
5.03	904
5.04	852
5.05	973
5.06	896
5.07	921
5.08	920
5.09	888
5.1	914
5.11	951
5.12	919
5.13	904
5.14	936
5.15	945
5.16	908
5.17	940
5.18	898
5.19	869
5.2	909
5.21	932
5.22	956
5.23	897
5.24	903
5.25	847
5.26	830
5.27	927
5.28	855
5.29	820
5.3	880
5.31	873
5.32	845
5.33	821
5.34	856
5.35	800
5.36	815
5.37	810
5.38	799
5.39	868
5.4	819
5.41	850
5.42	818
5.43	800
5.44	812
5.45	838
5.46	786
5.47	791
5.48	830
5.49	817
5.5	832
5.51	824
5.52	814
5.53	842
5.54	798
5.55	799
5.56	860
5.57	788
5.58	824
5.59	818
5.6	823
5.61	787
5.62	763
5.63	842
5.64	812
5.65	761
5.66	792
5.67	759
5.68	766
5.69	763
5.7	769
5.71	771
5.72	749
5.73	745
5.74	745
5.75	733
5.76	761
5.77	789
5.78	747
5.79	789
5.8	701
5.81	774
5.82	721
5.83	713
5.84	745
5.85	756
5.86	723
5.87	698
5.88	722
5.89	723
5.9	721
5.91	728
5.92	694
5.93	769
5.94	682
5.95	678
5.96	672
5.97	715
5.98	697
5.99	723
6	758
6.01	675
6.02	680
6.03	668
6.04	677
6.05	653
6.06	728
6.07	615
6.08	666
6.09	730
6.1	619
6.11	700
6.12	670
6.13	691
6.14	654
6.15	685
6.16	671
6.17	686
6.18	629
6.19	679
6.2	683
6.21	649
6.22	665
6.23	680
6.24	653
6.25	645
6.26	697
6.27	610
6.28	641
6.29	659
6.3	651
6.31	672
6.32	687
6.33	732
6.34	735
6.35	690
6.36	764
6.37	786
6.38	744
6.39	773
6.4	775
6.41	767
6.42	774
6.43	759
6.44	744
6.45	711
6.46	690
6.47	672
6.48	658
6.49	656
6.5	682
6.51	656
6.52	645
6.53	648
6.54	603
6.55	634
6.56	643
6.57	592
6.58	586
6.59	666
6.6	626
6.61	581
6.62	620
6.63	576
6.64	610
6.65	623
6.66	602
6.67	593
6.68	589
6.69	616
6.7	604
6.71	607
6.72	589
6.73	613
6.74	605
6.75	596
6.76	586
6.77	619
6.78	555
6.79	605
6.8	559
6.81	544
6.82	598
6.83	573
6.84	569
6.85	583
6.86	561
6.87	544
6.88	588
6.89	603
6.9	562
6.91	587
6.92	557
6.93	590
6.94	590
6.95	562
6.96	556
6.97	590
6.98	517
6.99	574
7	617
7.01	566
7.02	608
7.03	561
7.04	575
7.05	520
7.06	574
7.07	562
7.08	580
7.09	570
7.1	542
7.11	564
7.12	530
7.13	547
7.14	543
7.15	529
7.16	584
7.17	491
7.18	559
7.19	568
7.2	517
7.21	496
7.22	572
7.23	539
7.24	518
7.25	536
7.26	486
7.27	502
7.28	476
7.29	532
7.3	444
7.31	498
7.32	534
7.33	513
7.34	489
7.35	518
7.36	572
7.37	512
7.38	522
7.39	531
7.4	550
7.41	509
7.42	512
7.43	499
7.44	530
7.45	505
7.46	547
7.47	548
7.48	479
7.49	504
7.5	522
7.51	512
7.52	491
7.53	527
7.54	487
7.55	454
7.56	518
7.57	481
7.58	503
7.59	507
7.6	462
7.61	548
7.62	436
7.63	493
7.64	444
7.65	523
7.66	488
7.67	508
7.68	483
7.69	510
7.7	493
7.71	458
7.72	439
7.73	461
7.74	457
7.75	465
7.76	464
7.77	479
7.78	434
7.79	441
7.8	484
7.81	478
7.82	431
7.83	446
7.84	451
7.85	480
7.86	453
7.87	459
7.88	452
7.89	457
7.9	519
7.91	484
7.92	472
7.93	504
7.94	537
7.95	523
7.96	550
7.97	525
7.98	549
7.99	549
8	578
8.01	577
8.02	607
8.03	576
8.04	623
8.05	572
8.06	567
8.07	566
8.08	546
8.09	530
8.1	546
8.11	524
8.12	476
8.13	506
8.14	464
8.15	451
8.16	452
8.17	451
8.18	483
8.19	440
8.2	454
8.21	438
8.22	416
8.23	437
8.24	430
8.25	425
8.26	443
8.27	449
8.28	428
8.29	440
8.3	426
8.31	414
8.32	436
8.33	428
8.34	411
8.35	402
8.36	404
8.37	416
8.38	388
8.39	410
8.4	422
8.41	383
8.42	411
8.43	390
8.44	411
8.45	421
8.46	415
8.47	394
8.48	410
8.49	347
8.5	383
8.51	387
8.52	388
8.53	389
8.54	363
8.55	415
8.56	389
8.57	414
8.58	430
8.59	382
8.6	391
8.61	416
8.62	399
8.63	354
8.64	395
8.65	387
8.66	410
8.67	370
8.68	375
8.69	369
8.7	369
8.71	413
8.72	389
8.73	385
8.74	397
8.75	381
8.76	361
8.77	380
8.78	382
8.79	407
8.8	382
8.81	405
8.82	403
8.83	383
8.84	411
8.85	381
8.86	372
8.87	382
8.88	380
8.89	385
8.9	412
8.91	406
8.92	347
8.93	382
8.94	389
8.95	421
8.96	378
8.97	400
8.98	373
8.99	361
9	377
9.01	352
9.02	320
9.03	377
9.04	353
9.05	356
9.06	322
9.07	343
9.08	350
9.09	342
9.1	337
9.11	349
9.12	401
9.13	339
9.14	343
9.15	370
9.16	344
9.17	363
9.18	310
9.19	317
9.2	350
9.21	332
9.22	333
9.23	344
9.24	347
9.25	358
9.26	332
9.27	323
9.28	306
9.29	325
9.3	304
9.31	325
9.32	335
9.33	340
9.34	330
9.35	328
9.36	337
9.37	339
9.38	303
9.39	327
9.4	308
9.41	318
9.42	305
9.43	323
9.44	312
9.45	376
9.46	335
9.47	353
9.48	320
9.49	337
9.5	304
9.51	300
9.52	298
9.53	334
9.54	284
9.55	307
9.56	295
9.57	285
9.58	324
9.59	294
9.6	309
9.61	269
9.62	348
9.63	298
9.64	290
9.65	300
9.66	317
9.67	288
9.68	297
9.69	302
9.7	296
9.71	277
9.72	329
9.73	322
9.74	298
9.75	295
9.76	288
9.77	295
9.78	299
9.79	272
9.8	271
9.81	283
9.82	302
9.83	278
9.84	312
9.85	331
9.86	312
9.87	266
9.88	278
9.89	276
9.9	261
9.91	302
9.92	281
9.93	257
9.94	258
9.95	290
9.96	296
9.97	286
9.98	291
9.99	305
10	269
10.01	305
10.02	294
10.03	273
10.04	263
10.05	255
10.06	259
10.07	282
10.08	255
10.09	283
10.1	254
10.11	267
10.12	292
10.13	252
10.14	265
10.15	256
10.16	273
10.17	290
10.18	262
10.19	251
10.2	254
10.21	256
10.22	237
10.23	252
10.24	247
10.25	254
10.26	269
10.27	266
10.28	274
10.29	249
10.3	258
10.31	259
10.32	298
10.33	273
10.34	266
10.35	249
10.36	243
10.37	263
10.38	247
10.39	253
10.4	246
10.41	243
10.42	268
10.43	275
10.44	261
10.45	246
10.46	268
10.47	272
10.48	240
10.49	236
10.5	247
10.51	248
10.52	236
10.53	255
10.54	254
10.55	268
10.56	286
10.57	261
10.58	266
10.59	245
10.6	242
10.61	262
10.62	252
10.63	246
10.64	253
10.65	230
10.66	244
10.67	224
10.68	229
10.69	227
10.7	233
10.71	214
10.72	228
10.73	253
10.74	256
10.75	233
10.76	234
10.77	252
10.78	226
10.79	198
10.8	234
10.81	245
10.82	278
10.83	222
10.84	220
10.85	211
10.86	253
10.87	203
10.88	255
10.89	234
10.9	218
10.91	224
10.92	205
10.93	209
10.94	227
10.95	199
10.96	221
10.97	188
10.98	211
10.99	224
11	204
11.01	228
11.02	210
11.03	226
11.04	193
11.05	195
11.06	223
11.07	227
11.08	223
11.09	219
11.1	209
11.11	247
11.12	214
11.13	202
11.14	197
11.15	210
11.16	230
11.17	213
11.18	196
11.19	213
11.2	210
11.21	190
11.22	202
11.23	207
11.24	200
11.25	178
11.26	213
11.27	229
11.28	239
11.29	213
11.3	206
11.31	190
11.32	198
11.33	207
11.34	213
11.35	197
11.36	218
11.37	196
11.38	203
11.39	208
11.4	188
11.41	166
11.42	192
11.43	191
11.44	191
11.45	219
11.46	192
11.47	192
11.48	205
11.49	193
11.5	180
11.51	199
11.52	171
11.53	182
11.54	209
11.55	187
11.56	167
11.57	167
11.58	208
11.59	194
11.6	179
11.61	206
11.62	189
11.63	166
11.64	189
11.65	209
11.66	174
11.67	170
11.68	176
11.69	181
11.7	178
11.71	210
11.72	182
11.73	164
11.74	172
11.75	155
11.76	178
11.77	178
11.78	177
11.79	196
11.8	165
11.81	186
11.82	174
11.83	155
11.84	157
11.85	167
11.86	173
11.87	182
11.88	169
11.89	173
11.9	153
11.91	166
11.92	186
11.93	170
11.94	167
11.95	157
11.96	171
11.97	165
11.98	185
11.99	173
12	175
12.01	165
12.02	168
12.03	161
12.04	144
12.05	159
12.06	170
12.07	164
12.08	162
12.09	166
12.1	153
12.11	138
12.12	149
12.13	155
12.14	184
12.15	151
12.16	151
12.17	147
12.18	171
12.19	169
12.2	173
12.21	166
12.22	137
12.23	152
12.24	132
12.25	165
12.26	165
12.27	155
12.28	163
12.29	161
12.3	168
12.31	137
12.32	134
12.33	155
12.34	145
12.35	163
12.36	157
12.37	146
12.38	130
12.39	154
12.4	137
12.41	140
12.42	157
12.43	148
12.44	144
12.45	142
12.46	158
12.47	169
12.48	127
12.49	158
12.5	130
12.51	162
12.52	128
12.53	157
12.54	148
12.55	144
12.56	131
12.57	164
12.58	157
12.59	135
12.6	126
12.61	138
12.62	151
12.63	142
12.64	132
12.65	127
12.66	151
12.67	151
12.68	128
12.69	149
12.7	126
12.71	139
12.72	144
12.73	136
12.74	135
12.75	161
12.76	130
12.77	116
12.78	138
12.79	145
12.8	140
12.81	134
12.82	135
12.83	141
12.84	128
12.85	119
12.86	130
12.87	111
12.88	115
12.89	138
12.9	132
12.91	128
12.92	124
12.93	113
12.94	121
12.95	111
12.96	111
12.97	114
12.98	102
12.99	117
13	111
13.01	116
13.02	120
13.03	116
13.04	116
13.05	136
13.06	113
13.07	109
13.08	114
13.09	115
13.1	102
13.11	123
13.12	117
13.13	124
13.14	104
13.15	102
13.16	120
13.17	118
13.18	111
13.19	116
13.2	118
13.21	106
13.22	113
13.23	100
13.24	113
13.25	111
13.26	133
13.27	108
13.28	111
13.29	108
13.3	98
13.31	112
13.32	104
13.33	111
13.34	110
13.35	100
13.36	95
13.37	107
13.38	119
13.39	110
13.4	106
13.41	107
13.42	105
13.43	93
13.44	102
13.45	92
13.46	93
13.47	95
13.48	114
13.49	93
13.5	116
13.51	114
13.52	98
13.53	105
13.54	105
13.55	101
13.56	112
13.57	104
13.58	93
13.59	96
13.6	107
13.61	119
13.62	95
13.63	103
13.64	95
13.65	99
13.66	99
13.67	93
13.68	89
13.69	89
13.7	86
13.71	90
13.72	110
13.73	96
13.74	108
13.75	81
13.76	94
13.77	91
13.78	92
13.79	96
13.8	94
13.81	94
13.82	113
13.83	90
13.84	104
13.85	93
13.86	96
13.87	92
13.88	88
13.89	78
13.9	97
13.91	86
13.92	100
13.93	99
13.94	83
13.95	81
13.96	74
13.97	80
13.98	90
13.99	88
14	94
14.01	84
14.02	100
14.03	95
14.04	83
14.05	100
14.06	84
14.07	89
14.08	82
14.09	72
14.1	70
14.11	89
14.12	90
14.13	90
14.14	79
14.15	77
14.16	72
14.17	85
14.18	80
14.19	63
14.2	58
14.21	75
14.22	77
14.23	68
14.24	88
14.25	77
14.26	84
14.27	84
14.28	92
14.29	97
14.3	68
14.31	61
14.32	77
14.33	65
14.34	67
14.35	62
14.36	83
14.37	76
14.38	68
14.39	89
14.4	67
14.41	76
14.42	70
14.43	79
14.44	71
14.45	72
14.46	63
14.47	59
14.48	77
14.49	63
14.5	60
14.51	80
14.52	55
14.53	85
14.54	65
14.55	62
14.56	70
14.57	62
14.58	58
14.59	60
14.6	69
14.61	52
14.62	69
14.63	71
14.64	56
14.65	60
14.66	64
14.67	55
14.68	71
14.69	70
14.7	64
14.71	63
14.72	60
14.73	71
14.74	75
14.75	56
14.76	64
14.77	61
14.78	69
14.79	57
14.8	68
14.81	60
14.82	69
14.83	42
14.84	65
14.85	57
14.86	61
14.87	62
14.88	59
14.89	64
14.9	57
14.91	54
14.92	62
14.93	69
14.94	68
14.95	61
14.96	51
14.97	48
14.98	54
14.99	65
15	61
15.01	76
15.02	53
15.03	54
15.04	58
15.05	52
15.06	56
15.07	58
15.08	50
15.09	56
15.1	51
15.11	47
15.12	58
15.13	51
15.14	52
15.15	50
15.16	56
15.17	53
15.18	59
15.19	62
15.2	53
15.21	73
15.22	45
15.23	53
15.24	57
15.25	40
15.26	57
15.27	47
15.28	60
15.29	44
15.3	46
15.31	50
15.32	48
15.33	45
15.34	55
15.35	40
15.36	60
15.37	47
15.38	52
15.39	57
15.4	43
15.41	45
15.42	63
15.43	56
15.44	39
15.45	43
15.46	41
15.47	43
15.48	45
15.49	40
15.5	47
15.51	41
15.52	49
15.53	43
15.54	58
15.55	53
15.56	33
15.57	48
15.58	47
15.59	45
15.6	45
15.61	51
15.62	43
15.63	37
15.64	35
15.65	41
15.66	41
15.67	56
15.68	31
15.69	50
15.7	32
15.71	40
15.72	48
15.73	38
15.74	34
15.75	50
15.76	47
15.77	48
15.78	46
15.79	36
15.8	43
15.81	45
15.82	33
15.83	49
15.84	30
15.85	40
15.86	30
15.87	48
15.88	33
15.89	40
15.9	46
15.91	38
15.92	42
15.93	36
15.94	33
15.95	41
15.96	37
15.97	27
15.98	39
15.99	32
16	38
16.01	39
16.02	28
16.03	34
16.04	22
16.05	37
16.06	35
16.07	39
16.08	43
16.09	31
16.1	28
16.11	35
16.12	24
16.13	26
16.14	26
16.15	41
16.16	42
16.17	33
16.18	39
16.19	35
16.2	20
16.21	28
16.22	39
16.23	45
16.24	26
16.25	27
16.26	30
16.27	33
16.28	24
16.29	26
16.3	33
16.31	34
16.32	33
16.33	37
16.34	29
16.35	34
16.36	32
16.37	28
16.38	21
16.39	28
16.4	21
16.41	39
16.42	24
16.43	27
16.44	29
16.45	35
16.46	24
16.47	24
16.48	21
16.49	34
16.5	30
16.51	36
16.52	27
16.53	23
16.54	29
16.55	25
16.56	27
16.57	25
16.58	23
16.59	30
16.6	21
16.61	24
16.62	35
16.63	35
16.64	24
16.65	22
16.66	17
16.67	32
16.68	27
16.69	31
16.7	22
16.71	28
16.72	29
16.73	38
16.74	24
16.75	24
16.76	24
16.77	26
16.78	25
16.79	27
16.8	24
16.81	21
16.82	25
16.83	23
16.84	27
16.85	22
16.86	23
16.87	34
16.88	31
16.89	22
16.9	19
16.91	20
16.92	22
16.93	22
16.94	30
16.95	19
16.96	18
16.97	28
16.98	23
16.99	13
17	24
17.01	26
17.02	23
17.03	23
17.04	14
17.05	12
17.06	15
17.07	18
17.08	22
17.09	25
17.1	22
17.11	17
17.12	26
17.13	21
17.14	17
17.15	16
17.16	19
17.17	14
17.18	14
17.19	21
17.2	14
17.21	24
17.22	26
17.23	13
17.24	11
17.25	19
17.26	19
17.27	18
17.28	21
17.29	18
17.3	9
17.31	17
17.32	11
17.33	8
17.34	19
17.35	14
17.36	23
17.37	25
17.38	16
17.39	11
17.4	22
17.41	18
17.42	19
17.43	10
17.44	17
17.45	22
17.46	20
17.47	23
17.48	14
17.49	12
17.5	22
17.51	23
17.52	12
17.53	14
17.54	20
17.55	15
17.56	15
17.57	14
17.58	16
17.59	15
17.6	17
17.61	9
17.62	14
17.63	15
17.64	15
17.65	14
17.66	16
17.67	17
17.68	11
17.69	12
17.7	9
17.71	15
17.72	7
17.73	12
17.74	11
17.75	15
17.76	11
17.77	16
17.78	15
17.79	18
17.8	13
17.81	13
17.82	20
17.83	9
17.84	7
17.85	12
17.86	13
17.87	18
17.88	10
17.89	13
17.9	8
17.91	19
17.92	10
17.93	6
17.94	12
17.95	13
17.96	7
17.97	7
17.98	7
17.99	10
18	6
18.01	12
18.02	10
18.03	17
18.04	8
18.05	14
18.06	9
18.07	9
18.08	8
18.09	7
18.1	8
18.11	12
18.12	8
18.13	6
18.14	6
18.15	6
18.16	10
18.17	6
18.18	12
18.19	6
18.2	6
18.21	6
18.22	9
18.23	9
18.24	8
18.25	9
18.26	12
18.27	11
18.28	11
18.29	6
18.3	4
18.31	9
18.32	7
18.33	7
18.34	7
18.35	6
18.36	12
18.37	5
18.38	6
18.39	10
18.4	8
18.41	4
18.42	4
18.43	12
18.44	5
18.45	6
18.46	5
18.47	6
18.48	10
18.49	4
18.5	5
18.51	7
18.52	4
18.53	5
18.54	7
18.55	5
18.56	8
18.57	8
18.58	10
18.59	6
18.6	9
18.61	8
18.62	3
18.63	5
18.64	6
18.65	9
18.66	5
18.67	6
18.68	11
18.69	4
18.7	3
18.71	4
18.72	7
18.73	7
18.74	6
18.75	6
18.76	7
18.77	5
18.78	0
18.79	8
18.8	6
18.81	6
18.82	4
18.83	5
18.84	7
18.85	4
18.86	11
18.87	5
18.88	2
18.89	2
18.9	2
18.91	2
18.92	4
18.93	1
18.94	2
18.95	5
18.96	2
18.97	3
18.98	2
18.99	6
19	4
19.01	4
19.02	6
19.03	7
19.04	1
19.05	3
19.06	1
19.07	1
19.08	5
19.09	3
19.1	3
19.11	2
19.12	5
19.13	0
19.14	1
19.15	0
19.16	2
19.17	5
19.18	4
19.19	5
19.2	5
19.21	1
19.22	6
19.23	4
19.24	3
19.25	1
19.26	2
19.27	2
19.28	4
19.29	4
19.3	4
19.31	3
19.32	2
19.33	2
19.34	1
19.35	3
19.36	2
19.37	0
19.38	5
19.39	0
19.4	2
19.41	4
19.42	4
19.43	2
19.44	2
19.45	1
19.46	2
19.47	0
19.48	1
19.49	1
19.5	5
19.51	1
19.52	0
19.53	1
19.54	3
19.55	7
19.56	3
19.57	0
19.58	1
19.59	2
19.6	1
19.61	0
19.62	1
19.63	1
19.64	0
19.65	1
19.66	2
19.67	1
19.68	1
19.69	1
19.7	1
19.71	0
19.72	2
19.73	2
19.74	1
19.75	1
19.76	1
19.77	1
19.78	0
19.79	0
19.8	0
19.81	1
19.82	1
19.83	0
19.84	1
19.85	0
19.86	0
19.87	0
19.88	0
19.89	1
19.9	0
19.91	2
19.92	0
19.93	1
19.94	1
19.95	0
19.96	1
19.97	0
19.98	0
19.99	0
[truncated: 2,096 more rows]
