# Supplementary material for: Cretaceous dinosaur bone contains recent organic material and provides an environment conducive to microbial communities
Source: eLife. 2019 Jun 18;8:e46205. doi: 10.7554/eLife.46205 (PMC6581507; doi:10.7554/eLife.46205)
Supplement: Source data 1. [file elife-46205-data1.zip › Raw data files/EDS/Centrosaurus bone/Vessel area C.csv]

0	0
0.01	0
0.02	0
0.03	0
0.04	0
0.05	0
0.06	0
0.07	0
0.08	0
0.09	0
0.1	0
0.11	0
0.12	0
0.13	0
0.14	0
0.15	0
0.16	1
0.17	2
0.18	0
0.19	9
0.2	17
0.21	28
0.22	34
0.23	72
0.24	149
0.25	295
0.26	611
0.27	1175
0.28	1924
0.29	2614
0.3	2883
0.31	2809
0.32	2474
0.33	2127
0.34	2188
0.35	2395
0.36	2737
0.37	2961
0.38	3188
0.39	3313
0.4	3610
0.41	3919
0.42	4202
0.43	4561
0.44	5209
0.45	6354
0.46	8280
0.47	11112
0.48	14811
0.49	19214
0.5	23969
0.51	26906
0.52	27068
0.53	24483
0.54	19891
0.55	14469
0.56	9600
0.57	5834
0.58	3331
0.59	1872
0.6	1409
0.61	1099
0.62	1119
0.63	1050
0.64	1087
0.65	1131
0.66	1182
0.67	1286
0.68	1350
0.69	1221
0.7	1291
0.71	1250
0.72	1078
0.73	1104
0.74	1095
0.75	1083
0.76	1100
0.77	1076
0.78	1091
0.79	1171
0.8	1208
0.81	1153
0.82	1154
0.83	1233
0.84	1262
0.85	1246
0.86	1262
0.87	1308
0.88	1335
0.89	1350
0.9	1375
0.91	1398
0.92	1482
0.93	1502
0.94	1527
0.95	1558
0.96	1542
0.97	1622
0.98	1675
0.99	1651
1	1728
1.01	1748
1.02	1763
1.03	1796
1.04	1935
1.05	1881
1.06	1869
1.07	1912
1.08	1898
1.09	1852
1.1	1970
1.11	2041
1.12	2010
1.13	1975
1.14	1979
1.15	1986
1.16	2076
1.17	2145
1.18	2175
1.19	2137
1.2	2217
1.21	2188
1.22	2278
1.23	2300
1.24	2368
1.25	2363
1.26	2394
1.27	2539
1.28	2446
1.29	2468
1.3	2494
1.31	2485
1.32	2481
1.33	2564
1.34	2565
1.35	2628
1.36	2623
1.37	2696
1.38	2715
1.39	2759
1.4	2963
1.41	3137
1.42	3474
1.43	3952
1.44	4521
1.45	5220
1.46	5867
1.47	6448
1.48	6730
1.49	6677
1.5	6484
1.51	6106
1.52	5652
1.53	5016
1.54	4533
1.55	4370
1.56	4008
1.57	4054
1.58	4064
1.59	4183
1.6	4229
1.61	4459
1.62	5120
1.63	6312
1.64	8306
1.65	12201
1.66	18887
1.67	29419
1.68	44379
1.69	64539
1.7	88093
1.71	110898
1.72	132348
1.73	145137
1.74	149066
1.75	142044
1.76	125751
1.77	103938
1.78	80847
1.79	59486
1.8	42374
1.81	29354
1.82	20834
1.83	15432
1.84	11961
1.85	9389
1.86	7613
1.87	6414
1.88	5385
1.89	4452
1.9	3773
1.91	3308
1.92	2973
1.93	2717
1.94	2581
1.95	2375
1.96	2353
1.97	2236
1.98	2209
1.99	2056
2	2014
2.01	1928
2.02	1865
2.03	1891
2.04	1811
2.05	1762
2.06	1761
2.07	1721
2.08	1665
2.09	1691
2.1	1612
2.11	1692
2.12	1625
2.13	1630
2.14	1657
2.15	1583
2.16	1633
2.17	1619
2.18	1693
2.19	1714
2.2	1686
2.21	1764
2.22	1796
2.23	1891
2.24	2092
2.25	2307
2.26	2485
2.27	2702
2.28	2888
2.29	3164
2.3	3307
2.31	3178
2.32	3134
2.33	2985
2.34	2701
2.35	2476
2.36	2259
2.37	2083
2.38	1820
2.39	1676
2.4	1699
2.41	1732
2.42	1602
2.43	1568
2.44	1600
2.45	1607
2.46	1626
2.47	1533
2.48	1653
2.49	1586
2.5	1504
2.51	1591
2.52	1593
2.53	1442
2.54	1492
2.55	1470
2.56	1489
2.57	1488
2.58	1399
2.59	1486
2.6	1475
2.61	1506
2.62	1507
2.63	1484
2.64	1495
2.65	1406
2.66	1469
2.67	1484
2.68	1428
2.69	1486
2.7	1402
2.71	1488
2.72	1459
2.73	1482
2.74	1405
2.75	1485
2.76	1434
2.77	1379
2.78	1493
2.79	1418
2.8	1455
2.81	1453
2.82	1419
2.83	1315
2.84	1365
2.85	1378
2.86	1479
2.87	1448
2.88	1398
2.89	1420
2.9	1408
2.91	1423
2.92	1351
2.93	1420
2.94	1412
2.95	1406
2.96	1378
2.97	1349
2.98	1422
2.99	1373
3	1475
3.01	1473
3.02	1388
3.03	1378
3.04	1452
3.05	1406
3.06	1385
3.07	1393
3.08	1372
3.09	1386
3.1	1399
3.11	1388
3.12	1401
3.13	1387
3.14	1385
3.15	1402
3.16	1385
3.17	1416
3.18	1429
3.19	1362
3.2	1418
3.21	1399
3.22	1365
3.23	1372
3.24	1443
3.25	1400
3.26	1476
3.27	1429
3.28	1523
3.29	1554
3.3	1486
3.31	1453
3.32	1582
3.33	1484
3.34	1533
3.35	1385
3.36	1407
3.37	1419
3.38	1417
3.39	1436
3.4	1416
3.41	1415
3.42	1429
3.43	1433
3.44	1543
3.45	1500
3.46	1507
3.47	1488
3.48	1500
3.49	1486
3.5	1482
3.51	1433
3.52	1436
3.53	1473
3.54	1456
3.55	1447
3.56	1401
3.57	1473
3.58	1414
3.59	1399
3.6	1555
3.61	1713
3.62	1894
3.63	1958
3.64	2084
3.65	2317
3.66	2503
3.67	2582
3.68	2673
3.69	2667
3.7	2689
3.71	2680
3.72	2551
3.73	2313
3.74	2126
3.75	1897
3.76	1740
3.77	1625
3.78	1463
3.79	1367
3.8	1383
3.81	1361
3.82	1246
3.83	1268
3.84	1239
3.85	1243
3.86	1298
3.87	1262
3.88	1214
3.89	1315
3.9	1310
3.91	1282
3.92	1337
3.93	1330
3.94	1333
3.95	1442
3.96	1371
3.97	1356
3.98	1446
3.99	1388
4	1361
4.01	1374
4.02	1412
4.03	1400
4.04	1364
4.05	1285
4.06	1335
4.07	1221
4.08	1217
4.09	1198
4.1	1272
4.11	1128
4.12	1199
4.13	1142
4.14	1157
4.15	1125
4.16	1096
4.17	1114
4.18	1136
4.19	1134
4.2	1079
4.21	1117
4.22	1161
4.23	1161
4.24	1106
4.25	1180
4.26	1066
4.27	1068
4.28	1115
4.29	1160
4.3	1128
4.31	1124
4.32	1207
4.33	1090
4.34	1252
4.35	1230
4.36	1317
4.37	1395
4.38	1522
4.39	1634
4.4	1806
4.41	2016
4.42	2107
4.43	2409
4.44	2470
4.45	2707
4.46	2622
4.47	2680
4.48	2561
4.49	2506
4.5	2303
4.51	2161
4.52	2005
4.53	1756
4.54	1647
4.55	1577
4.56	1391
4.57	1266
4.58	1193
4.59	1237
4.6	1158
4.61	1098
4.62	1119
4.63	1053
4.64	1054
4.65	1058
4.66	1046
4.67	1006
4.68	1063
4.69	1053
4.7	1041
4.71	1064
4.72	1147
4.73	1122
4.74	1212
4.75	1287
4.76	1320
4.77	1399
4.78	1497
4.79	1604
4.8	1651
4.81	1811
4.82	1749
4.83	1792
4.84	1829
4.85	1844
4.86	1662
4.87	1676
4.88	1579
4.89	1492
4.9	1396
4.91	1342
4.92	1295
4.93	1257
4.94	1183
4.95	1229
4.96	1175
4.97	1121
4.98	1114
4.99	1134
5	1041
5.01	1069
5.02	1009
5.03	1049
5.04	1067
5.05	1084
5.06	1000
5.07	1052
5.08	1095
5.09	1040
5.1	1119
5.11	1119
5.12	1125
5.13	1129
5.14	1220
5.15	1238
5.16	1192
5.17	1192
5.18	1199
5.19	1094
5.2	1144
5.21	1054
5.22	1097
5.23	1048
5.24	1018
5.25	1008
5.26	920
5.27	935
5.28	940
5.29	945
5.3	933
5.31	869
5.32	890
5.33	888
5.34	907
5.35	905
5.36	943
5.37	886
5.38	875
5.39	889
5.4	898
5.41	917
5.42	860
5.43	894
5.44	906
5.45	899
5.46	865
5.47	922
5.48	933
5.49	888
5.5	899
5.51	975
5.52	942
5.53	956
5.54	967
5.55	932
5.56	951
5.57	935
5.58	895
5.59	936
5.6	899
5.61	864
5.62	886
5.63	922
5.64	835
5.65	866
5.66	832
5.67	833
5.68	857
5.69	867
5.7	875
5.71	794
5.72	826
5.73	829
5.74	854
5.75	865
5.76	831
5.77	798
5.78	815
5.79	880
5.8	824
5.81	790
5.82	806
5.83	861
5.84	781
5.85	812
5.86	822
5.87	812
5.88	827
5.89	772
5.9	787
5.91	786
5.92	794
5.93	724
5.94	799
5.95	778
5.96	759
5.97	734
5.98	754
5.99	763
6	767
6.01	762
6.02	757
6.03	746
6.04	750
6.05	758
6.06	749
6.07	764
6.08	769
6.09	817
6.1	748
6.11	757
6.12	728
6.13	733
6.14	748
6.15	702
6.16	744
6.17	685
6.18	703
6.19	717
6.2	726
6.21	735
6.22	772
6.23	763
6.24	740
6.25	752
6.26	750
6.27	706
6.28	742
6.29	736
6.3	754
6.31	807
6.32	788
6.33	845
6.34	860
6.35	895
6.36	902
6.37	901
6.38	951
6.39	936
6.4	930
6.41	933
6.42	905
6.43	836
6.44	912
6.45	795
6.46	820
6.47	741
6.48	774
6.49	739
6.5	715
6.51	699
6.52	736
6.53	678
6.54	702
6.55	642
6.56	675
6.57	713
6.58	723
6.59	647
6.6	689
6.61	693
6.62	672
6.63	614
6.64	696
6.65	664
6.66	670
6.67	629
6.68	657
6.69	610
6.7	670
6.71	658
6.72	610
6.73	627
6.74	682
6.75	651
6.76	666
6.77	635
6.78	638
6.79	619
6.8	652
6.81	606
6.82	634
6.83	658
6.84	607
6.85	619
6.86	659
6.87	590
6.88	625
6.89	701
6.9	596
6.91	639
6.92	616
6.93	623
6.94	612
6.95	681
6.96	628
6.97	657
6.98	643
6.99	625
7	669
7.01	668
7.02	621
7.03	631
7.04	646
7.05	643
7.06	660
7.07	648
7.08	609
7.09	583
7.1	631
7.11	630
7.12	595
7.13	634
7.14	582
7.15	591
7.16	589
7.17	613
7.18	656
7.19	592
7.2	579
7.21	562
7.22	549
7.23	625
7.24	596
7.25	587
7.26	566
7.27	574
7.28	561
7.29	575
7.3	580
7.31	555
7.32	548
7.33	579
7.34	546
7.35	544
7.36	597
7.37	568
7.38	533
7.39	553
7.4	584
7.41	501
7.42	550
7.43	583
7.44	556
7.45	597
7.46	634
7.47	564
7.48	576
7.49	589
7.5	545
7.51	533
7.52	582
7.53	536
7.54	500
7.55	533
7.56	552
7.57	582
7.58	537
7.59	585
7.6	543
7.61	525
7.62	525
7.63	556
7.64	568
7.65	578
7.66	583
7.67	537
7.68	552
7.69	521
7.7	548
7.71	534
7.72	563
7.73	549
7.74	522
7.75	498
7.76	490
7.77	514
7.78	488
7.79	512
7.8	500
7.81	524
7.82	530
7.83	463
7.84	528
7.85	514
7.86	499
7.87	540
7.88	532
7.89	502
7.9	510
7.91	508
7.92	544
7.93	552
7.94	553
7.95	575
7.96	558
7.97	554
7.98	627
7.99	600
8	633
8.01	623
8.02	651
8.03	586
8.04	641
8.05	676
8.06	621
8.07	621
8.08	617
8.09	591
8.1	569
8.11	579
8.12	558
8.13	532
8.14	514
8.15	506
8.16	495
8.17	572
8.18	472
8.19	505
8.2	480
8.21	481
8.22	448
8.23	448
8.24	477
8.25	444
8.26	461
8.27	481
8.28	473
8.29	465
8.3	454
8.31	473
8.32	470
8.33	464
8.34	474
8.35	463
8.36	460
8.37	392
8.38	441
8.39	425
8.4	434
8.41	471
8.42	490
8.43	401
8.44	454
8.45	439
8.46	417
8.47	421
8.48	443
8.49	452
8.5	432
8.51	408
8.52	456
8.53	428
8.54	409
8.55	423
8.56	450
8.57	432
8.58	446
8.59	427
8.6	423
8.61	423
8.62	433
8.63	454
8.64	433
8.65	407
8.66	406
8.67	436
8.68	401
8.69	445
8.7	440
8.71	451
8.72	396
8.73	437
8.74	441
8.75	416
8.76	461
8.77	438
8.78	395
8.79	416
8.8	437
8.81	436
8.82	436
8.83	427
8.84	403
8.85	420
8.86	436
8.87	461
8.88	443
8.89	373
8.9	418
8.91	396
8.92	417
8.93	459
8.94	415
8.95	454
8.96	412
8.97	403
8.98	396
8.99	415
9	349
9.01	401
9.02	388
9.03	382
9.04	359
9.05	405
9.06	409
9.07	359
9.08	398
9.09	372
9.1	395
9.11	358
9.12	365
9.13	336
9.14	362
9.15	385
9.16	386
9.17	377
9.18	368
9.19	367
9.2	396
9.21	374
9.22	372
9.23	382
9.24	358
9.25	342
9.26	347
9.27	419
9.28	385
9.29	356
9.3	385
9.31	383
9.32	355
9.33	410
9.34	393
9.35	370
9.36	386
9.37	384
9.38	369
9.39	376
9.4	349
9.41	356
9.42	348
9.43	344
9.44	355
9.45	359
9.46	351
9.47	340
9.48	335
9.49	353
9.5	356
9.51	362
9.52	339
9.53	380
9.54	336
9.55	377
9.56	319
9.57	379
9.58	345
9.59	309
9.6	297
9.61	333
9.62	352
9.63	347
9.64	328
9.65	341
9.66	331
9.67	356
9.68	306
9.69	357
9.7	313
9.71	336
9.72	343
9.73	339
9.74	340
9.75	342
9.76	355
9.77	356
9.78	324
9.79	322
9.8	326
9.81	364
9.82	328
9.83	331
9.84	343
9.85	341
9.86	354
9.87	363
9.88	354
9.89	309
9.9	316
9.91	332
9.92	318
9.93	318
9.94	327
9.95	324
9.96	338
9.97	287
9.98	312
9.99	303
10	305
10.01	297
10.02	358
10.03	306
10.04	298
10.05	309
10.06	303
10.07	280
10.08	291
10.09	330
10.1	324
10.11	328
10.12	303
10.13	287
10.14	338
10.15	270
10.16	301
10.17	286
10.18	284
10.19	328
10.2	290
10.21	328
10.22	296
10.23	307
10.24	316
10.25	292
10.26	266
10.27	298
10.28	307
10.29	323
10.3	325
10.31	297
10.32	272
10.33	263
10.34	291
10.35	306
10.36	284
10.37	297
10.38	305
10.39	284
10.4	288
10.41	311
10.42	321
10.43	278
10.44	284
10.45	271
10.46	317
10.47	271
10.48	276
10.49	284
10.5	272
10.51	263
10.52	314
10.53	293
10.54	267
10.55	281
10.56	299
10.57	281
10.58	296
10.59	271
10.6	265
10.61	291
10.62	311
10.63	265
10.64	264
10.65	290
10.66	259
10.67	258
10.68	257
10.69	263
10.7	256
10.71	294
10.72	275
10.73	267
10.74	261
10.75	241
10.76	281
10.77	268
10.78	265
10.79	262
10.8	261
10.81	223
10.82	255
10.83	251
10.84	275
10.85	253
10.86	258
10.87	247
10.88	309
10.89	260
10.9	228
10.91	252
10.92	240
10.93	241
10.94	249
10.95	270
10.96	225
10.97	227
10.98	236
10.99	220
11	247
11.01	253
11.02	219
11.03	231
11.04	241
11.05	228
11.06	242
11.07	272
11.08	250
11.09	258
11.1	215
11.11	234
11.12	229
11.13	269
11.14	229
11.15	271
11.16	242
11.17	226
11.18	260
11.19	235
11.2	232
11.21	237
11.22	243
11.23	228
11.24	219
11.25	232
11.26	250
11.27	223
11.28	201
11.29	229
11.3	215
11.31	257
11.32	226
11.33	243
11.34	216
11.35	206
11.36	223
11.37	203
11.38	225
11.39	207
11.4	209
11.41	193
11.42	245
11.43	213
11.44	226
11.45	248
11.46	216
11.47	201
11.48	201
11.49	227
11.5	226
11.51	215
11.52	199
11.53	240
11.54	185
11.55	194
11.56	235
11.57	238
11.58	217
11.59	202
11.6	209
11.61	224
11.62	231
11.63	210
11.64	216
11.65	200
11.66	185
11.67	217
11.68	209
11.69	216
11.7	199
11.71	223
11.72	193
11.73	200
11.74	204
11.75	206
11.76	217
11.77	212
11.78	203
11.79	180
11.8	203
11.81	184
11.82	209
11.83	197
11.84	190
11.85	200
11.86	203
11.87	185
11.88	201
11.89	190
11.9	193
11.91	173
11.92	164
11.93	193
11.94	192
11.95	191
11.96	196
11.97	211
11.98	197
11.99	185
12	208
12.01	209
12.02	192
12.03	200
12.04	192
12.05	193
12.06	196
12.07	176
12.08	193
12.09	181
12.1	182
12.11	178
12.12	175
12.13	194
12.14	191
12.15	170
12.16	187
12.17	168
12.18	169
12.19	170
12.2	177
12.21	185
12.22	157
12.23	169
12.24	123
12.25	170
12.26	174
12.27	195
12.28	169
12.29	170
12.3	174
12.31	179
12.32	163
12.33	175
12.34	157
12.35	178
12.36	169
12.37	178
12.38	166
12.39	150
12.4	192
12.41	158
12.42	157
12.43	163
12.44	174
12.45	162
12.46	153
12.47	182
12.48	157
12.49	164
12.5	159
12.51	174
12.52	191
12.53	146
12.54	165
12.55	151
12.56	162
12.57	172
12.58	164
12.59	146
12.6	169
12.61	184
12.62	163
12.63	142
12.64	177
12.65	152
12.66	145
12.67	177
12.68	165
12.69	178
12.7	138
12.71	144
12.72	144
12.73	137
12.74	149
12.75	143
12.76	150
12.77	142
12.78	163
12.79	155
12.8	131
12.81	118
12.82	157
12.83	153
12.84	153
12.85	106
12.86	134
12.87	131
12.88	158
12.89	131
12.9	155
12.91	136
12.92	156
12.93	158
12.94	149
12.95	137
12.96	154
12.97	152
12.98	130
12.99	130
13	122
13.01	158
13.02	140
13.03	143
13.04	148
13.05	158
13.06	141
13.07	126
13.08	135
13.09	137
13.1	136
13.11	149
13.12	133
13.13	135
13.14	114
13.15	131
13.16	142
13.17	150
13.18	121
13.19	127
13.2	126
13.21	125
13.22	135
13.23	131
13.24	122
13.25	146
13.26	134
13.27	147
13.28	120
13.29	108
13.3	126
13.31	152
13.32	126
13.33	137
13.34	123
13.35	97
13.36	115
13.37	116
13.38	135
13.39	118
13.4	151
13.41	108
13.42	110
13.43	99
13.44	104
13.45	113
13.46	117
13.47	126
13.48	121
13.49	115
13.5	122
13.51	122
13.52	103
13.53	121
13.54	129
13.55	119
13.56	114
13.57	113
13.58	105
13.59	113
13.6	116
13.61	113
13.62	109
13.63	104
13.64	124
13.65	111
13.66	98
13.67	105
13.68	87
13.69	125
13.7	120
13.71	124
13.72	115
13.73	113
13.74	90
13.75	108
13.76	136
13.77	117
13.78	113
13.79	102
13.8	102
13.81	96
13.82	102
13.83	87
13.84	109
13.85	110
13.86	109
13.87	83
13.88	104
13.89	101
13.9	98
13.91	95
13.92	116
13.93	94
13.94	97
13.95	109
13.96	109
13.97	94
13.98	90
13.99	110
14	104
14.01	106
14.02	80
14.03	86
14.04	121
14.05	91
14.06	98
14.07	90
14.08	75
14.09	103
14.1	94
14.11	89
14.12	80
14.13	102
14.14	95
14.15	118
14.16	107
14.17	86
14.18	96
14.19	90
14.2	96
14.21	79
14.22	92
14.23	98
14.24	89
14.25	77
14.26	85
14.27	83
14.28	77
14.29	76
14.3	75
14.31	107
14.32	91
14.33	91
14.34	95
14.35	107
14.36	107
14.37	90
14.38	93
14.39	77
14.4	79
14.41	84
14.42	75
14.43	87
14.44	92
14.45	86
14.46	79
14.47	77
14.48	88
14.49	83
14.5	86
14.51	83
14.52	83
14.53	85
14.54	77
14.55	82
14.56	70
14.57	75
14.58	81
14.59	72
14.6	88
14.61	66
14.62	86
14.63	73
14.64	66
14.65	72
14.66	66
14.67	83
14.68	74
14.69	72
14.7	82
14.71	79
14.72	55
14.73	70
14.74	66
14.75	65
14.76	75
14.77	65
14.78	68
14.79	83
14.8	74
14.81	68
14.82	70
14.83	63
14.84	64
14.85	63
14.86	84
14.87	87
14.88	77
14.89	66
14.9	64
14.91	72
14.92	68
14.93	77
14.94	63
14.95	70
14.96	66
14.97	62
14.98	72
14.99	71
15	63
15.01	73
15.02	58
15.03	68
15.04	65
15.05	65
15.06	71
15.07	73
15.08	45
15.09	53
15.1	59
15.11	48
15.12	62
15.13	64
15.14	61
15.15	47
15.16	59
15.17	70
15.18	57
15.19	67
15.2	76
15.21	84
15.22	59
15.23	52
15.24	66
15.25	57
15.26	61
15.27	58
15.28	69
15.29	62
15.3	58
15.31	60
15.32	55
15.33	45
15.34	51
15.35	66
15.36	66
15.37	60
15.38	59
15.39	51
15.4	54
15.41	60
15.42	61
15.43	50
15.44	47
15.45	54
15.46	42
15.47	38
15.48	58
15.49	47
15.5	63
15.51	48
15.52	56
15.53	55
15.54	56
15.55	59
15.56	55
15.57	47
15.58	39
15.59	62
15.6	44
15.61	43
15.62	60
15.63	55
15.64	47
15.65	48
15.66	51
15.67	55
15.68	37
15.69	58
15.7	53
15.71	40
15.72	56
15.73	45
15.74	57
15.75	50
15.76	38
15.77	52
15.78	39
15.79	48
15.8	56
15.81	58
15.82	50
15.83	43
15.84	32
15.85	40
15.86	37
15.87	45
15.88	47
15.89	64
15.9	45
15.91	34
15.92	40
15.93	45
15.94	43
15.95	36
15.96	40
15.97	59
15.98	49
15.99	42
16	36
16.01	38
16.02	44
16.03	61
16.04	45
16.05	42
16.06	44
16.07	42
16.08	36
16.09	43
16.1	39
16.11	38
16.12	40
16.13	53
16.14	34
16.15	37
16.16	50
16.17	34
16.18	30
16.19	35
16.2	35
16.21	50
16.22	48
16.23	26
16.24	48
16.25	41
16.26	41
16.27	42
16.28	23
16.29	32
16.3	45
16.31	36
16.32	42
16.33	32
16.34	34
16.35	41
16.36	27
16.37	37
16.38	40
16.39	36
16.4	30
16.41	43
16.42	30
16.43	20
16.44	37
16.45	25
16.46	40
16.47	27
16.48	33
16.49	35
16.5	27
16.51	39
16.52	43
16.53	32
16.54	27
16.55	31
16.56	34
16.57	24
16.58	38
16.59	33
16.6	29
16.61	30
16.62	26
16.63	30
16.64	30
16.65	33
16.66	35
16.67	31
16.68	24
16.69	37
16.7	29
16.71	24
16.72	30
16.73	25
16.74	31
16.75	36
16.76	23
16.77	30
16.78	27
16.79	29
16.8	26
16.81	25
16.82	30
16.83	22
16.84	26
16.85	27
16.86	29
16.87	24
16.88	31
16.89	26
16.9	25
16.91	18
16.92	20
16.93	23
16.94	30
16.95	26
16.96	30
16.97	32
16.98	25
16.99	22
17	34
17.01	21
17.02	21
17.03	38
17.04	24
17.05	20
17.06	18
17.07	25
17.08	17
17.09	21
17.1	26
17.11	22
17.12	34
17.13	27
17.14	25
17.15	17
17.16	32
17.17	27
17.18	19
17.19	19
17.2	28
17.21	21
17.22	22
17.23	19
17.24	15
17.25	23
17.26	18
17.27	16
17.28	19
17.29	22
17.3	20
17.31	23
17.32	20
17.33	25
17.34	20
17.35	23
17.36	21
17.37	14
17.38	20
17.39	25
17.4	15
17.41	27
17.42	22
17.43	13
17.44	19
17.45	27
17.46	17
17.47	17
17.48	12
17.49	19
17.5	22
17.51	16
17.52	19
17.53	28
17.54	18
17.55	12
17.56	18
17.57	19
17.58	22
17.59	16
17.6	18
17.61	11
17.62	16
17.63	13
17.64	17
17.65	15
17.66	11
17.67	14
17.68	21
17.69	19
17.7	16
17.71	19
17.72	19
17.73	21
17.74	18
17.75	16
17.76	25
17.77	18
17.78	18
17.79	14
17.8	17
17.81	12
17.82	17
17.83	16
17.84	17
17.85	13
17.86	12
17.87	14
17.88	12
17.89	14
17.9	12
17.91	16
17.92	7
17.93	12
17.94	17
17.95	15
17.96	9
17.97	11
17.98	15
17.99	8
18	9
18.01	11
18.02	13
18.03	10
18.04	15
18.05	13
18.06	16
18.07	16
18.08	18
18.09	16
18.1	7
18.11	10
18.12	10
18.13	10
18.14	10
18.15	9
18.16	17
18.17	9
18.18	13
18.19	18
18.2	12
18.21	9
18.22	12
18.23	13
18.24	9
18.25	6
18.26	9
18.27	12
18.28	17
18.29	10
18.3	3
18.31	11
18.32	13
18.33	11
18.34	9
18.35	13
18.36	11
18.37	13
18.38	13
18.39	8
18.4	13
18.41	13
18.42	15
18.43	13
18.44	6
18.45	6
18.46	3
18.47	7
18.48	9
18.49	7
18.5	8
18.51	6
18.52	6
18.53	4
18.54	6
18.55	11
18.56	8
18.57	12
18.58	10
18.59	7
18.6	12
18.61	12
18.62	10
18.63	8
18.64	6
18.65	6
18.66	6
18.67	11
18.68	10
18.69	7
18.7	4
18.71	6
18.72	6
18.73	5
18.74	14
18.75	6
18.76	8
18.77	6
18.78	4
18.79	8
18.8	7
18.81	2
18.82	8
18.83	8
18.84	8
18.85	6
18.86	9
18.87	9
18.88	3
18.89	8
18.9	5
18.91	5
18.92	5
18.93	3
18.94	3
18.95	1
18.96	9
18.97	7
18.98	5
18.99	4
19	4
19.01	5
19.02	4
19.03	6
19.04	1
19.05	1
19.06	1
19.07	5
19.08	4
19.09	4
19.1	5
19.11	3
19.12	2
19.13	8
19.14	3
19.15	3
19.16	3
19.17	1
19.18	5
19.19	3
19.2	3
19.21	7
19.22	4
19.23	4
19.24	2
19.25	5
19.26	6
19.27	4
19.28	2
19.29	4
19.3	5
19.31	4
19.32	3
19.33	4
19.34	3
19.35	2
19.36	4
19.37	3
19.38	3
19.39	8
19.4	1
19.41	4
19.42	4
19.43	1
19.44	1
19.45	5
19.46	0
19.47	2
19.48	7
19.49	3
19.5	1
19.51	3
19.52	6
19.53	4
19.54	1
19.55	4
19.56	2
19.57	2
19.58	1
19.59	1
19.6	2
19.61	2
19.62	5
19.63	2
19.64	2
19.65	1
19.66	1
19.67	1
19.68	0
19.69	1
19.7	2
19.71	2
19.72	2
19.73	0
19.74	0
19.75	3
19.76	0
19.77	0
19.78	0
19.79	0
19.8	1
19.81	1
19.82	0
19.83	1
19.84	1
19.85	0
19.86	0
19.87	0
19.88	0
19.89	0
19.9	0
19.91	0
19.92	1
19.93	0
19.94	0
19.95	0
19.96	0
19.97	0
19.98	1
19.99	0
[truncated: 2,096 more rows]
