# Supplementary material for: Cretaceous dinosaur bone contains recent organic material and provides an environment conducive to microbial communities
Source: eLife. 2019 Jun 18;8:e46205. doi: 10.7554/eLife.46205 (PMC6581507; doi:10.7554/eLife.46205)
Supplement: Source data 1. [file elife-46205-data1.zip › Raw data files/EDS/Centrosaurus bone/Mineral grain area E spot 1.csv]

0	0
0.01	0
0.02	0
0.03	0
0.04	0
0.05	0
0.06	0
0.07	0
0.08	0
0.09	0
0.1	0
0.11	0
0.12	0
0.13	0
0.14	0
0.15	1
0.16	0
0.17	3
0.18	4
0.19	2
0.2	11
0.21	24
0.22	36
0.23	60
0.24	145
0.25	296
0.26	636
0.27	1244
0.28	2054
0.29	2675
0.3	2972
0.31	2575
0.32	1901
0.33	1313
0.34	1083
0.35	1038
0.36	1090
0.37	1143
0.38	1225
0.39	1344
0.4	1435
0.41	1538
0.42	1551
0.43	1650
0.44	1791
0.45	2211
0.46	2900
0.47	3770
0.48	5067
0.49	6590
0.5	8050
0.51	9094
0.52	9111
0.53	8491
0.54	6815
0.55	5123
0.56	3394
0.57	2035
0.58	1235
0.59	833
0.6	573
0.61	575
0.62	557
0.63	529
0.64	577
0.65	639
0.66	727
0.67	700
0.68	766
0.69	704
0.7	732
0.71	656
0.72	577
0.73	559
0.74	592
0.75	573
0.76	561
0.77	576
0.78	563
0.79	655
0.8	596
0.81	630
0.82	688
0.83	662
0.84	700
0.85	688
0.86	685
0.87	685
0.88	745
0.89	783
0.9	805
0.91	814
0.92	823
0.93	801
0.94	848
0.95	844
0.96	882
0.97	901
0.98	890
0.99	901
1	930
1.01	950
1.02	943
1.03	981
1.04	1002
1.05	967
1.06	1058
1.07	1029
1.08	1012
1.09	1047
1.1	1064
1.11	1086
1.12	1068
1.13	1100
1.14	1164
1.15	1182
1.16	1174
1.17	1106
1.18	1129
1.19	1126
1.2	1219
1.21	1238
1.22	1313
1.23	1265
1.24	1327
1.25	1365
1.26	1352
1.27	1414
1.28	1336
1.29	1338
1.3	1304
1.31	1405
1.32	1310
1.33	1382
1.34	1418
1.35	1357
1.36	1436
1.37	1384
1.38	1397
1.39	1474
1.4	1686
1.41	1960
1.42	2283
1.43	2784
1.44	3479
1.45	4190
1.46	5006
1.47	5422
1.48	5870
1.49	6001
1.5	5581
1.51	4985
1.52	4184
1.53	3472
1.54	2919
1.55	2433
1.56	2053
1.57	1874
1.58	1757
1.59	1704
1.6	1769
1.61	1761
1.62	1801
1.63	1983
1.64	2372
1.65	3054
1.66	4110
1.67	5943
1.68	8567
1.69	11824
1.7	15797
1.71	19952
1.72	23163
1.73	25941
1.74	26362
1.75	24958
1.76	22188
1.77	18507
1.78	14749
1.79	11022
1.8	8167
1.81	6126
1.82	4601
1.83	3641
1.84	2881
1.85	2654
1.86	2289
1.87	2020
1.88	1736
1.89	1634
1.9	1511
1.91	1400
1.92	1383
1.93	1331
1.94	1312
1.95	1346
1.96	1224
1.97	1282
1.98	1249
1.99	1242
2	1275
2.01	1208
2.02	1213
2.03	1257
2.04	1169
2.05	1209
2.06	1090
2.07	1192
2.08	1128
2.09	1172
2.1	1074
2.11	1130
2.12	1121
2.13	1079
2.14	1117
2.15	1124
2.16	1041
2.17	1098
2.18	1127
2.19	1149
2.2	1089
2.21	1193
2.22	1197
2.23	1318
2.24	1435
2.25	1616
2.26	1883
2.27	2118
2.28	2363
2.29	2444
2.3	2621
2.31	2737
2.32	2532
2.33	2352
2.34	2238
2.35	2025
2.36	1798
2.37	1559
2.38	1370
2.39	1260
2.4	1170
2.41	1111
2.42	1088
2.43	1169
2.44	1130
2.45	1106
2.46	1149
2.47	1130
2.48	1098
2.49	1041
2.5	1087
2.51	1045
2.52	1023
2.53	1043
2.54	1000
2.55	996
2.56	979
2.57	1007
2.58	1040
2.59	1055
2.6	1059
2.61	1060
2.62	1044
2.63	1072
2.64	1005
2.65	1042
2.66	934
2.67	972
2.68	1041
2.69	1026
2.7	1083
2.71	1040
2.72	1021
2.73	1033
2.74	1083
2.75	978
2.76	969
2.77	974
2.78	980
2.79	968
2.8	1060
2.81	982
2.82	989
2.83	931
2.84	915
2.85	961
2.86	958
2.87	991
2.88	976
2.89	945
2.9	936
2.91	911
2.92	977
2.93	908
2.94	931
2.95	927
2.96	953
2.97	994
2.98	977
2.99	951
3	981
3.01	925
3.02	1007
3.03	970
3.04	1010
3.05	1007
3.06	972
3.07	964
3.08	1008
3.09	955
3.1	985
3.11	991
3.12	967
3.13	1013
3.14	978
3.15	986
3.16	955
3.17	977
3.18	1009
3.19	999
3.2	1011
3.21	1034
3.22	1086
3.23	1076
3.24	1030
3.25	1046
3.26	1115
3.27	1107
3.28	1191
3.29	1161
3.3	1244
3.31	1301
3.32	1267
3.33	1283
3.34	1147
3.35	1181
3.36	1155
3.37	1152
3.38	1064
3.39	1065
3.4	1007
3.41	1086
3.42	1011
3.43	953
3.44	985
3.45	1022
3.46	1054
3.47	1005
3.48	1011
3.49	1059
3.5	999
3.51	968
3.52	1020
3.53	1035
3.54	1074
3.55	1090
3.56	1126
3.57	1120
3.58	1226
3.59	1311
3.6	1333
3.61	1524
3.62	1731
3.63	1900
3.64	2123
3.65	2434
3.66	2842
3.67	2951
3.68	3105
3.69	3194
3.7	3098
3.71	2963
3.72	2756
3.73	2479
3.74	2266
3.75	1948
3.76	1725
3.77	1517
3.78	1379
3.79	1251
3.8	1179
3.81	1179
3.82	1123
3.83	1097
3.84	1073
3.85	1076
3.86	1178
3.87	1132
3.88	1132
3.89	1208
3.9	1190
3.91	1286
3.92	1286
3.93	1341
3.94	1415
3.95	1406
3.96	1439
3.97	1428
3.98	1486
3.99	1507
4	1447
4.01	1440
4.02	1409
4.03	1417
4.04	1312
4.05	1246
4.06	1267
4.07	1163
4.08	1145
4.09	1085
4.1	1108
4.11	1086
4.12	983
4.13	1070
4.14	1071
4.15	992
4.16	1078
4.17	994
4.18	1015
4.19	957
4.2	988
4.21	1007
4.22	1029
4.23	990
4.24	1082
4.25	1014
4.26	1046
4.27	1134
4.28	1149
4.29	1155
4.3	1231
4.31	1242
4.32	1287
4.33	1394
4.34	1566
4.35	1878
4.36	2206
4.37	2617
4.38	3155
4.39	4024
4.4	4827
4.41	5802
4.42	6766
4.43	7913
4.44	8478
4.45	9147
4.46	9671
4.47	9351
4.48	9362
4.49	8568
4.5	7904
4.51	6868
4.52	5890
4.53	4728
4.54	3971
4.55	3292
4.56	2729
4.57	2138
4.58	1857
4.59	1602
4.6	1429
4.61	1313
4.62	1258
4.63	1282
4.64	1162
4.65	1230
4.66	1196
4.67	1235
4.68	1245
4.69	1313
4.7	1285
4.71	1420
4.72	1584
4.73	1811
4.74	2122
4.75	2453
4.76	2861
4.77	3451
4.78	3885
4.79	4457
4.8	4976
4.81	5381
4.82	5568
4.83	5765
4.84	5742
4.85	5721
4.86	5371
4.87	4940
4.88	4525
4.89	4151
4.9	3812
4.91	3340
4.92	3086
4.93	2716
4.94	2536
4.95	2271
4.96	2050
4.97	1925
4.98	1816
4.99	1627
5	1563
5.01	1506
5.02	1435
5.03	1374
5.04	1412
5.05	1425
5.06	1537
5.07	1539
5.08	1716
5.09	1898
5.1	2024
5.11	2237
5.12	2369
5.13	2598
5.14	2703
5.15	2718
5.16	2777
5.17	2701
5.18	2627
5.19	2537
5.2	2300
5.21	2023
5.22	1891
5.23	1810
5.24	1461
5.25	1318
5.26	1207
5.27	1081
5.28	1057
5.29	1016
5.3	902
5.31	923
5.32	987
5.33	810
5.34	833
5.35	869
5.36	940
5.37	903
5.38	827
5.39	912
5.4	856
5.41	909
5.42	939
5.43	935
5.44	976
5.45	1002
5.46	1091
5.47	1095
5.48	1244
5.49	1224
5.5	1345
5.51	1287
5.52	1380
5.53	1454
5.54	1399
5.55	1432
5.56	1381
5.57	1308
5.58	1196
5.59	1120
5.6	1061
5.61	1028
5.62	938
5.63	913
5.64	900
5.65	856
5.66	840
5.67	792
5.68	830
5.69	864
5.7	849
5.71	842
5.72	827
5.73	866
5.74	971
5.75	932
5.76	960
5.77	1052
5.78	988
5.79	975
5.8	1003
5.81	1018
5.82	983
5.83	950
5.84	902
5.85	890
5.86	858
5.87	849
5.88	828
5.89	805
5.9	800
5.91	789
5.92	712
5.93	794
5.94	809
5.95	762
5.96	748
5.97	785
5.98	786
5.99	783
6	787
6.01	730
6.02	728
6.03	764
6.04	730
6.05	727
6.06	698
6.07	690
6.08	726
6.09	670
6.1	743
6.11	694
6.12	706
6.13	668
6.14	748
6.15	675
6.16	686
6.17	666
6.18	681
6.19	720
6.2	674
6.21	688
6.22	714
6.23	745
6.24	673
6.25	692
6.26	745
6.27	731
6.28	760
6.29	702
6.3	787
6.31	800
6.32	853
6.33	881
6.34	971
6.35	908
6.36	953
6.37	1008
6.38	1072
6.39	1073
6.4	1040
6.41	1075
6.42	1035
6.43	998
6.44	978
6.45	891
6.46	930
6.47	903
6.48	851
6.49	747
6.5	744
6.51	740
6.52	677
6.53	707
6.54	693
6.55	701
6.56	661
6.57	640
6.58	658
6.59	633
6.6	684
6.61	667
6.62	690
6.63	697
6.64	638
6.65	681
6.66	648
6.67	652
6.68	655
6.69	651
6.7	694
6.71	668
6.72	667
6.73	657
6.74	638
6.75	669
6.76	691
6.77	677
6.78	666
6.79	665
6.8	617
6.81	661
6.82	649
6.83	637
6.84	677
6.85	695
6.86	662
6.87	667
6.88	701
6.89	670
6.9	612
6.91	636
6.92	630
6.93	692
6.94	687
6.95	680
6.96	648
6.97	649
6.98	653
6.99	666
7	674
7.01	716
7.02	672
7.03	667
7.04	724
7.05	697
7.06	696
7.07	686
7.08	714
7.09	729
7.1	644
7.11	661
7.12	693
7.13	728
7.14	677
7.15	644
7.16	667
7.17	595
7.18	601
7.19	569
7.2	599
7.21	641
7.22	654
7.23	618
7.24	624
7.25	666
7.26	550
7.27	613
7.28	649
7.29	625
7.3	627
7.31	645
7.32	574
7.33	573
7.34	632
7.35	607
7.36	622
7.37	566
7.38	557
7.39	675
7.4	609
7.41	591
7.42	626
7.43	620
7.44	599
7.45	649
7.46	623
7.47	597
7.48	616
7.49	607
7.5	608
7.51	624
7.52	583
7.53	638
7.54	587
7.55	622
7.56	634
7.57	560
7.58	589
7.59	608
7.6	604
7.61	568
7.62	555
7.63	588
7.64	564
7.65	610
7.66	611
7.67	595
7.68	561
7.69	608
7.7	650
7.71	554
7.72	594
7.73	585
7.74	636
7.75	574
7.76	587
7.77	583
7.78	553
7.79	514
7.8	544
7.81	576
7.82	565
7.83	594
7.84	594
7.85	610
7.86	596
7.87	596
7.88	588
7.89	630
7.9	653
7.91	593
7.92	609
7.93	596
7.94	618
7.95	625
7.96	669
7.97	701
7.98	686
7.99	789
8	786
8.01	754
8.02	790
8.03	758
8.04	827
8.05	835
8.06	720
8.07	778
8.08	758
8.09	699
8.1	758
8.11	687
8.12	676
8.13	617
8.14	622
8.15	605
8.16	637
8.17	623
8.18	584
8.19	565
8.2	627
8.21	548
8.22	539
8.23	569
8.24	555
8.25	586
8.26	574
8.27	576
8.28	528
8.29	525
8.3	515
8.31	536
8.32	559
8.33	559
8.34	535
8.35	530
8.36	509
8.37	540
8.38	554
8.39	542
8.4	518
8.41	540
8.42	525
8.43	526
8.44	546
8.45	572
8.46	533
8.47	494
8.48	511
8.49	527
8.5	514
8.51	517
8.52	549
8.53	509
8.54	490
8.55	513
8.56	495
8.57	537
8.58	522
8.59	573
8.6	522
8.61	532
8.62	498
8.63	551
8.64	469
8.65	510
8.66	541
8.67	540
8.68	544
8.69	560
8.7	513
8.71	521
8.72	522
8.73	490
8.74	524
8.75	519
8.76	488
8.77	544
8.78	518
8.79	513
8.8	519
8.81	539
8.82	535
8.83	535
8.84	550
8.85	536
8.86	520
8.87	518
8.88	489
8.89	519
8.9	541
8.91	547
8.92	506
8.93	526
8.94	533
8.95	515
8.96	509
8.97	532
8.98	493
8.99	483
9	503
9.01	488
9.02	470
9.03	475
9.04	505
9.05	487
9.06	476
9.07	521
9.08	468
9.09	492
9.1	475
9.11	446
9.12	448
9.13	508
9.14	491
9.15	484
9.16	494
9.17	486
9.18	496
9.19	520
9.2	459
9.21	494
9.22	460
9.23	483
9.24	528
9.25	454
9.26	507
9.27	475
9.28	518
9.29	460
9.3	439
9.31	459
9.32	495
9.33	490
9.34	461
9.35	461
9.36	456
9.37	447
9.38	426
9.39	438
9.4	473
9.41	440
9.42	421
9.43	441
9.44	437
9.45	435
9.46	466
9.47	437
9.48	445
9.49	466
9.5	464
9.51	471
9.52	435
9.53	465
9.54	426
9.55	417
9.56	430
9.57	473
9.58	426
9.59	445
9.6	446
9.61	452
9.62	451
9.63	441
9.64	418
9.65	445
9.66	423
9.67	407
9.68	429
9.69	474
9.7	441
9.71	471
9.72	426
9.73	441
9.74	433
9.75	422
9.76	429
9.77	422
9.78	406
9.79	427
9.8	407
9.81	409
9.82	425
9.83	447
9.84	407
9.85	456
9.86	414
9.87	429
9.88	411
9.89	445
9.9	392
9.91	414
9.92	419
9.93	359
9.94	411
9.95	404
9.96	393
9.97	419
9.98	421
9.99	382
10	382
10.01	415
10.02	369
10.03	414
10.04	442
10.05	431
10.06	445
10.07	375
10.08	401
10.09	386
10.1	389
10.11	432
10.12	408
10.13	373
10.14	389
10.15	391
10.16	391
10.17	432
10.18	383
10.19	387
10.2	398
10.21	415
10.22	394
10.23	414
10.24	419
10.25	416
10.26	416
10.27	344
10.28	430
10.29	395
10.3	406
10.31	375
10.32	404
10.33	380
10.34	399
10.35	353
10.36	372
10.37	416
10.38	387
10.39	410
10.4	397
10.41	353
10.42	373
10.43	393
10.44	395
10.45	391
10.46	379
10.47	400
10.48	382
10.49	410
10.5	367
10.51	375
10.52	405
10.53	395
10.54	379
10.55	382
10.56	386
10.57	391
10.58	392
10.59	400
10.6	360
10.61	361
10.62	368
10.63	367
10.64	352
10.65	353
10.66	363
10.67	373
10.68	359
10.69	377
10.7	341
10.71	352
10.72	369
10.73	350
10.74	344
10.75	343
10.76	333
10.77	373
10.78	310
10.79	316
10.8	363
10.81	353
10.82	326
10.83	362
10.84	345
10.85	385
10.86	320
10.87	347
10.88	361
10.89	369
10.9	380
10.91	371
10.92	322
10.93	332
10.94	312
10.95	336
10.96	319
10.97	333
10.98	330
10.99	361
11	335
11.01	338
11.02	320
11.03	324
11.04	333
11.05	317
11.06	341
11.07	353
11.08	337
11.09	315
11.1	340
11.11	339
11.12	318
11.13	313
11.14	339
11.15	324
11.16	316
11.17	362
11.18	301
11.19	323
11.2	291
11.21	320
11.22	303
11.23	332
11.24	320
11.25	282
11.26	319
11.27	313
11.28	333
11.29	336
11.3	303
11.31	312
11.32	304
11.33	291
11.34	308
11.35	338
11.36	333
11.37	276
11.38	330
11.39	299
11.4	306
11.41	326
11.42	310
11.43	282
11.44	285
11.45	317
11.46	286
11.47	297
11.48	283
11.49	283
11.5	295
11.51	298
11.52	304
11.53	299
11.54	322
11.55	280
11.56	299
11.57	309
11.58	275
11.59	277
11.6	289
11.61	302
11.62	304
11.63	275
11.64	333
11.65	295
11.66	276
11.67	326
11.68	256
11.69	271
11.7	315
11.71	301
11.72	292
11.73	271
11.74	286
11.75	268
11.76	281
11.77	284
11.78	282
11.79	279
11.8	270
11.81	286
11.82	289
11.83	293
11.84	279
11.85	261
11.86	271
11.87	281
11.88	270
11.89	275
11.9	290
11.91	256
11.92	271
11.93	284
11.94	278
11.95	268
11.96	253
11.97	264
11.98	289
11.99	296
12	227
12.01	269
12.02	272
12.03	261
12.04	253
12.05	250
12.06	283
12.07	251
12.08	261
12.09	249
12.1	249
12.11	260
12.12	248
12.13	239
12.14	216
12.15	225
12.16	261
12.17	239
12.18	254
12.19	262
12.2	260
12.21	247
12.22	226
12.23	245
12.24	237
12.25	264
12.26	260
12.27	204
12.28	242
12.29	238
12.3	237
12.31	261
12.32	253
12.33	255
12.34	248
12.35	245
12.36	266
12.37	232
12.38	270
12.39	242
12.4	260
12.41	235
12.42	242
12.43	245
12.44	227
12.45	210
12.46	252
12.47	219
12.48	224
12.49	270
12.5	265
12.51	217
12.52	213
12.53	237
12.54	234
12.55	248
12.56	214
12.57	234
12.58	240
12.59	257
12.6	233
12.61	218
12.62	254
12.63	213
12.64	226
12.65	249
12.66	245
12.67	238
12.68	243
12.69	201
12.7	244
12.71	213
12.72	199
12.73	203
12.74	221
12.75	213
12.76	207
12.77	202
12.78	201
12.79	194
12.8	212
12.81	212
12.82	212
12.83	232
12.84	204
12.85	203
12.86	220
12.87	233
12.88	190
12.89	164
12.9	205
12.91	209
12.92	197
12.93	217
12.94	212
12.95	183
12.96	222
12.97	228
12.98	209
12.99	186
13	213
13.01	198
13.02	188
13.03	200
13.04	207
13.05	209
13.06	221
13.07	203
13.08	224
13.09	187
13.1	200
13.11	232
13.12	190
13.13	206
13.14	171
13.15	193
13.16	197
13.17	173
13.18	221
13.19	194
13.2	176
13.21	183
13.22	163
13.23	187
13.24	195
13.25	176
13.26	181
13.27	187
13.28	184
13.29	200
13.3	180
13.31	153
13.32	196
13.33	199
13.34	192
13.35	160
13.36	200
13.37	190
13.38	183
13.39	179
13.4	155
13.41	180
13.42	189
13.43	171
13.44	181
13.45	150
13.46	159
13.47	184
13.48	185
13.49	179
13.5	147
13.51	167
13.52	175
13.53	188
13.54	186
13.55	166
13.56	145
13.57	189
13.58	162
13.59	178
13.6	172
13.61	152
13.62	170
13.63	176
13.64	141
13.65	164
13.66	135
13.67	149
13.68	161
13.69	170
13.7	178
13.71	168
13.72	154
13.73	192
13.74	183
13.75	161
13.76	159
13.77	151
13.78	159
13.79	177
13.8	149
13.81	193
13.82	153
13.83	153
13.84	155
13.85	134
13.86	154
13.87	138
13.88	139
13.89	166
13.9	177
13.91	158
13.92	141
13.93	143
13.94	166
13.95	160
13.96	136
13.97	155
13.98	148
13.99	142
14	135
14.01	139
14.02	153
14.03	139
14.04	156
14.05	164
14.06	150
14.07	166
14.08	149
14.09	175
14.1	164
14.11	147
14.12	136
14.13	157
14.14	149
14.15	145
14.16	153
14.17	139
14.18	129
14.19	174
14.2	130
14.21	145
14.22	166
14.23	172
14.24	150
14.25	148
14.26	136
14.27	150
14.28	113
14.29	127
14.3	136
14.31	142
14.32	150
14.33	123
14.34	129
14.35	144
14.36	134
14.37	110
14.38	125
14.39	128
14.4	140
14.41	129
14.42	133
14.43	143
14.44	131
14.45	125
14.46	112
14.47	105
14.48	108
14.49	117
14.5	133
14.51	126
14.52	121
14.53	115
14.54	123
14.55	98
14.56	122
14.57	124
14.58	111
14.59	88
14.6	114
14.61	118
14.62	121
14.63	116
14.64	108
14.65	123
14.66	109
14.67	103
14.68	118
14.69	119
14.7	131
14.71	132
14.72	117
14.73	115
14.74	106
14.75	116
14.76	109
14.77	136
14.78	105
14.79	110
14.8	109
14.81	104
14.82	120
14.83	101
14.84	97
14.85	110
14.86	125
14.87	85
14.88	102
14.89	109
14.9	102
14.91	104
14.92	120
14.93	112
14.94	97
14.95	97
14.96	89
14.97	102
14.98	101
14.99	107
15	102
15.01	88
15.02	106
15.03	100
15.04	106
15.05	106
15.06	105
15.07	115
15.08	100
15.09	104
15.1	101
15.11	92
15.12	95
15.13	108
15.14	79
15.15	99
15.16	93
15.17	95
15.18	114
15.19	92
15.2	105
15.21	88
15.22	114
15.23	97
15.24	89
15.25	99
15.26	104
15.27	83
15.28	90
15.29	90
15.3	95
15.31	94
15.32	88
15.33	92
15.34	80
15.35	88
15.36	86
15.37	71
15.38	82
15.39	80
15.4	76
15.41	86
15.42	85
15.43	82
15.44	95
15.45	72
15.46	92
15.47	72
15.48	86
15.49	82
15.5	93
15.51	74
15.52	79
15.53	69
15.54	85
15.55	88
15.56	69
15.57	92
15.58	79
15.59	84
15.6	93
15.61	88
15.62	69
15.63	80
15.64	87
15.65	89
15.66	85
15.67	76
15.68	87
15.69	72
15.7	84
15.71	93
15.72	80
15.73	85
15.74	62
15.75	74
15.76	67
15.77	76
15.78	65
15.79	59
15.8	72
15.81	75
15.82	60
15.83	78
15.84	69
15.85	63
15.86	84
15.87	74
15.88	76
15.89	68
15.9	64
15.91	70
15.92	71
15.93	60
15.94	72
15.95	68
15.96	73
15.97	69
15.98	55
15.99	64
16	79
16.01	76
16.02	69
16.03	66
16.04	75
16.05	76
16.06	73
16.07	70
16.08	69
16.09	66
16.1	65
16.11	68
16.12	78
16.13	66
16.14	61
16.15	61
16.16	52
16.17	84
16.18	62
16.19	58
16.2	60
16.21	68
16.22	73
16.23	60
16.24	58
16.25	54
16.26	50
16.27	56
16.28	60
16.29	62
16.3	66
16.31	65
16.32	61
16.33	56
16.34	53
16.35	69
16.36	61
16.37	54
16.38	57
16.39	70
16.4	77
16.41	59
16.42	55
16.43	47
16.44	55
16.45	57
16.46	53
16.47	52
16.48	50
16.49	42
16.5	58
16.51	52
16.52	52
16.53	37
16.54	63
16.55	65
16.56	55
16.57	63
16.58	45
16.59	47
16.6	64
16.61	50
16.62	45
16.63	44
16.64	47
16.65	39
16.66	43
16.67	57
16.68	50
16.69	51
16.7	47
16.71	56
16.72	62
16.73	46
16.74	33
16.75	44
16.76	39
16.77	42
16.78	48
16.79	34
16.8	43
16.81	38
16.82	48
16.83	56
16.84	35
16.85	51
16.86	51
16.87	43
16.88	46
16.89	29
16.9	37
16.91	45
16.92	30
16.93	51
16.94	38
16.95	44
16.96	50
16.97	38
16.98	38
16.99	47
17	34
17.01	48
17.02	45
17.03	55
17.04	35
17.05	43
17.06	24
17.07	40
17.08	35
17.09	36
17.1	33
17.11	36
17.12	36
17.13	36
17.14	30
17.15	37
17.16	28
17.17	24
17.18	39
17.19	38
17.2	44
17.21	36
17.22	33
17.23	38
17.24	31
17.25	30
17.26	33
17.27	27
17.28	39
17.29	35
17.3	40
17.31	32
17.32	30
17.33	35
17.34	40
17.35	30
17.36	35
17.37	22
17.38	45
17.39	35
17.4	35
17.41	34
17.42	27
17.43	31
17.44	26
17.45	31
17.46	34
17.47	26
17.48	34
17.49	22
17.5	28
17.51	29
17.52	35
17.53	34
17.54	26
17.55	35
17.56	36
17.57	32
17.58	28
17.59	21
17.6	30
17.61	33
17.62	34
17.63	24
17.64	26
17.65	24
17.66	36
17.67	33
17.68	27
17.69	27
17.7	28
17.71	26
17.72	22
17.73	23
17.74	26
17.75	24
17.76	25
17.77	32
17.78	22
17.79	21
17.8	25
17.81	30
17.82	25
17.83	22
17.84	25
17.85	23
17.86	16
17.87	20
17.88	19
17.89	20
17.9	18
17.91	19
17.92	16
17.93	29
17.94	25
17.95	23
17.96	30
17.97	19
17.98	18
17.99	33
18	22
18.01	17
18.02	17
18.03	15
18.04	29
18.05	16
18.06	27
18.07	18
18.08	24
18.09	19
18.1	17
18.11	27
18.12	13
18.13	20
18.14	14
18.15	18
18.16	19
18.17	13
18.18	21
18.19	24
18.2	14
18.21	14
18.22	14
18.23	24
18.24	22
18.25	24
18.26	18
18.27	16
18.28	12
18.29	16
18.3	18
18.31	19
18.32	16
18.33	21
18.34	17
18.35	16
18.36	16
18.37	11
18.38	8
18.39	18
18.4	19
18.41	17
18.42	14
18.43	16
18.44	14
18.45	10
18.46	17
18.47	12
18.48	10
18.49	17
18.5	14
18.51	15
18.52	13
18.53	17
18.54	19
18.55	17
18.56	17
18.57	13
18.58	9
18.59	10
18.6	18
18.61	19
18.62	11
18.63	13
18.64	18
18.65	13
18.66	6
18.67	13
18.68	11
18.69	18
18.7	11
18.71	12
18.72	12
18.73	15
18.74	7
18.75	16
18.76	14
18.77	15
18.78	17
18.79	10
18.8	7
18.81	13
18.82	12
18.83	13
18.84	11
18.85	9
18.86	6
18.87	10
18.88	7
18.89	6
18.9	12
18.91	12
18.92	10
18.93	4
18.94	14
18.95	10
18.96	12
18.97	6
18.98	4
18.99	7
19	6
19.01	9
19.02	6
19.03	8
19.04	5
19.05	7
19.06	3
19.07	10
19.08	4
19.09	2
19.1	11
19.11	11
19.12	7
19.13	11
19.14	6
19.15	9
19.16	6
19.17	11
19.18	8
19.19	7
19.2	6
19.21	8
19.22	5
19.23	5
19.24	7
19.25	5
19.26	3
19.27	7
19.28	7
19.29	5
19.3	6
19.31	5
19.32	2
19.33	7
19.34	5
19.35	6
19.36	6
19.37	3
19.38	4
19.39	5
19.4	3
19.41	2
19.42	4
19.43	0
19.44	3
19.45	6
19.46	4
19.47	7
19.48	5
19.49	4
19.5	5
19.51	1
19.52	3
19.53	5
19.54	4
19.55	2
19.56	3
19.57	3
19.58	4
19.59	1
19.6	3
19.61	3
19.62	4
19.63	3
19.64	3
19.65	2
19.66	3
19.67	0
19.68	0
19.69	5
19.7	0
19.71	1
19.72	1
19.73	1
19.74	0
19.75	1
19.76	0
19.77	0
19.78	3
19.79	0
19.8	0
19.81	0
19.82	0
19.83	0
19.84	0
19.85	3
19.86	0
19.87	0
19.88	2
19.89	0
19.9	0
19.91	2
19.92	1
19.93	3
19.94	0
19.95	0
19.96	1
19.97	0
19.98	0
19.99	1
[truncated: 2,096 more rows]
