# Supplementary material for: Cretaceous dinosaur bone contains recent organic material and provides an environment conducive to microbial communities
Source: eLife. 2019 Jun 18;8:e46205. doi: 10.7554/eLife.46205 (PMC6581507; doi:10.7554/eLife.46205)
Supplement: Source data 1. [file elife-46205-data1.zip › Raw data files/EDS/Centrosaurus bone/Vessel area B Spot 1.csv]

0	0
0.01	0
0.02	0
0.03	0
0.04	0
0.05	0
0.06	0
0.07	0
0.08	0
0.09	0
0.1	0
0.11	0
0.12	0
0.13	0
0.14	0
0.15	1
0.16	0
0.17	1
0.18	10
0.19	7
0.2	20
0.21	30
0.22	42
0.23	95
0.24	172
0.25	330
0.26	702
0.27	1332
0.28	2108
0.29	2991
0.3	3421
0.31	3346
0.32	3030
0.33	2972
0.34	3079
0.35	3597
0.36	3959
0.37	4414
0.38	4905
0.39	5221
0.4	5583
0.41	5730
0.42	6411
0.43	7112
0.44	8078
0.45	9720
0.46	12333
0.47	16510
0.48	22781
0.49	29166
0.5	35816
0.51	40258
0.52	41012
0.53	37293
0.54	29865
0.55	21859
0.56	14150
0.57	8715
0.58	5115
0.59	3107
0.6	2165
0.61	1816
0.62	1735
0.63	1738
0.64	1797
0.65	1825
0.66	1898
0.67	2032
0.68	2056
0.69	2033
0.7	1963
0.71	1857
0.72	1895
0.73	1806
0.74	1759
0.75	1783
0.76	1755
0.77	1786
0.78	1832
0.79	1892
0.8	1937
0.81	1922
0.82	1910
0.83	2015
0.84	2008
0.85	2092
0.86	2104
0.87	2055
0.88	2204
0.89	2297
0.9	2162
0.91	2455
0.92	2502
0.93	2439
0.94	2487
0.95	2470
0.96	2493
0.97	2502
0.98	2556
0.99	2570
1	2529
1.01	2625
1.02	2719
1.03	2751
1.04	2759
1.05	2709
1.06	2724
1.07	2812
1.08	2917
1.09	2796
1.1	2836
1.11	2826
1.12	2835
1.13	2915
1.14	2911
1.15	2883
1.16	2883
1.17	2950
1.18	3015
1.19	3116
1.2	3219
1.21	3066
1.22	3144
1.23	3282
1.24	3242
1.25	3312
1.26	3458
1.27	3352
1.28	3393
1.29	3503
1.3	3408
1.31	3362
1.32	3629
1.33	3545
1.34	3558
1.35	3683
1.36	3744
1.37	3842
1.38	3889
1.39	4211
1.4	4603
1.41	5230
1.42	6395
1.43	8114
1.44	10101
1.45	12328
1.46	14877
1.47	16695
1.48	17754
1.49	17845
1.5	16622
1.51	14905
1.52	12432
1.53	10351
1.54	8473
1.55	7162
1.56	6410
1.57	5860
1.58	5728
1.59	5606
1.6	5673
1.61	6131
1.62	6653
1.63	8148
1.64	10776
1.65	15881
1.66	23812
1.67	37027
1.68	56051
1.69	80196
1.7	108947
1.71	138546
1.72	164435
1.73	180810
1.74	184914
1.75	175780
1.76	155133
1.77	128634
1.78	99662
1.79	72870
1.8	51533
1.81	36261
1.82	25887
1.83	19091
1.84	14899
1.85	12126
1.86	9945
1.87	8287
1.88	6925
1.89	5850
1.9	5109
1.91	4529
1.92	4119
1.93	3742
1.94	3556
1.95	3393
1.96	3132
1.97	3040
1.98	3030
1.99	2859
2	2699
2.01	2716
2.02	2543
2.03	2533
2.04	2429
2.05	2371
2.06	2229
2.07	2252
2.08	2168
2.09	2232
2.1	2200
2.11	2208
2.12	2101
2.13	2128
2.14	2055
2.15	2206
2.16	2089
2.17	2182
2.18	2257
2.19	2350
2.2	2240
2.21	2293
2.22	2484
2.23	2599
2.24	2802
2.25	2999
2.26	3415
2.27	3584
2.28	3752
2.29	4187
2.3	4272
2.31	4177
2.32	4255
2.33	3983
2.34	3577
2.35	3198
2.36	2952
2.37	2598
2.38	2371
2.39	2272
2.4	2120
2.41	2059
2.42	2048
2.43	2015
2.44	2013
2.45	2040
2.46	2050
2.47	2011
2.48	2105
2.49	1863
2.5	1945
2.51	2014
2.52	2001
2.53	1864
2.54	1945
2.55	1872
2.56	1868
2.57	1916
2.58	1891
2.59	1912
2.6	1896
2.61	1883
2.62	1902
2.63	1925
2.64	1847
2.65	1815
2.66	1758
2.67	1859
2.68	1803
2.69	1850
2.7	1897
2.71	1793
2.72	1781
2.73	1698
2.74	1765
2.75	1741
2.76	1756
2.77	1728
2.78	1734
2.79	1655
2.8	1699
2.81	1756
2.82	1637
2.83	1741
2.84	1710
2.85	1649
2.86	1664
2.87	1818
2.88	1744
2.89	1646
2.9	1692
2.91	1689
2.92	1695
2.93	1662
2.94	1698
2.95	1695
2.96	1650
2.97	1613
2.98	1647
2.99	1655
3	1650
3.01	1737
3.02	1651
3.03	1595
3.04	1586
3.05	1617
3.06	1663
3.07	1573
3.08	1599
3.09	1638
3.1	1628
3.11	1665
3.12	1669
3.13	1568
3.14	1502
3.15	1681
3.16	1621
3.17	1652
3.18	1609
3.19	1622
3.2	1627
3.21	1634
3.22	1664
3.23	1617
3.24	1619
3.25	1670
3.26	1678
3.27	1705
3.28	1730
3.29	1672
3.3	1730
3.31	1783
3.32	1779
3.33	1678
3.34	1731
3.35	1725
3.36	1659
3.37	1629
3.38	1579
3.39	1564
3.4	1529
3.41	1627
3.42	1638
3.43	1688
3.44	1667
3.45	1737
3.46	1695
3.47	1758
3.48	1774
3.49	1803
3.5	1772
3.51	1751
3.52	1707
3.53	1671
3.54	1637
3.55	1590
3.56	1637
3.57	1694
3.58	1615
3.59	1661
3.6	1718
3.61	1894
3.62	2042
3.63	2225
3.64	2476
3.65	2719
3.66	2846
3.67	3037
3.68	3162
3.69	3226
3.7	3217
3.71	3140
3.72	2911
3.73	2696
3.74	2494
3.75	2263
3.76	1962
3.77	1859
3.78	1699
3.79	1590
3.8	1487
3.81	1450
3.82	1388
3.83	1429
3.84	1465
3.85	1346
3.86	1335
3.87	1422
3.88	1368
3.89	1310
3.9	1373
3.91	1404
3.92	1391
3.93	1456
3.94	1506
3.95	1474
3.96	1427
3.97	1443
3.98	1568
3.99	1550
4	1497
4.01	1573
4.02	1552
4.03	1444
4.04	1479
4.05	1434
4.06	1471
4.07	1366
4.08	1301
4.09	1365
4.1	1277
4.11	1250
4.12	1256
4.13	1249
4.14	1229
4.15	1254
4.16	1222
4.17	1257
4.18	1273
4.19	1290
4.2	1209
4.21	1272
4.22	1255
4.23	1212
4.24	1265
4.25	1168
4.26	1155
4.27	1216
4.28	1117
4.29	1223
4.3	1215
4.31	1162
4.32	1256
4.33	1216
4.34	1281
4.35	1310
4.36	1358
4.37	1455
4.38	1553
4.39	1661
4.4	1759
4.41	1987
4.42	2026
4.43	2304
4.44	2447
4.45	2468
4.46	2608
4.47	2654
4.48	2580
4.49	2405
4.5	2176
4.51	2153
4.52	1924
4.53	1869
4.54	1722
4.55	1453
4.56	1348
4.57	1275
4.58	1287
4.59	1247
4.6	1197
4.61	1165
4.62	1185
4.63	1108
4.64	1120
4.65	1126
4.66	1115
4.67	1071
4.68	1145
4.69	1117
4.7	1127
4.71	1139
4.72	1188
4.73	1196
4.74	1261
4.75	1255
4.76	1346
4.77	1374
4.78	1488
4.79	1607
4.8	1699
4.81	1738
4.82	1811
4.83	1790
4.84	1830
4.85	1726
4.86	1714
4.87	1619
4.88	1546
4.89	1462
4.9	1382
4.91	1405
4.92	1404
4.93	1275
4.94	1242
4.95	1199
4.96	1237
4.97	1097
4.98	1131
4.99	1071
5	1093
5.01	1103
5.02	1091
5.03	1077
5.04	1102
5.05	1075
5.06	1110
5.07	1074
5.08	1017
5.09	1054
5.1	1177
5.11	1150
5.12	1152
5.13	1164
5.14	1214
5.15	1226
5.16	1213
5.17	1167
5.18	1156
5.19	1171
5.2	1168
5.21	1085
5.22	1084
5.23	1029
5.24	1049
5.25	993
5.26	1020
5.27	967
5.28	970
5.29	1021
5.3	972
5.31	937
5.32	927
5.33	916
5.34	950
5.35	979
5.36	903
5.37	963
5.38	942
5.39	927
5.4	935
5.41	888
5.42	935
5.43	910
5.44	939
5.45	949
5.46	966
5.47	950
5.48	958
5.49	944
5.5	959
5.51	967
5.52	983
5.53	948
5.54	993
5.55	968
5.56	952
5.57	953
5.58	908
5.59	926
5.6	924
5.61	957
5.62	870
5.63	891
5.64	855
5.65	905
5.66	841
5.67	855
5.68	843
5.69	868
5.7	885
5.71	867
5.72	904
5.73	830
5.74	811
5.75	852
5.76	878
5.77	855
5.78	851
5.79	886
5.8	855
5.81	829
5.82	832
5.83	921
5.84	817
5.85	826
5.86	826
5.87	810
5.88	795
5.89	858
5.9	795
5.91	795
5.92	792
5.93	803
5.94	770
5.95	799
5.96	794
5.97	816
5.98	755
5.99	756
6	749
6.01	776
6.02	800
6.03	765
6.04	774
6.05	746
6.06	758
6.07	812
6.08	724
6.09	786
6.1	744
6.11	750
6.12	784
6.13	744
6.14	739
6.15	741
6.16	743
6.17	766
6.18	756
6.19	743
6.2	711
6.21	735
6.22	794
6.23	762
6.24	720
6.25	750
6.26	774
6.27	739
6.28	788
6.29	810
6.3	797
6.31	806
6.32	852
6.33	894
6.34	894
6.35	935
6.36	996
6.37	965
6.38	978
6.39	1072
6.4	1017
6.41	990
6.42	963
6.43	937
6.44	923
6.45	928
6.46	862
6.47	825
6.48	754
6.49	774
6.5	796
6.51	686
6.52	720
6.53	734
6.54	745
6.55	691
6.56	679
6.57	704
6.58	696
6.59	689
6.6	657
6.61	666
6.62	665
6.63	680
6.64	678
6.65	626
6.66	651
6.67	708
6.68	599
6.69	668
6.7	611
6.71	682
6.72	643
6.73	644
6.74	673
6.75	677
6.76	653
6.77	673
6.78	617
6.79	667
6.8	658
6.81	630
6.82	718
6.83	671
6.84	678
6.85	681
6.86	665
6.87	623
6.88	636
6.89	638
6.9	667
6.91	653
6.92	672
6.93	661
6.94	667
6.95	653
6.96	673
6.97	622
6.98	685
6.99	673
7	659
7.01	699
7.02	638
7.03	684
7.04	640
7.05	659
7.06	654
7.07	675
7.08	621
7.09	683
7.1	587
7.11	622
7.12	634
7.13	623
7.14	577
7.15	661
7.16	613
7.17	611
7.18	593
7.19	624
7.2	590
7.21	597
7.22	632
7.23	589
7.24	547
7.25	627
7.26	559
7.27	544
7.28	547
7.29	578
7.3	615
7.31	578
7.32	596
7.33	588
7.34	598
7.35	609
7.36	585
7.37	546
7.38	550
7.39	568
7.4	610
7.41	599
7.42	568
7.43	562
7.44	569
7.45	588
7.46	620
7.47	590
7.48	590
7.49	620
7.5	565
7.51	591
7.52	574
7.53	617
7.54	531
7.55	584
7.56	561
7.57	532
7.58	551
7.59	563
7.6	543
7.61	531
7.62	516
7.63	554
7.64	547
7.65	535
7.66	537
7.67	546
7.68	577
7.69	534
7.7	486
7.71	554
7.72	522
7.73	550
7.74	540
7.75	487
7.76	546
7.77	503
7.78	498
7.79	531
7.8	503
7.81	500
7.82	502
7.83	504
7.84	550
7.85	555
7.86	537
7.87	557
7.88	534
7.89	493
7.9	529
7.91	577
7.92	495
7.93	567
7.94	572
7.95	628
7.96	641
7.97	682
7.98	602
7.99	672
8	719
8.01	739
8.02	699
8.03	727
8.04	752
8.05	759
8.06	717
8.07	691
8.08	671
8.09	640
8.1	680
8.11	645
8.12	576
8.13	545
8.14	542
8.15	547
8.16	515
8.17	500
8.18	518
8.19	533
8.2	497
8.21	486
8.22	490
8.23	467
8.24	451
8.25	480
8.26	451
8.27	492
8.28	491
8.29	480
8.3	443
8.31	441
8.32	451
8.33	497
8.34	496
8.35	463
8.36	443
8.37	499
8.38	467
8.39	455
8.4	437
8.41	440
8.42	438
8.43	471
8.44	452
8.45	427
8.46	450
8.47	474
8.48	422
8.49	464
8.5	437
8.51	445
8.52	437
8.53	424
8.54	457
8.55	457
8.56	480
8.57	436
8.58	428
8.59	430
8.6	415
8.61	445
8.62	433
8.63	496
8.64	458
8.65	408
8.66	460
8.67	473
8.68	444
8.69	408
8.7	443
8.71	390
8.72	425
8.73	451
8.74	432
8.75	432
8.76	404
8.77	409
8.78	400
8.79	417
8.8	436
8.81	450
8.82	392
8.83	435
8.84	426
8.85	446
8.86	473
8.87	448
8.88	455
8.89	496
8.9	416
8.91	454
8.92	414
8.93	478
8.94	441
8.95	455
8.96	444
8.97	400
8.98	425
8.99	426
9	431
9.01	391
9.02	386
9.03	381
9.04	417
9.05	426
9.06	414
9.07	357
9.08	401
9.09	396
9.1	465
9.11	389
9.12	394
9.13	409
9.14	423
9.15	397
9.16	413
9.17	417
9.18	365
9.19	386
9.2	385
9.21	377
9.22	392
9.23	392
9.24	422
9.25	404
9.26	402
9.27	388
9.28	356
9.29	403
9.3	382
9.31	363
9.32	390
9.33	390
9.34	407
9.35	371
9.36	367
9.37	366
9.38	358
9.39	384
9.4	406
9.41	364
9.42	381
9.43	340
9.44	371
9.45	381
9.46	361
9.47	360
9.48	375
9.49	362
9.5	372
9.51	391
9.52	374
9.53	356
9.54	348
9.55	351
9.56	379
9.57	374
9.58	330
9.59	333
9.6	343
9.61	350
9.62	379
9.63	358
9.64	335
9.65	354
9.66	332
9.67	330
9.68	302
9.69	326
9.7	323
9.71	342
9.72	377
9.73	336
9.74	326
9.75	321
9.76	352
9.77	344
9.78	373
9.79	339
9.8	339
9.81	367
9.82	319
9.83	335
9.84	336
9.85	308
9.86	320
9.87	342
9.88	311
9.89	351
9.9	327
9.91	332
9.92	318
9.93	339
9.94	323
9.95	304
9.96	327
9.97	297
9.98	296
9.99	321
10	306
10.01	335
10.02	345
10.03	296
10.04	311
10.05	333
10.06	302
10.07	321
10.08	311
10.09	305
10.1	294
10.11	323
10.12	320
10.13	278
10.14	325
10.15	317
10.16	295
10.17	286
10.18	294
10.19	318
10.2	281
10.21	287
10.22	307
10.23	318
10.24	301
10.25	346
10.26	278
10.27	285
10.28	329
10.29	274
10.3	274
10.31	281
10.32	285
10.33	305
10.34	283
10.35	265
10.36	299
10.37	301
10.38	319
10.39	302
10.4	291
10.41	303
10.42	266
10.43	287
10.44	282
10.45	302
10.46	283
10.47	271
10.48	275
10.49	301
10.5	274
10.51	273
10.52	298
10.53	269
10.54	295
10.55	250
10.56	266
10.57	293
10.58	275
10.59	263
10.6	284
10.61	284
10.62	305
10.63	290
10.64	274
10.65	258
10.66	253
10.67	254
10.68	283
10.69	260
10.7	277
10.71	250
10.72	280
10.73	282
10.74	259
10.75	297
10.76	242
10.77	287
10.78	294
10.79	257
10.8	284
10.81	257
10.82	252
10.83	279
10.84	263
10.85	241
10.86	239
10.87	276
10.88	245
10.89	254
10.9	268
10.91	236
10.92	235
10.93	293
10.94	269
10.95	253
10.96	248
10.97	264
10.98	236
10.99	271
11	244
11.01	291
11.02	274
11.03	242
11.04	250
11.05	257
11.06	219
11.07	246
11.08	259
11.09	235
11.1	230
11.11	238
11.12	212
11.13	230
11.14	240
11.15	256
11.16	242
11.17	257
11.18	259
11.19	225
11.2	240
11.21	240
11.22	211
11.23	245
11.24	242
11.25	221
11.26	230
11.27	260
11.28	253
11.29	238
11.3	238
11.31	230
11.32	206
11.33	234
11.34	222
11.35	206
11.36	253
11.37	215
11.38	203
11.39	222
11.4	206
11.41	219
11.42	245
11.43	206
11.44	219
11.45	220
11.46	208
11.47	224
11.48	216
11.49	245
11.5	231
11.51	228
11.52	218
11.53	222
11.54	235
11.55	228
11.56	225
11.57	212
11.58	217
11.59	198
11.6	237
11.61	205
11.62	202
11.63	207
11.64	208
11.65	202
11.66	215
11.67	227
11.68	201
11.69	227
11.7	208
11.71	216
11.72	195
11.73	203
11.74	211
11.75	215
11.76	207
11.77	191
11.78	194
11.79	176
11.8	213
11.81	210
11.82	218
11.83	217
11.84	186
11.85	202
11.86	197
11.87	200
11.88	174
11.89	213
11.9	198
11.91	191
11.92	195
11.93	180
11.94	208
11.95	177
11.96	188
11.97	189
11.98	168
11.99	172
12	194
12.01	201
12.02	187
12.03	180
12.04	192
12.05	198
12.06	201
12.07	181
12.08	172
12.09	200
12.1	180
12.11	160
12.12	195
12.13	206
12.14	175
12.15	155
12.16	169
12.17	182
12.18	204
12.19	168
12.2	182
12.21	191
12.22	141
12.23	185
12.24	197
12.25	176
12.26	165
12.27	171
12.28	180
12.29	172
12.3	180
12.31	180
12.32	154
12.33	154
12.34	163
12.35	172
12.36	167
12.37	186
12.38	170
12.39	168
12.4	165
12.41	160
12.42	150
12.43	159
12.44	137
12.45	182
12.46	166
12.47	183
12.48	172
12.49	142
12.5	151
12.51	159
12.52	158
12.53	167
12.54	186
12.55	162
12.56	133
12.57	174
12.58	162
12.59	167
12.6	164
12.61	159
12.62	190
12.63	170
12.64	156
12.65	163
12.66	155
12.67	157
12.68	149
12.69	141
12.7	157
12.71	155
12.72	154
12.73	163
12.74	123
12.75	162
12.76	139
12.77	150
12.78	142
12.79	142
12.8	148
12.81	136
12.82	150
12.83	153
12.84	150
12.85	147
12.86	147
12.87	143
12.88	176
12.89	176
12.9	140
12.91	146
12.92	124
12.93	143
12.94	161
12.95	158
12.96	136
12.97	134
12.98	142
12.99	167
13	137
13.01	131
13.02	135
13.03	142
13.04	144
13.05	145
13.06	156
13.07	130
13.08	135
13.09	143
13.1	152
13.11	141
13.12	143
13.13	135
13.14	120
13.15	158
13.16	125
13.17	134
13.18	156
13.19	118
13.2	134
13.21	109
13.22	131
13.23	120
13.24	137
13.25	122
13.26	114
13.27	122
13.28	127
13.29	132
13.3	108
13.31	120
13.32	128
13.33	117
13.34	131
13.35	113
13.36	134
13.37	136
13.38	120
13.39	126
13.4	119
13.41	130
13.42	131
13.43	111
13.44	103
13.45	124
13.46	127
13.47	129
13.48	116
13.49	111
13.5	125
13.51	122
13.52	97
13.53	119
13.54	122
13.55	109
13.56	115
13.57	124
13.58	123
13.59	115
13.6	95
13.61	117
13.62	98
13.63	121
13.64	116
13.65	110
13.66	112
13.67	120
13.68	104
13.69	103
13.7	101
13.71	93
13.72	121
13.73	112
13.74	96
13.75	116
13.76	101
13.77	108
13.78	129
13.79	110
13.8	104
13.81	99
13.82	105
13.83	89
13.84	101
13.85	105
13.86	121
13.87	113
13.88	100
13.89	89
13.9	103
13.91	78
13.92	84
13.93	97
13.94	84
13.95	88
13.96	108
13.97	105
13.98	103
13.99	104
14	91
14.01	86
14.02	88
14.03	101
14.04	104
14.05	90
14.06	110
14.07	89
14.08	102
14.09	86
14.1	91
14.11	96
14.12	96
14.13	97
14.14	104
14.15	86
14.16	90
14.17	91
14.18	87
14.19	82
14.2	79
14.21	112
14.22	70
14.23	84
14.24	81
14.25	91
14.26	93
14.27	79
14.28	74
14.29	96
14.3	85
14.31	75
14.32	84
14.33	89
14.34	71
14.35	93
14.36	87
14.37	98
14.38	84
14.39	75
14.4	72
14.41	85
14.42	86
14.43	79
14.44	93
14.45	80
14.46	84
14.47	78
14.48	92
14.49	77
14.5	69
14.51	83
14.52	73
14.53	66
14.54	78
14.55	84
14.56	78
14.57	83
14.58	86
14.59	63
14.6	75
14.61	66
14.62	71
14.63	58
14.64	68
14.65	79
14.66	72
14.67	66
14.68	62
14.69	82
14.7	77
14.71	77
14.72	74
14.73	54
14.74	73
14.75	73
14.76	54
14.77	68
14.78	66
14.79	80
14.8	62
14.81	68
14.82	61
14.83	64
14.84	74
14.85	77
14.86	73
14.87	64
14.88	66
14.89	63
14.9	76
14.91	77
14.92	71
14.93	59
14.94	67
14.95	77
14.96	78
14.97	73
14.98	54
14.99	62
15	72
15.01	65
15.02	70
15.03	72
15.04	56
15.05	72
15.06	54
15.07	72
15.08	60
15.09	59
15.1	45
15.11	60
15.12	55
15.13	63
15.14	56
15.15	66
15.16	55
15.17	52
15.18	68
15.19	50
15.2	69
15.21	65
15.22	55
15.23	66
15.24	49
15.25	53
15.26	62
15.27	56
15.28	55
15.29	59
15.3	52
15.31	43
15.32	52
15.33	65
15.34	58
15.35	47
15.36	65
15.37	54
15.38	54
15.39	66
15.4	48
15.41	47
15.42	43
15.43	63
15.44	49
15.45	57
15.46	53
15.47	51
15.48	50
15.49	54
15.5	55
15.51	56
15.52	46
15.53	61
15.54	48
15.55	50
15.56	55
15.57	45
15.58	39
15.59	48
15.6	39
15.61	42
15.62	52
15.63	31
15.64	58
15.65	38
15.66	42
15.67	60
15.68	55
15.69	48
15.7	47
15.71	41
15.72	47
15.73	46
15.74	40
15.75	51
15.76	52
15.77	56
15.78	34
15.79	38
15.8	44
15.81	39
15.82	58
15.83	40
15.84	33
15.85	55
15.86	36
15.87	47
15.88	27
15.89	39
15.9	43
15.91	53
15.92	38
15.93	51
15.94	41
15.95	41
15.96	46
15.97	48
15.98	48
15.99	42
16	30
16.01	41
16.02	37
16.03	42
16.04	45
16.05	47
16.06	41
16.07	32
16.08	36
16.09	48
16.1	38
16.11	39
16.12	32
16.13	43
16.14	34
16.15	42
16.16	46
16.17	31
16.18	41
16.19	34
16.2	32
16.21	29
16.22	29
16.23	29
16.24	37
16.25	34
16.26	45
16.27	37
16.28	38
16.29	39
16.3	34
16.31	35
16.32	33
16.33	37
16.34	38
16.35	26
16.36	33
16.37	35
16.38	27
16.39	33
16.4	35
16.41	30
16.42	30
16.43	35
16.44	30
16.45	29
16.46	32
16.47	30
16.48	20
16.49	34
16.5	44
16.51	30
16.52	21
16.53	20
16.54	27
16.55	35
16.56	30
16.57	31
16.58	37
16.59	27
16.6	26
16.61	36
16.62	29
16.63	31
16.64	29
16.65	28
16.66	30
16.67	40
16.68	26
16.69	22
16.7	32
16.71	26
16.72	33
16.73	27
16.74	20
16.75	31
16.76	29
16.77	29
16.78	33
16.79	26
16.8	28
16.81	23
16.82	34
16.83	32
16.84	24
16.85	18
16.86	30
16.87	19
16.88	17
16.89	20
16.9	26
16.91	29
16.92	19
16.93	17
16.94	23
16.95	20
16.96	26
16.97	25
16.98	26
16.99	26
17	23
17.01	18
17.02	16
17.03	21
17.04	28
17.05	13
17.06	17
17.07	24
17.08	22
17.09	18
17.1	17
17.11	24
17.12	23
17.13	19
17.14	14
17.15	17
17.16	27
17.17	15
17.18	26
17.19	25
17.2	23
17.21	26
17.22	12
17.23	16
17.24	15
17.25	20
17.26	19
17.27	17
17.28	16
17.29	17
17.3	16
17.31	18
17.32	19
17.33	15
17.34	15
17.35	16
17.36	18
17.37	15
17.38	21
17.39	25
17.4	26
17.41	20
17.42	14
17.43	21
17.44	16
17.45	19
17.46	26
17.47	19
17.48	13
17.49	13
17.5	12
17.51	8
17.52	14
17.53	13
17.54	14
17.55	30
17.56	18
17.57	19
17.58	10
17.59	14
17.6	16
17.61	18
17.62	22
17.63	16
17.64	17
17.65	15
17.66	18
17.67	18
17.68	15
17.69	18
17.7	14
17.71	15
17.72	10
17.73	11
17.74	15
17.75	9
17.76	11
17.77	18
17.78	4
17.79	11
17.8	18
17.81	12
17.82	18
17.83	9
17.84	16
17.85	20
17.86	13
17.87	15
17.88	11
17.89	19
17.9	15
17.91	10
17.92	14
17.93	9
17.94	7
17.95	10
17.96	10
17.97	10
17.98	12
17.99	13
18	12
18.01	7
18.02	8
18.03	11
18.04	12
18.05	14
18.06	7
18.07	8
18.08	11
18.09	10
18.1	7
18.11	13
18.12	8
18.13	6
18.14	5
18.15	9
18.16	12
18.17	12
18.18	12
18.19	6
18.2	11
18.21	9
18.22	10
18.23	11
18.24	12
18.25	12
18.26	9
18.27	7
18.28	8
18.29	9
18.3	9
18.31	5
18.32	6
18.33	16
18.34	3
18.35	9
18.36	11
18.37	9
18.38	9
18.39	6
18.4	10
18.41	10
18.42	10
18.43	11
18.44	9
18.45	3
18.46	8
18.47	4
18.48	9
18.49	7
18.5	9
18.51	6
18.52	7
18.53	11
18.54	8
18.55	3
18.56	7
18.57	11
18.58	9
18.59	10
18.6	4
18.61	5
18.62	7
18.63	7
18.64	3
18.65	7
18.66	8
18.67	9
18.68	6
18.69	8
18.7	10
18.71	3
18.72	3
18.73	8
18.74	6
18.75	5
18.76	4
18.77	5
18.78	4
18.79	4
18.8	4
18.81	4
18.82	5
18.83	2
18.84	4
18.85	7
18.86	7
18.87	5
18.88	5
18.89	6
18.9	8
18.91	7
18.92	2
18.93	5
18.94	5
18.95	3
18.96	2
18.97	7
18.98	5
18.99	2
19	6
19.01	5
19.02	4
19.03	3
19.04	6
19.05	5
19.06	4
19.07	4
19.08	2
19.09	6
19.1	7
19.11	3
19.12	0
19.13	2
19.14	7
19.15	2
19.16	4
19.17	8
19.18	5
19.19	2
19.2	1
19.21	1
19.22	1
19.23	1
19.24	2
19.25	3
19.26	3
19.27	2
19.28	3
19.29	4
19.3	7
19.31	4
19.32	1
19.33	4
19.34	2
19.35	4
19.36	1
19.37	4
19.38	1
19.39	2
19.4	3
19.41	0
19.42	1
19.43	1
19.44	2
19.45	0
19.46	3
19.47	2
19.48	3
19.49	3
19.5	2
19.51	0
19.52	0
19.53	1
19.54	1
19.55	3
19.56	1
19.57	1
19.58	2
19.59	2
19.6	0
19.61	2
19.62	1
19.63	0
19.64	0
19.65	0
19.66	2
19.67	2
19.68	1
19.69	0
19.7	1
19.71	0
19.72	1
19.73	0
19.74	0
19.75	0
19.76	0
19.77	1
19.78	0
19.79	0
19.8	0
19.81	1
19.82	0
19.83	0
19.84	1
19.85	0
19.86	0
19.87	0
19.88	0
19.89	0
19.9	0
19.91	0
19.92	0
19.93	0
19.94	1
19.95	1
19.96	0
19.97	1
19.98	0
19.99	0
[truncated: 2,096 more rows]
