# Supplementary material for: Cretaceous dinosaur bone contains recent organic material and provides an environment conducive to microbial communities
Source: eLife. 2019 Jun 18;8:e46205. doi: 10.7554/eLife.46205 (PMC6581507; doi:10.7554/eLife.46205)
Supplement: Source data 1. [file elife-46205-data1.zip › Raw data files/EDS/Centrosaurus bone/Mineral grain area A.csv]

0	0
0.01	0
0.02	0
0.03	0
0.04	0
0.05	0
0.06	0
0.07	0
0.08	0
0.09	0
0.1	0
0.11	0
0.12	0
0.13	0
0.14	0
0.15	0
0.16	2
0.17	0
0.18	5
0.19	15
0.2	11
0.21	22
0.22	40
0.23	78
0.24	151
0.25	329
0.26	649
0.27	1256
0.28	2042
0.29	2745
0.3	3149
0.31	2977
0.32	2815
0.33	2373
0.34	2533
0.35	2654
0.36	3109
0.37	3458
0.38	3531
0.39	3934
0.4	4067
0.41	4303
0.42	4871
0.43	5111
0.44	6083
0.45	7289
0.46	9522
0.47	12678
0.48	17079
0.49	22364
0.5	27279
0.51	30634
0.52	30820
0.53	28114
0.54	22645
0.55	16594
0.56	10733
0.57	6458
0.58	3731
0.59	2157
0.6	1498
0.61	1288
0.62	1108
0.63	1168
0.64	1152
0.65	1245
0.66	1275
0.67	1360
0.68	1281
0.69	1283
0.7	1278
0.71	1222
0.72	1199
0.73	1151
0.74	1185
0.75	1193
0.76	1144
0.77	1134
0.78	1266
0.79	1234
0.8	1217
0.81	1286
0.82	1280
0.83	1371
0.84	1362
0.85	1407
0.86	1435
0.87	1370
0.88	1371
0.89	1462
0.9	1499
0.91	1510
0.92	1575
0.93	1592
0.94	1575
0.95	1661
0.96	1656
0.97	1819
0.98	1793
0.99	1849
1	1924
1.01	2096
1.02	1996
1.03	2147
1.04	2036
1.05	2206
1.06	2159
1.07	2126
1.08	2182
1.09	2205
1.1	2077
1.11	2170
1.12	2118
1.13	2277
1.14	2243
1.15	2255
1.16	2319
1.17	2346
1.18	2277
1.19	2451
1.2	2310
1.21	2410
1.22	2631
1.23	2629
1.24	2568
1.25	2706
1.26	2554
1.27	2628
1.28	2642
1.29	2724
1.3	2751
1.31	2742
1.32	2784
1.33	2833
1.34	2823
1.35	2876
1.36	2751
1.37	2933
1.38	3080
1.39	3021
1.4	3192
1.41	3386
1.42	3520
1.43	3984
1.44	4458
1.45	4718
1.46	5259
1.47	5648
1.48	5777
1.49	6032
1.5	5862
1.51	5663
1.52	5295
1.53	4869
1.54	4698
1.55	4436
1.56	4488
1.57	4431
1.58	4620
1.59	4677
1.6	4965
1.61	5239
1.62	6029
1.63	7443
1.64	10106
1.65	14486
1.66	22938
1.67	35225
1.68	53495
1.69	77848
1.7	105813
1.71	134293
1.72	159828
1.73	175517
1.74	179359
1.75	170809
1.76	151298
1.77	124150
1.78	96824
1.79	71345
1.8	50769
1.81	35199
1.82	24900
1.83	18199
1.84	13996
1.85	11162
1.86	9068
1.87	7435
1.88	6187
1.89	5173
1.9	4432
1.91	3795
1.92	3389
1.93	3214
1.94	2943
1.95	2794
1.96	2672
1.97	2456
1.98	2387
1.99	2317
2	2179
2.01	2150
2.02	2030
2.03	1999
2.04	1897
2.05	1991
2.06	1791
2.07	1763
2.08	1789
2.09	1775
2.1	1737
2.11	1639
2.12	1656
2.13	1752
2.14	1740
2.15	1691
2.16	1631
2.17	1785
2.18	1686
2.19	1777
2.2	1713
2.21	1778
2.22	1840
2.23	1903
2.24	2117
2.25	2186
2.26	2209
2.27	2312
2.28	2397
2.29	2457
2.3	2528
2.31	2549
2.32	2442
2.33	2382
2.34	2261
2.35	2113
2.36	1962
2.37	1885
2.38	1782
2.39	1739
2.4	1673
2.41	1718
2.42	1600
2.43	1649
2.44	1720
2.45	1676
2.46	1591
2.47	1668
2.48	1619
2.49	1641
2.5	1643
2.51	1591
2.52	1561
2.53	1645
2.54	1552
2.55	1663
2.56	1534
2.57	1481
2.58	1471
2.59	1594
2.6	1557
2.61	1550
2.62	1576
2.63	1531
2.64	1618
2.65	1633
2.66	1586
2.67	1561
2.68	1584
2.69	1589
2.7	1566
2.71	1606
2.72	1555
2.73	1458
2.74	1573
2.75	1514
2.76	1539
2.77	1549
2.78	1595
2.79	1577
2.8	1534
2.81	1524
2.82	1487
2.83	1508
2.84	1464
2.85	1626
2.86	1468
2.87	1481
2.88	1493
2.89	1466
2.9	1509
2.91	1525
2.92	1528
2.93	1585
2.94	1505
2.95	1489
2.96	1500
2.97	1483
2.98	1555
2.99	1513
3	1503
3.01	1510
3.02	1543
3.03	1568
3.04	1554
3.05	1539
3.06	1519
3.07	1491
3.08	1482
3.09	1458
3.1	1461
3.11	1489
3.12	1483
3.13	1498
3.14	1475
3.15	1400
3.16	1435
3.17	1427
3.18	1523
3.19	1488
3.2	1449
3.21	1496
3.22	1484
3.23	1442
3.24	1505
3.25	1536
3.26	1473
3.27	1550
3.28	1553
3.29	1569
3.3	1601
3.31	1560
3.32	1579
3.33	1588
3.34	1520
3.35	1521
3.36	1595
3.37	1498
3.38	1499
3.39	1495
3.4	1482
3.41	1552
3.42	1605
3.43	1553
3.44	1568
3.45	1645
3.46	1714
3.47	1667
3.48	1669
3.49	1736
3.5	1742
3.51	1573
3.52	1691
3.53	1548
3.54	1556
3.55	1512
3.56	1453
3.57	1391
3.58	1469
3.59	1511
3.6	1540
3.61	1523
3.62	1647
3.63	1754
3.64	1737
3.65	1875
3.66	2003
3.67	2115
3.68	2166
3.69	2186
3.7	2237
3.71	2144
3.72	2051
3.73	1900
3.74	1763
3.75	1701
3.76	1581
3.77	1481
3.78	1401
3.79	1386
3.8	1372
3.81	1328
3.82	1350
3.83	1359
3.84	1263
3.85	1297
3.86	1295
3.87	1217
3.88	1355
3.89	1258
3.9	1289
3.91	1304
3.92	1243
3.93	1290
3.94	1296
3.95	1332
3.96	1272
3.97	1333
3.98	1371
3.99	1313
4	1336
4.01	1293
4.02	1332
4.03	1346
4.04	1257
4.05	1259
4.06	1288
4.07	1258
4.08	1288
4.09	1213
4.1	1267
4.11	1240
4.12	1215
4.13	1215
4.14	1179
4.15	1160
4.16	1130
4.17	1135
4.18	1171
4.19	1155
4.2	1168
4.21	1141
4.22	1127
4.23	1170
4.24	1040
4.25	1149
4.26	1118
4.27	1114
4.28	1093
4.29	1191
4.3	1180
4.31	1171
4.32	1172
4.33	1089
4.34	1130
4.35	1150
4.36	1182
4.37	1260
4.38	1216
4.39	1397
4.4	1418
4.41	1536
4.42	1522
4.43	1596
4.44	1654
4.45	1677
4.46	1764
4.47	1719
4.48	1751
4.49	1603
4.5	1569
4.51	1542
4.52	1392
4.53	1349
4.54	1358
4.55	1312
4.56	1164
4.57	1138
4.58	1120
4.59	1143
4.6	1079
4.61	1086
4.62	1082
4.63	1066
4.64	1041
4.65	1010
4.66	1075
4.67	1097
4.68	1044
4.69	1078
4.7	1050
4.71	1030
4.72	1117
4.73	1043
4.74	1145
4.75	1116
4.76	1114
4.77	1206
4.78	1198
4.79	1297
4.8	1259
4.81	1331
4.82	1309
4.83	1301
4.84	1377
4.85	1227
4.86	1286
4.87	1286
4.88	1161
4.89	1246
4.9	1173
4.91	1181
4.92	1185
4.93	1140
4.94	1010
4.95	1013
4.96	1063
4.97	1050
4.98	1021
4.99	1033
5	1028
5.01	1026
5.02	998
5.03	1013
5.04	996
5.05	1016
5.06	969
5.07	950
5.08	1011
5.09	948
5.1	1002
5.11	1114
5.12	966
5.13	1046
5.14	1107
5.15	1029
5.16	1010
5.17	1049
5.18	1067
5.19	989
5.2	970
5.21	966
5.22	1003
5.23	1006
5.24	938
5.25	923
5.26	940
5.27	916
5.28	988
5.29	929
5.3	882
5.31	915
5.32	872
5.33	911
5.34	839
5.35	1004
5.36	903
5.37	905
5.38	862
5.39	858
5.4	854
5.41	929
5.42	900
5.43	869
5.44	841
5.45	890
5.46	914
5.47	873
5.48	869
5.49	937
5.5	906
5.51	902
5.52	896
5.53	914
5.54	910
5.55	835
5.56	933
5.57	835
5.58	885
5.59	854
5.6	815
5.61	869
5.62	864
5.63	842
5.64	808
5.65	863
5.66	832
5.67	825
5.68	821
5.69	875
5.7	851
5.71	819
5.72	848
5.73	799
5.74	822
5.75	776
5.76	797
5.77	792
5.78	846
5.79	834
5.8	810
5.81	825
5.82	836
5.83	787
5.84	786
5.85	817
5.86	801
5.87	811
5.88	774
5.89	809
5.9	780
5.91	732
5.92	777
5.93	790
5.94	756
5.95	765
5.96	770
5.97	804
5.98	709
5.99	762
6	715
6.01	725
6.02	746
6.03	740
6.04	761
6.05	749
6.06	748
6.07	773
6.08	746
6.09	800
6.1	797
6.11	709
6.12	712
6.13	769
6.14	715
6.15	704
6.16	692
6.17	734
6.18	717
6.19	744
6.2	672
6.21	731
6.22	748
6.23	692
6.24	720
6.25	764
6.26	753
6.27	716
6.28	737
6.29	690
6.3	775
6.31	727
6.32	728
6.33	735
6.34	756
6.35	787
6.36	828
6.37	811
6.38	775
6.39	779
6.4	811
6.41	820
6.42	769
6.43	762
6.44	746
6.45	777
6.46	740
6.47	721
6.48	729
6.49	754
6.5	699
6.51	713
6.52	735
6.53	675
6.54	664
6.55	675
6.56	653
6.57	679
6.58	634
6.59	658
6.6	675
6.61	676
6.62	664
6.63	631
6.64	639
6.65	689
6.66	689
6.67	626
6.68	651
6.69	685
6.7	689
6.71	666
6.72	637
6.73	640
6.74	674
6.75	644
6.76	620
6.77	645
6.78	639
6.79	677
6.8	595
6.81	710
6.82	624
6.83	581
6.84	686
6.85	621
6.86	611
6.87	645
6.88	646
6.89	663
6.9	660
6.91	647
6.92	622
6.93	592
6.94	606
6.95	619
6.96	687
6.97	651
6.98	674
6.99	624
7	606
7.01	631
7.02	628
7.03	591
7.04	637
7.05	640
7.06	623
7.07	612
7.08	610
7.09	610
7.1	629
7.11	632
7.12	550
7.13	594
7.14	582
7.15	591
7.16	587
7.17	605
7.18	570
7.19	582
7.2	529
7.21	548
7.22	578
7.23	554
7.24	602
7.25	600
7.26	561
7.27	525
7.28	605
7.29	576
7.3	619
7.31	523
7.32	546
7.33	529
7.34	567
7.35	574
7.36	555
7.37	570
7.38	569
7.39	590
7.4	575
7.41	593
7.42	538
7.43	553
7.44	596
7.45	571
7.46	567
7.47	549
7.48	564
7.49	581
7.5	574
7.51	534
7.52	563
7.53	572
7.54	543
7.55	549
7.56	562
7.57	576
7.58	530
7.59	546
7.6	568
7.61	508
7.62	545
7.63	508
7.64	482
7.65	540
7.66	537
7.67	487
7.68	524
7.69	500
7.7	482
7.71	537
7.72	517
7.73	500
7.74	553
7.75	523
7.76	548
7.77	546
7.78	515
7.79	528
7.8	481
7.81	523
7.82	491
7.83	515
7.84	494
7.85	479
7.86	520
7.87	494
7.88	497
7.89	502
7.9	506
7.91	525
7.92	500
7.93	529
7.94	534
7.95	548
7.96	508
7.97	565
7.98	629
7.99	529
8	601
8.01	624
8.02	631
8.03	632
8.04	648
8.05	586
8.06	624
8.07	573
8.08	573
8.09	542
8.1	578
8.11	549
8.12	515
8.13	527
8.14	499
8.15	489
8.16	507
8.17	466
8.18	509
8.19	509
8.2	479
8.21	467
8.22	478
8.23	485
8.24	466
8.25	505
8.26	465
8.27	470
8.28	456
8.29	447
8.3	453
8.31	442
8.32	481
8.33	443
8.34	460
8.35	457
8.36	436
8.37	423
8.38	445
8.39	462
8.4	477
8.41	386
8.42	428
8.43	454
8.44	427
8.45	496
8.46	457
8.47	451
8.48	437
8.49	425
8.5	440
8.51	433
8.52	431
8.53	400
8.54	419
8.55	453
8.56	436
8.57	470
8.58	407
8.59	408
8.6	454
8.61	400
8.62	436
8.63	446
8.64	423
8.65	450
8.66	399
8.67	407
8.68	431
8.69	433
8.7	445
8.71	408
8.72	427
8.73	436
8.74	384
8.75	417
8.76	422
8.77	418
8.78	411
8.79	418
8.8	402
8.81	423
8.82	396
8.83	442
8.84	375
8.85	413
8.86	401
8.87	428
8.88	414
8.89	404
8.9	410
8.91	402
8.92	423
8.93	401
8.94	416
8.95	413
8.96	427
8.97	417
8.98	383
8.99	406
9	369
9.01	409
9.02	393
9.03	393
9.04	349
9.05	388
9.06	405
9.07	391
9.08	407
9.09	385
9.1	407
9.11	419
9.12	381
9.13	343
9.14	396
9.15	354
9.16	346
9.17	390
9.18	387
9.19	419
9.2	388
9.21	355
9.22	368
9.23	363
9.24	346
9.25	358
9.26	376
9.27	364
9.28	357
9.29	360
9.3	358
9.31	369
9.32	392
9.33	336
9.34	376
9.35	331
9.36	357
9.37	348
9.38	387
9.39	350
9.4	400
9.41	365
9.42	389
9.43	324
9.44	373
9.45	365
9.46	318
9.47	353
9.48	340
9.49	333
9.5	371
9.51	371
9.52	344
9.53	370
9.54	340
9.55	379
9.56	313
9.57	345
9.58	326
9.59	326
9.6	336
9.61	342
9.62	289
9.63	356
9.64	341
9.65	356
9.66	370
9.67	306
9.68	333
9.69	359
9.7	337
9.71	358
9.72	362
9.73	340
9.74	292
9.75	319
9.76	321
9.77	356
9.78	330
9.79	362
9.8	335
9.81	321
9.82	328
9.83	310
9.84	328
9.85	311
9.86	325
9.87	312
9.88	333
9.89	317
9.9	296
9.91	310
9.92	311
9.93	309
9.94	319
9.95	328
9.96	312
9.97	333
9.98	294
9.99	285
10	297
10.01	309
10.02	308
10.03	331
10.04	287
10.05	336
10.06	338
10.07	315
10.08	341
10.09	323
10.1	304
10.11	302
10.12	307
10.13	298
10.14	310
10.15	305
10.16	261
10.17	298
10.18	316
10.19	314
10.2	280
10.21	287
10.22	327
10.23	289
10.24	294
10.25	282
10.26	287
10.27	294
10.28	298
10.29	271
10.3	283
10.31	269
10.32	279
10.33	314
10.34	265
10.35	271
10.36	301
10.37	327
10.38	280
10.39	273
10.4	262
10.41	273
10.42	269
10.43	276
10.44	301
10.45	261
10.46	298
10.47	271
10.48	273
10.49	275
10.5	295
10.51	287
10.52	275
10.53	278
10.54	289
10.55	267
10.56	282
10.57	267
10.58	253
10.59	292
10.6	262
10.61	288
10.62	257
10.63	283
10.64	266
10.65	281
10.66	278
10.67	259
10.68	255
10.69	217
10.7	254
10.71	256
10.72	241
10.73	280
10.74	266
10.75	277
10.76	236
10.77	258
10.78	298
10.79	257
10.8	247
10.81	263
10.82	265
10.83	265
10.84	247
10.85	233
10.86	260
10.87	243
10.88	253
10.89	250
10.9	257
10.91	260
10.92	252
10.93	246
10.94	256
10.95	236
10.96	254
10.97	263
10.98	258
10.99	233
11	241
11.01	227
11.02	238
11.03	227
11.04	260
11.05	243
11.06	262
11.07	229
11.08	204
11.09	234
11.1	237
11.11	222
11.12	234
11.13	245
11.14	249
11.15	215
11.16	203
11.17	239
11.18	228
11.19	226
11.2	242
11.21	223
11.22	212
11.23	231
11.24	209
11.25	225
11.26	224
11.27	195
11.28	197
11.29	190
11.3	218
11.31	233
11.32	243
11.33	216
11.34	243
11.35	193
11.36	209
11.37	211
11.38	212
11.39	193
11.4	228
11.41	206
11.42	211
11.43	216
11.44	253
11.45	249
11.46	203
11.47	191
11.48	228
11.49	208
11.5	212
11.51	208
11.52	229
11.53	208
11.54	216
11.55	194
11.56	188
11.57	196
11.58	202
11.59	181
11.6	202
11.61	208
11.62	186
11.63	225
11.64	192
11.65	223
11.66	184
11.67	197
11.68	185
11.69	203
11.7	231
11.71	203
11.72	204
11.73	216
11.74	195
11.75	195
11.76	191
11.77	185
11.78	180
11.79	190
11.8	172
11.81	179
11.82	198
11.83	210
11.84	182
11.85	168
11.86	195
11.87	192
11.88	207
11.89	189
11.9	184
11.91	186
11.92	180
11.93	177
11.94	188
11.95	177
11.96	187
11.97	165
11.98	188
11.99	170
12	166
12.01	179
12.02	176
12.03	184
12.04	179
12.05	164
12.06	171
12.07	157
12.08	168
12.09	171
12.1	161
12.11	179
12.12	173
12.13	169
12.14	181
12.15	203
12.16	175
12.17	162
12.18	173
12.19	166
12.2	200
12.21	161
12.22	173
12.23	166
12.24	146
12.25	184
12.26	155
12.27	172
12.28	174
12.29	186
12.3	163
12.31	181
12.32	189
12.33	179
12.34	169
12.35	164
12.36	167
12.37	163
12.38	183
12.39	178
12.4	183
12.41	150
12.42	172
12.43	140
12.44	162
12.45	152
12.46	187
12.47	176
12.48	145
12.49	162
12.5	147
12.51	138
12.52	157
12.53	147
12.54	169
12.55	170
12.56	162
12.57	147
12.58	159
12.59	147
12.6	166
12.61	154
12.62	148
12.63	161
12.64	138
12.65	148
12.66	165
12.67	156
12.68	154
12.69	156
12.7	148
12.71	145
12.72	156
12.73	160
12.74	169
12.75	164
12.76	156
12.77	138
12.78	148
12.79	149
12.8	146
12.81	140
12.82	121
12.83	158
12.84	135
12.85	143
12.86	140
12.87	135
12.88	132
12.89	143
12.9	143
12.91	145
12.92	145
12.93	131
12.94	142
12.95	127
12.96	160
12.97	148
12.98	139
12.99	132
13	157
13.01	122
13.02	129
13.03	139
13.04	129
13.05	138
13.06	141
13.07	156
13.08	150
13.09	136
13.1	123
13.11	126
13.12	136
13.13	124
13.14	138
13.15	120
13.16	140
13.17	145
13.18	142
13.19	125
13.2	125
13.21	117
13.22	122
13.23	121
13.24	137
13.25	130
13.26	128
13.27	125
13.28	124
13.29	115
13.3	109
13.31	114
13.32	130
13.33	115
13.34	118
13.35	132
13.36	129
13.37	114
13.38	116
13.39	123
13.4	108
13.41	124
13.42	107
13.43	121
13.44	114
13.45	92
13.46	130
13.47	107
13.48	111
13.49	107
13.5	113
13.51	108
13.52	113
13.53	89
13.54	116
13.55	102
13.56	104
13.57	93
13.58	104
13.59	101
13.6	109
13.61	114
13.62	102
13.63	98
13.64	104
13.65	117
13.66	105
13.67	109
13.68	103
13.69	114
13.7	129
13.71	95
13.72	121
13.73	99
13.74	89
13.75	109
13.76	108
13.77	100
13.78	95
13.79	108
13.8	97
13.81	102
13.82	122
13.83	110
13.84	100
13.85	92
13.86	101
13.87	105
13.88	117
13.89	117
13.9	115
13.91	85
13.92	93
13.93	91
13.94	102
13.95	69
13.96	105
13.97	100
13.98	96
13.99	126
14	85
14.01	91
14.02	87
14.03	83
14.04	84
14.05	83
14.06	98
14.07	87
14.08	113
14.09	104
14.1	101
14.11	94
14.12	78
14.13	87
14.14	95
14.15	100
14.16	88
14.17	78
14.18	88
14.19	102
14.2	80
14.21	89
14.22	103
14.23	79
14.24	75
14.25	87
14.26	91
14.27	95
14.28	86
14.29	93
14.3	77
14.31	82
14.32	83
14.33	82
14.34	85
14.35	84
14.36	93
14.37	96
14.38	99
14.39	91
14.4	87
14.41	74
14.42	78
14.43	72
14.44	83
14.45	68
14.46	83
14.47	83
14.48	72
14.49	76
14.5	82
14.51	85
14.52	72
14.53	85
14.54	68
14.55	90
14.56	80
14.57	72
14.58	93
14.59	85
14.6	82
14.61	67
14.62	67
14.63	82
14.64	76
14.65	80
14.66	68
14.67	71
14.68	74
14.69	81
14.7	86
14.71	72
14.72	80
14.73	82
14.74	74
14.75	66
14.76	67
14.77	73
14.78	52
14.79	73
14.8	70
14.81	73
14.82	79
14.83	79
14.84	67
14.85	65
14.86	55
14.87	69
14.88	73
14.89	69
14.9	62
14.91	62
14.92	75
14.93	60
14.94	60
14.95	60
14.96	65
14.97	68
14.98	57
14.99	60
15	61
15.01	58
15.02	71
15.03	68
15.04	81
15.05	60
15.06	58
15.07	70
15.08	61
15.09	66
15.1	56
15.11	59
15.12	61
15.13	63
15.14	58
15.15	50
15.16	57
15.17	66
15.18	58
15.19	60
15.2	53
15.21	60
15.22	71
15.23	60
15.24	50
15.25	77
15.26	46
15.27	54
15.28	67
15.29	50
15.3	53
15.31	53
15.32	65
15.33	63
15.34	44
15.35	60
15.36	59
15.37	56
15.38	44
15.39	49
15.4	60
15.41	68
15.42	62
15.43	46
15.44	74
15.45	61
15.46	61
15.47	56
15.48	45
15.49	63
15.5	44
15.51	59
15.52	51
15.53	50
15.54	43
15.55	62
15.56	56
15.57	47
15.58	44
15.59	46
15.6	50
15.61	54
15.62	51
15.63	57
15.64	42
15.65	58
15.66	37
15.67	61
15.68	43
15.69	57
15.7	46
15.71	50
15.72	48
15.73	51
15.74	44
15.75	53
15.76	58
15.77	49
15.78	40
15.79	43
15.8	51
15.81	48
15.82	41
15.83	39
15.84	51
15.85	38
15.86	45
15.87	43
15.88	36
15.89	48
15.9	56
15.91	40
15.92	41
15.93	39
15.94	51
15.95	36
15.96	36
15.97	49
15.98	45
15.99	53
16	34
16.01	35
16.02	53
16.03	41
16.04	36
16.05	46
16.06	43
16.07	37
16.08	33
16.09	35
16.1	38
16.11	39
16.12	34
16.13	33
16.14	33
16.15	31
16.16	38
16.17	44
16.18	42
16.19	36
16.2	37
16.21	25
16.22	36
16.23	48
16.24	36
16.25	40
16.26	40
16.27	32
16.28	32
16.29	38
16.3	40
16.31	17
16.32	35
16.33	32
16.34	33
16.35	36
16.36	29
16.37	39
16.38	28
16.39	39
16.4	32
16.41	40
16.42	41
16.43	31
16.44	36
16.45	33
16.46	19
16.47	31
16.48	24
16.49	27
16.5	31
16.51	36
16.52	31
16.53	27
16.54	29
16.55	31
16.56	34
16.57	25
16.58	32
16.59	22
16.6	23
16.61	21
16.62	27
16.63	21
16.64	33
16.65	34
16.66	33
16.67	31
16.68	33
16.69	19
16.7	21
16.71	32
16.72	29
16.73	23
16.74	28
16.75	24
16.76	22
16.77	30
16.78	30
16.79	20
16.8	23
16.81	36
16.82	30
16.83	29
16.84	20
16.85	26
16.86	26
16.87	24
16.88	17
16.89	27
16.9	36
16.91	28
16.92	31
16.93	24
16.94	33
16.95	20
16.96	20
16.97	17
16.98	28
16.99	18
17	32
17.01	25
17.02	21
17.03	18
17.04	29
17.05	26
17.06	25
17.07	21
17.08	17
17.09	20
17.1	28
17.11	18
17.12	18
17.13	28
17.14	20
17.15	18
17.16	21
17.17	21
17.18	23
17.19	28
17.2	19
17.21	25
17.22	24
17.23	31
17.24	21
17.25	26
17.26	17
17.27	24
17.28	18
17.29	23
17.3	20
17.31	24
17.32	12
17.33	19
17.34	15
17.35	21
17.36	20
17.37	17
17.38	17
17.39	15
17.4	19
17.41	12
17.42	15
17.43	18
17.44	17
17.45	20
17.46	20
17.47	28
17.48	19
17.49	17
17.5	15
17.51	14
17.52	17
17.53	11
17.54	22
17.55	15
17.56	9
17.57	13
17.58	15
17.59	16
17.6	12
17.61	19
17.62	11
17.63	11
17.64	18
17.65	20
17.66	16
17.67	11
17.68	12
17.69	22
17.7	13
17.71	14
17.72	21
17.73	16
17.74	12
17.75	15
17.76	16
17.77	16
17.78	22
17.79	21
17.8	17
17.81	18
17.82	7
17.83	11
17.84	14
17.85	15
17.86	18
17.87	16
17.88	16
17.89	16
17.9	11
17.91	13
17.92	10
17.93	13
17.94	12
17.95	15
17.96	13
17.97	13
17.98	7
17.99	11
18	15
18.01	17
18.02	14
18.03	18
18.04	11
18.05	14
18.06	12
18.07	14
18.08	10
18.09	11
18.1	10
18.11	7
18.12	12
18.13	10
18.14	11
18.15	12
18.16	16
18.17	10
18.18	4
18.19	9
18.2	9
18.21	11
18.22	11
18.23	5
18.24	11
18.25	10
18.26	7
18.27	7
18.28	8
18.29	8
18.3	12
18.31	13
18.32	8
18.33	4
18.34	14
18.35	10
18.36	9
18.37	9
18.38	10
18.39	13
18.4	17
18.41	7
18.42	11
18.43	10
18.44	9
18.45	8
18.46	7
18.47	13
18.48	4
18.49	11
18.5	5
18.51	6
18.52	8
18.53	9
18.54	9
18.55	5
18.56	12
18.57	9
18.58	6
18.59	6
18.6	6
18.61	5
18.62	9
18.63	12
18.64	3
18.65	11
18.66	12
18.67	3
18.68	3
18.69	2
18.7	5
18.71	10
18.72	6
18.73	3
18.74	5
18.75	7
18.76	7
18.77	4
18.78	6
18.79	2
18.8	3
18.81	4
18.82	7
18.83	7
18.84	7
18.85	9
18.86	7
18.87	12
18.88	8
18.89	5
18.9	2
18.91	8
18.92	3
18.93	4
18.94	4
18.95	8
18.96	4
18.97	6
18.98	5
18.99	4
19	4
19.01	5
19.02	2
19.03	2
19.04	6
19.05	7
19.06	4
19.07	6
19.08	5
19.09	6
19.1	6
19.11	9
19.12	4
19.13	5
19.14	6
19.15	5
19.16	3
19.17	2
19.18	3
19.19	1
19.2	4
19.21	1
19.22	2
19.23	6
19.24	1
19.25	5
19.26	9
19.27	4
19.28	2
19.29	2
19.3	2
19.31	0
19.32	4
19.33	2
19.34	1
19.35	3
19.36	3
19.37	2
19.38	5
19.39	0
19.4	2
19.41	0
19.42	0
19.43	2
19.44	1
19.45	3
19.46	5
19.47	2
19.48	3
19.49	4
19.5	2
19.51	3
19.52	3
19.53	3
19.54	1
19.55	3
19.56	0
19.57	3
19.58	1
19.59	1
19.6	1
19.61	1
19.62	1
19.63	1
19.64	2
19.65	0
19.66	3
19.67	0
19.68	1
19.69	0
19.7	1
19.71	1
19.72	2
19.73	1
19.74	1
19.75	2
19.76	4
19.77	0
19.78	1
19.79	0
19.8	0
19.81	1
19.82	1
19.83	0
19.84	0
19.85	0
19.86	0
19.87	1
19.88	0
19.89	0
19.9	2
19.91	0
19.92	0
19.93	2
19.94	0
19.95	0
19.96	1
19.97	1
19.98	1
19.99	0
[truncated: 2,096 more rows]
