# Supplementary material for: Cretaceous dinosaur bone contains recent organic material and provides an environment conducive to microbial communities
Source: eLife. 2019 Jun 18;8:e46205. doi: 10.7554/eLife.46205 (PMC6581507; doi:10.7554/eLife.46205)
Supplement: Source data 1. [file elife-46205-data1.zip › Raw data files/EDS/Centrosaurus bone/Fibrous mass area B spot 2.csv]

0	0
0.01	0
0.02	0
0.03	0
0.04	0
0.05	0
0.06	0
0.07	0
0.08	0
0.09	0
0.1	0
0.11	0
0.12	0
0.13	0
0.14	0
0.15	1
0.16	0
0.17	2
0.18	5
0.19	8
0.2	11
0.21	17
0.22	30
0.23	73
0.24	113
0.25	212
0.26	527
0.27	923
0.28	1487
0.29	2086
0.3	2480
0.31	2325
0.32	2000
0.33	2061
0.34	2160
0.35	2358
0.36	2578
0.37	2763
0.38	3130
0.39	3352
0.4	3559
0.41	3717
0.42	4074
0.43	4365
0.44	5146
0.45	6191
0.46	8068
0.47	10815
0.48	14405
0.49	19316
0.5	23467
0.51	26337
0.52	27164
0.53	24429
0.54	20301
0.55	14526
0.56	9496
0.57	5857
0.58	3228
0.59	1878
0.6	1254
0.61	1042
0.62	949
0.63	941
0.64	962
0.65	1040
0.66	1055
0.67	1110
0.68	1145
0.69	1096
0.7	1103
0.71	1040
0.72	993
0.73	1021
0.74	1023
0.75	1027
0.76	1074
0.77	1008
0.78	1125
0.79	1075
0.8	1102
0.81	1157
0.82	1152
0.83	1237
0.84	1174
0.85	1168
0.86	1278
0.87	1344
0.88	1389
0.89	1508
0.9	1512
0.91	1505
0.92	1687
0.93	1695
0.94	1740
0.95	1817
0.96	1704
0.97	1756
0.98	1675
0.99	1770
1	1792
1.01	1805
1.02	1823
1.03	1878
1.04	1910
1.05	1903
1.06	1917
1.07	1935
1.08	1914
1.09	1929
1.1	1923
1.11	1981
1.12	1980
1.13	2010
1.14	1985
1.15	2041
1.16	2090
1.17	2075
1.18	2189
1.19	2153
1.2	2303
1.21	2255
1.22	2264
1.23	2398
1.24	2316
1.25	2369
1.26	2512
1.27	2557
1.28	2547
1.29	2624
1.3	2483
1.31	2571
1.32	2670
1.33	2639
1.34	2732
1.35	2791
1.36	2778
1.37	2917
1.38	3136
1.39	3361
1.4	3907
1.41	4623
1.42	5946
1.43	7631
1.44	10207
1.45	13076
1.46	16002
1.47	18226
1.48	19349
1.49	19564
1.5	18247
1.51	16052
1.52	13353
1.53	10611
1.54	8433
1.55	6714
1.56	5657
1.57	4924
1.58	4618
1.59	4520
1.6	4358
1.61	4804
1.62	5236
1.63	6376
1.64	8611
1.65	12558
1.66	19248
1.67	29943
1.68	45610
1.69	66895
1.7	91519
1.71	116871
1.72	137756
1.73	152662
1.74	155989
1.75	150156
1.76	133260
1.77	110412
1.78	85454
1.79	62657
1.8	44528
1.81	30383
1.82	21665
1.83	15694
1.84	11946
1.85	9435
1.86	7583
1.87	6062
1.88	5001
1.89	4220
1.9	3570
1.91	3116
1.92	2743
1.93	2435
1.94	2296
1.95	2130
1.96	2008
1.97	1954
1.98	1988
1.99	1914
2	1865
2.01	1830
2.02	1741
2.03	1615
2.04	1713
2.05	1603
2.06	1607
2.07	1601
2.08	1493
2.09	1537
2.1	1524
2.11	1449
2.12	1462
2.13	1501
2.14	1483
2.15	1518
2.16	1526
2.17	1521
2.18	1487
2.19	1584
2.2	1529
2.21	1614
2.22	1722
2.23	1761
2.24	1772
2.25	2012
2.26	2120
2.27	2267
2.28	2370
2.29	2506
2.3	2654
2.31	2636
2.32	2575
2.33	2431
2.34	2295
2.35	2100
2.36	1952
2.37	1778
2.38	1599
2.39	1572
2.4	1606
2.41	1556
2.42	1532
2.43	1528
2.44	1472
2.45	1486
2.46	1510
2.47	1497
2.48	1472
2.49	1508
2.5	1435
2.51	1467
2.52	1367
2.53	1420
2.54	1497
2.55	1408
2.56	1401
2.57	1440
2.58	1447
2.59	1403
2.6	1449
2.61	1409
2.62	1392
2.63	1503
2.64	1426
2.65	1383
2.66	1408
2.67	1434
2.68	1384
2.69	1405
2.7	1362
2.71	1416
2.72	1368
2.73	1425
2.74	1339
2.75	1368
2.76	1396
2.77	1423
2.78	1351
2.79	1397
2.8	1343
2.81	1423
2.82	1337
2.83	1370
2.84	1391
2.85	1312
2.86	1370
2.87	1415
2.88	1341
2.89	1347
2.9	1379
2.91	1339
2.92	1419
2.93	1337
2.94	1327
2.95	1368
2.96	1380
2.97	1295
2.98	1345
2.99	1308
3	1307
3.01	1295
3.02	1377
3.03	1292
3.04	1409
3.05	1298
3.06	1323
3.07	1321
3.08	1317
3.09	1341
3.1	1270
3.11	1270
3.12	1355
3.13	1351
3.14	1384
3.15	1285
3.16	1356
3.17	1325
3.18	1366
3.19	1344
3.2	1366
3.21	1387
3.22	1365
3.23	1406
3.24	1372
3.25	1506
3.26	1398
3.27	1450
3.28	1499
3.29	1433
3.3	1458
3.31	1427
3.32	1458
3.33	1449
3.34	1455
3.35	1370
3.36	1380
3.37	1358
3.38	1399
3.39	1327
3.4	1333
3.41	1360
3.42	1336
3.43	1394
3.44	1367
3.45	1429
3.46	1559
3.47	1408
3.48	1546
3.49	1511
3.5	1510
3.51	1484
3.52	1430
3.53	1412
3.54	1292
3.55	1402
3.56	1351
3.57	1321
3.58	1356
3.59	1375
3.6	1505
3.61	1535
3.62	1582
3.63	1738
3.64	1807
3.65	2058
3.66	2246
3.67	2294
3.68	2460
3.69	2509
3.7	2410
3.71	2352
3.72	2288
3.73	2073
3.74	1913
3.75	1650
3.76	1648
3.77	1502
3.78	1316
3.79	1325
3.8	1201
3.81	1283
3.82	1230
3.83	1157
3.84	1187
3.85	1232
3.86	1100
3.87	1134
3.88	1132
3.89	1151
3.9	1225
3.91	1180
3.92	1169
3.93	1245
3.94	1134
3.95	1255
3.96	1212
3.97	1234
3.98	1257
3.99	1293
4	1245
4.01	1250
4.02	1320
4.03	1374
4.04	1322
4.05	1281
4.06	1231
4.07	1204
4.08	1177
4.09	1084
4.1	1117
4.11	1103
4.12	1140
4.13	1095
4.14	1075
4.15	1140
4.16	1077
4.17	1136
4.18	1083
4.19	1117
4.2	1069
4.21	1122
4.22	1050
4.23	1097
4.24	1078
4.25	1118
4.26	1004
4.27	1096
4.28	1057
4.29	1027
4.3	1082
4.31	1074
4.32	1098
4.33	1061
4.34	1134
4.35	1141
4.36	1160
4.37	1182
4.38	1289
4.39	1254
4.4	1497
4.41	1530
4.42	1654
4.43	1803
4.44	1844
4.45	1896
4.46	2025
4.47	1972
4.48	1938
4.49	1852
4.5	1861
4.51	1637
4.52	1573
4.53	1397
4.54	1366
4.55	1246
4.56	1154
4.57	1076
4.58	1141
4.59	1078
4.6	987
4.61	1029
4.62	1024
4.63	989
4.64	1030
4.65	977
4.66	971
4.67	1032
4.68	973
4.69	1081
4.7	1011
4.71	1027
4.72	1063
4.73	1020
4.74	1082
4.75	1130
4.76	1172
4.77	1129
4.78	1226
4.79	1281
4.8	1326
4.81	1442
4.82	1371
4.83	1482
4.84	1371
4.85	1377
4.86	1354
4.87	1350
4.88	1264
4.89	1229
4.9	1162
4.91	1134
4.92	1161
4.93	1083
4.94	1055
4.95	1023
4.96	1037
4.97	994
4.98	975
4.99	996
5	1015
5.01	908
5.02	922
5.03	978
5.04	916
5.05	935
5.06	956
5.07	973
5.08	921
5.09	975
5.1	992
5.11	1040
5.12	976
5.13	1015
5.14	1043
5.15	1065
5.16	1075
5.17	1059
5.18	1029
5.19	1000
5.2	1032
5.21	940
5.22	957
5.23	920
5.24	943
5.25	906
5.26	881
5.27	895
5.28	850
5.29	873
5.3	812
5.31	870
5.32	847
5.33	839
5.34	830
5.35	817
5.36	838
5.37	836
5.38	839
5.39	844
5.4	834
5.41	813
5.42	837
5.43	865
5.44	855
5.45	803
5.46	789
5.47	907
5.48	805
5.49	861
5.5	860
5.51	832
5.52	855
5.53	805
5.54	919
5.55	857
5.56	867
5.57	874
5.58	843
5.59	809
5.6	808
5.61	818
5.62	807
5.63	783
5.64	773
5.65	774
5.66	798
5.67	775
5.68	834
5.69	749
5.7	734
5.71	810
5.72	797
5.73	752
5.74	737
5.75	751
5.76	765
5.77	806
5.78	789
5.79	843
5.8	811
5.81	768
5.82	725
5.83	730
5.84	817
5.85	723
5.86	691
5.87	738
5.88	735
5.89	723
5.9	717
5.91	752
5.92	759
5.93	741
5.94	687
5.95	720
5.96	781
5.97	697
5.98	697
5.99	695
6	674
6.01	653
6.02	767
6.03	699
6.04	707
6.05	716
6.06	682
6.07	693
6.08	683
6.09	720
6.1	691
6.11	707
6.12	715
6.13	698
6.14	652
6.15	697
6.16	728
6.17	711
6.18	633
6.19	684
6.2	720
6.21	682
6.22	687
6.23	679
6.24	690
6.25	668
6.26	640
6.27	637
6.28	665
6.29	692
6.3	719
6.31	725
6.32	767
6.33	756
6.34	809
6.35	804
6.36	861
6.37	842
6.38	855
6.39	886
6.4	824
6.41	850
6.42	848
6.43	801
6.44	817
6.45	806
6.46	755
6.47	743
6.48	751
6.49	721
6.5	705
6.51	660
6.52	678
6.53	620
6.54	672
6.55	635
6.56	643
6.57	632
6.58	649
6.59	649
6.6	617
6.61	631
6.62	664
6.63	605
6.64	618
6.65	622
6.66	635
6.67	621
6.68	661
6.69	625
6.7	593
6.71	608
6.72	574
6.73	635
6.74	632
6.75	615
6.76	576
6.77	605
6.78	598
6.79	579
6.8	626
6.81	601
6.82	578
6.83	605
6.84	616
6.85	670
6.86	628
6.87	581
6.88	615
6.89	564
6.9	581
6.91	615
6.92	595
6.93	600
6.94	577
6.95	604
6.96	591
6.97	581
6.98	563
6.99	604
7	567
7.01	574
7.02	590
7.03	605
7.04	636
7.05	607
7.06	626
7.07	572
7.08	587
7.09	543
7.1	557
7.11	577
7.12	535
7.13	566
7.14	549
7.15	560
7.16	550
7.17	524
7.18	537
7.19	564
7.2	485
7.21	552
7.22	574
7.23	534
7.24	537
7.25	527
7.26	550
7.27	541
7.28	561
7.29	505
7.3	535
7.31	506
7.32	557
7.33	521
7.34	511
7.35	561
7.36	541
7.37	542
7.38	514
7.39	561
7.4	509
7.41	619
7.42	499
7.43	575
7.44	503
7.45	541
7.46	539
7.47	559
7.48	554
7.49	496
7.5	569
7.51	509
7.52	489
7.53	516
7.54	507
7.55	512
7.56	522
7.57	497
7.58	501
7.59	514
7.6	527
7.61	477
7.62	473
7.63	524
7.64	470
7.65	499
7.66	513
7.67	485
7.68	507
7.69	497
7.7	536
7.71	464
7.72	495
7.73	496
7.74	496
7.75	464
7.76	465
7.77	470
7.78	490
7.79	501
7.8	486
7.81	484
7.82	505
7.83	472
7.84	536
7.85	491
7.86	468
7.87	441
7.88	476
7.89	497
7.9	522
7.91	509
7.92	491
7.93	545
7.94	543
7.95	640
7.96	595
7.97	689
7.98	651
7.99	638
8	706
8.01	742
8.02	712
8.03	698
8.04	710
8.05	710
8.06	671
8.07	668
8.08	683
8.09	685
8.1	650
8.11	626
8.12	592
8.13	536
8.14	516
8.15	472
8.16	485
8.17	465
8.18	462
8.19	493
8.2	436
8.21	472
8.22	443
8.23	447
8.24	466
8.25	430
8.26	392
8.27	474
8.28	462
8.29	421
8.3	464
8.31	427
8.32	433
8.33	448
8.34	384
8.35	399
8.36	420
8.37	403
8.38	433
8.39	420
8.4	431
8.41	433
8.42	430
8.43	427
8.44	425
8.45	424
8.46	455
8.47	411
8.48	411
8.49	422
8.5	378
8.51	418
8.52	387
8.53	402
8.54	431
8.55	412
8.56	399
8.57	389
8.58	407
8.59	444
8.6	390
8.61	402
8.62	392
8.63	424
8.64	383
8.65	378
8.66	386
8.67	400
8.68	433
8.69	430
8.7	415
8.71	398
8.72	402
8.73	390
8.74	385
8.75	384
8.76	373
8.77	368
8.78	392
8.79	399
8.8	394
8.81	413
8.82	394
8.83	401
8.84	440
8.85	409
8.86	415
8.87	407
8.88	434
8.89	387
8.9	389
8.91	426
8.92	467
8.93	432
8.94	390
8.95	398
8.96	382
8.97	377
8.98	390
8.99	361
9	351
9.01	350
9.02	374
9.03	385
9.04	363
9.05	395
9.06	394
9.07	362
9.08	350
9.09	331
9.1	339
9.11	339
9.12	353
9.13	375
9.14	352
9.15	330
9.16	331
9.17	350
9.18	332
9.19	312
9.2	371
9.21	362
9.22	328
9.23	341
9.24	346
9.25	335
9.26	373
9.27	341
9.28	344
9.29	340
9.3	343
9.31	338
9.32	303
9.33	352
9.34	312
9.35	323
9.36	340
9.37	317
9.38	345
9.39	354
9.4	332
9.41	320
9.42	328
9.43	342
9.44	351
9.45	342
9.46	340
9.47	321
9.48	327
9.49	313
9.5	323
9.51	313
9.52	302
9.53	344
9.54	294
9.55	302
9.56	312
9.57	305
9.58	337
9.59	319
9.6	305
9.61	324
9.62	323
9.63	303
9.64	323
9.65	354
9.66	330
9.67	346
9.68	300
9.69	316
9.7	319
9.71	302
9.72	304
9.73	299
9.74	301
9.75	282
9.76	254
9.77	299
9.78	336
9.79	316
9.8	295
9.81	312
9.82	324
9.83	318
9.84	310
9.85	338
9.86	292
9.87	294
9.88	264
9.89	292
9.9	297
9.91	271
9.92	275
9.93	304
9.94	280
9.95	293
9.96	328
9.97	331
9.98	268
9.99	290
10	272
10.01	267
10.02	273
10.03	289
10.04	281
10.05	284
10.06	289
10.07	288
10.08	293
10.09	310
10.1	282
10.11	285
10.12	269
10.13	269
10.14	273
10.15	270
10.16	266
10.17	293
10.18	288
10.19	291
10.2	267
10.21	267
10.22	280
10.23	254
10.24	261
10.25	283
10.26	282
10.27	273
10.28	285
10.29	247
10.3	276
10.31	262
10.32	248
10.33	283
10.34	259
10.35	263
10.36	266
10.37	280
10.38	280
10.39	301
10.4	266
10.41	261
10.42	276
10.43	289
10.44	249
10.45	269
10.46	266
10.47	252
10.48	259
10.49	246
10.5	261
10.51	264
10.52	267
10.53	266
10.54	259
10.55	244
10.56	283
10.57	235
10.58	219
10.59	259
10.6	232
10.61	259
10.62	266
10.63	239
10.64	251
10.65	246
10.66	224
10.67	270
10.68	254
10.69	258
10.7	244
10.71	254
10.72	237
10.73	232
10.74	238
10.75	205
10.76	224
10.77	259
10.78	230
10.79	255
10.8	257
10.81	223
10.82	265
10.83	238
10.84	258
10.85	262
10.86	236
10.87	250
10.88	249
10.89	232
10.9	234
10.91	252
10.92	235
10.93	244
10.94	233
10.95	247
10.96	212
10.97	225
10.98	210
10.99	246
11	228
11.01	228
11.02	272
11.03	198
11.04	209
11.05	232
11.06	247
11.07	237
11.08	221
11.09	211
11.1	216
11.11	199
11.12	242
11.13	203
11.14	210
11.15	210
11.16	204
11.17	217
11.18	216
11.19	194
11.2	236
11.21	175
11.22	203
11.23	226
11.24	187
11.25	211
11.26	204
11.27	194
11.28	208
11.29	221
11.3	218
11.31	214
11.32	203
11.33	197
11.34	201
11.35	186
11.36	232
11.37	208
11.38	209
11.39	199
11.4	187
11.41	165
11.42	216
11.43	204
11.44	200
11.45	213
11.46	193
11.47	199
11.48	180
11.49	194
11.5	197
11.51	191
11.52	198
11.53	188
11.54	201
11.55	209
11.56	187
11.57	180
11.58	165
11.59	179
11.6	192
11.61	195
11.62	207
11.63	197
11.64	167
11.65	170
11.66	190
11.67	189
11.68	171
11.69	193
11.7	195
11.71	177
11.72	200
11.73	197
11.74	171
11.75	180
11.76	185
11.77	184
11.78	208
11.79	179
11.8	165
11.81	160
11.82	173
11.83	178
11.84	185
11.85	173
11.86	177
11.87	170
11.88	178
11.89	168
11.9	167
11.91	148
11.92	176
11.93	142
11.94	155
11.95	191
11.96	152
11.97	198
11.98	151
11.99	185
12	180
12.01	137
12.02	154
12.03	149
12.04	160
12.05	189
12.06	163
12.07	173
12.08	180
12.09	185
12.1	171
12.11	175
12.12	166
12.13	167
12.14	182
12.15	148
12.16	174
12.17	147
12.18	169
12.19	148
12.2	159
12.21	158
12.22	149
12.23	143
12.24	154
12.25	155
12.26	152
12.27	147
12.28	154
12.29	200
12.3	160
12.31	179
12.32	150
12.33	139
12.34	141
12.35	168
12.36	135
12.37	155
12.38	159
12.39	145
12.4	137
12.41	147
12.42	159
12.43	145
12.44	162
12.45	154
12.46	137
12.47	147
12.48	150
12.49	151
12.5	142
12.51	132
12.52	162
12.53	143
12.54	146
12.55	164
12.56	149
12.57	145
12.58	166
12.59	162
12.6	147
12.61	144
12.62	153
12.63	147
12.64	147
12.65	153
12.66	152
12.67	126
12.68	144
12.69	140
12.7	161
12.71	134
12.72	141
12.73	135
12.74	136
12.75	152
12.76	118
12.77	128
12.78	142
12.79	111
12.8	135
12.81	139
12.82	145
12.83	128
12.84	120
12.85	123
12.86	148
12.87	124
12.88	135
12.89	128
12.9	131
12.91	112
12.92	130
12.93	115
12.94	117
12.95	160
12.96	114
12.97	121
12.98	139
12.99	111
13	119
13.01	125
13.02	128
13.03	116
13.04	100
13.05	151
13.06	122
13.07	109
13.08	116
13.09	114
13.1	126
13.11	117
13.12	119
13.13	105
13.14	131
13.15	99
13.16	97
13.17	120
13.18	115
13.19	104
13.2	114
13.21	107
13.22	110
13.23	108
13.24	118
13.25	114
13.26	97
13.27	116
13.28	116
13.29	131
13.3	111
13.31	115
13.32	114
13.33	108
13.34	114
13.35	106
13.36	113
13.37	109
13.38	124
13.39	108
13.4	87
13.41	121
13.42	109
13.43	109
13.44	110
13.45	104
13.46	96
13.47	100
13.48	111
13.49	110
13.5	111
13.51	110
13.52	94
13.53	97
13.54	100
13.55	97
13.56	101
13.57	104
13.58	101
13.59	107
13.6	100
13.61	82
13.62	103
13.63	93
13.64	98
13.65	107
13.66	100
13.67	88
13.68	101
13.69	117
13.7	112
13.71	92
13.72	115
13.73	90
13.74	107
13.75	119
13.76	89
13.77	105
13.78	94
13.79	98
13.8	95
13.81	103
13.82	87
13.83	91
13.84	101
13.85	86
13.86	100
13.87	93
13.88	106
13.89	77
13.9	80
13.91	100
13.92	85
13.93	88
13.94	81
13.95	108
13.96	84
13.97	83
13.98	75
13.99	88
14	70
14.01	99
14.02	89
14.03	70
14.04	68
14.05	86
14.06	76
14.07	92
14.08	80
14.09	99
14.1	84
14.11	86
14.12	63
14.13	73
14.14	78
14.15	79
14.16	82
14.17	72
14.18	62
14.19	85
14.2	86
14.21	67
14.22	67
14.23	69
14.24	74
14.25	81
14.26	78
14.27	74
14.28	81
14.29	70
14.3	85
14.31	82
14.32	93
14.33	57
14.34	70
14.35	81
14.36	86
14.37	88
14.38	71
14.39	80
14.4	79
14.41	77
14.42	75
14.43	80
14.44	83
14.45	81
14.46	53
14.47	64
14.48	64
14.49	73
14.5	73
14.51	82
14.52	80
14.53	79
14.54	80
14.55	69
14.56	71
14.57	59
14.58	63
14.59	83
14.6	73
14.61	73
14.62	82
14.63	81
14.64	60
14.65	68
14.66	64
14.67	79
14.68	55
14.69	77
14.7	67
14.71	63
14.72	56
14.73	73
14.74	84
14.75	46
14.76	53
14.77	58
14.78	52
14.79	58
14.8	77
14.81	63
14.82	49
14.83	59
14.84	68
14.85	68
14.86	67
14.87	62
14.88	66
14.89	55
14.9	66
14.91	58
14.92	61
14.93	58
14.94	46
14.95	49
14.96	55
14.97	51
14.98	54
14.99	57
15	56
15.01	56
15.02	53
15.03	54
15.04	45
15.05	52
15.06	62
15.07	55
15.08	53
15.09	57
15.1	61
15.11	56
15.12	56
15.13	60
15.14	59
15.15	67
15.16	63
15.17	53
15.18	46
15.19	62
15.2	63
15.21	49
15.22	59
15.23	51
15.24	46
15.25	51
15.26	45
15.27	52
15.28	50
15.29	47
15.3	54
15.31	52
15.32	55
15.33	57
15.34	62
15.35	60
15.36	55
15.37	45
15.38	51
15.39	60
15.4	56
15.41	40
15.42	55
15.43	58
15.44	47
15.45	42
15.46	32
15.47	59
15.48	48
15.49	41
15.5	47
15.51	42
15.52	63
15.53	55
15.54	49
15.55	53
15.56	44
15.57	33
15.58	55
15.59	53
15.6	41
15.61	46
15.62	53
15.63	47
15.64	44
15.65	43
15.66	46
15.67	41
15.68	35
15.69	48
15.7	47
15.71	43
15.72	42
15.73	37
15.74	40
15.75	37
15.76	42
15.77	41
15.78	54
15.79	61
15.8	36
15.81	41
15.82	31
15.83	33
15.84	40
15.85	41
15.86	38
15.87	39
15.88	39
15.89	49
15.9	48
15.91	40
15.92	36
15.93	39
15.94	31
15.95	38
15.96	38
15.97	29
15.98	38
15.99	53
16	41
16.01	37
16.02	31
16.03	42
16.04	48
16.05	34
16.06	30
16.07	47
16.08	42
16.09	45
16.1	37
16.11	37
16.12	35
16.13	40
16.14	31
16.15	45
16.16	51
16.17	30
16.18	37
16.19	33
16.2	28
16.21	34
16.22	27
16.23	39
16.24	32
16.25	26
16.26	21
16.27	34
16.28	30
16.29	30
16.3	39
16.31	41
16.32	33
16.33	28
16.34	43
16.35	33
16.36	26
16.37	24
16.38	42
16.39	36
16.4	34
16.41	44
16.42	38
16.43	38
16.44	37
16.45	34
16.46	35
16.47	26
16.48	32
16.49	26
16.5	32
16.51	30
16.52	34
16.53	20
16.54	27
16.55	33
16.56	25
16.57	37
16.58	26
16.59	29
16.6	25
16.61	32
16.62	27
16.63	37
16.64	32
16.65	29
16.66	29
16.67	31
16.68	32
16.69	25
16.7	26
16.71	33
16.72	22
16.73	21
16.74	21
16.75	39
16.76	17
16.77	29
16.78	18
16.79	21
16.8	32
16.81	21
16.82	26
16.83	18
16.84	22
16.85	17
16.86	22
16.87	32
16.88	26
16.89	26
16.9	29
16.91	26
16.92	29
16.93	25
16.94	22
16.95	23
16.96	23
16.97	14
16.98	19
16.99	23
17	27
17.01	18
17.02	18
17.03	18
17.04	21
17.05	29
17.06	14
17.07	17
17.08	30
17.09	16
17.1	15
17.11	16
17.12	16
17.13	22
17.14	24
17.15	17
17.16	17
17.17	22
17.18	21
17.19	19
17.2	18
17.21	15
17.22	22
17.23	26
17.24	19
17.25	17
17.26	15
17.27	16
17.28	14
17.29	9
17.3	19
17.31	20
17.32	26
17.33	20
17.34	24
17.35	22
17.36	12
17.37	17
17.38	15
17.39	13
17.4	17
17.41	19
17.42	17
17.43	20
17.44	11
17.45	20
17.46	17
17.47	18
17.48	14
17.49	8
17.5	13
17.51	18
17.52	12
17.53	15
17.54	14
17.55	22
17.56	20
17.57	15
17.58	11
17.59	11
17.6	10
17.61	13
17.62	11
17.63	22
17.64	12
17.65	20
17.66	12
17.67	14
17.68	14
17.69	17
17.7	13
17.71	12
17.72	16
17.73	18
17.74	17
17.75	13
17.76	12
17.77	11
17.78	19
17.79	16
17.8	8
17.81	11
17.82	7
17.83	14
17.84	22
17.85	11
17.86	10
17.87	18
17.88	10
17.89	12
17.9	12
17.91	15
17.92	21
17.93	10
17.94	7
17.95	9
17.96	13
17.97	9
17.98	15
17.99	9
18	10
18.01	6
18.02	15
18.03	9
18.04	11
18.05	11
18.06	15
18.07	14
18.08	9
18.09	14
18.1	11
18.11	6
18.12	15
18.13	8
18.14	9
18.15	8
18.16	7
18.17	17
18.18	9
18.19	10
18.2	6
18.21	11
18.22	7
18.23	10
18.24	5
18.25	8
18.26	11
18.27	19
18.28	8
18.29	9
18.3	12
18.31	13
18.32	4
18.33	8
18.34	10
18.35	7
18.36	7
18.37	8
18.38	7
18.39	5
18.4	4
18.41	11
18.42	9
18.43	8
18.44	12
18.45	5
18.46	6
18.47	10
18.48	6
18.49	11
18.5	8
18.51	7
18.52	11
18.53	7
18.54	11
18.55	8
18.56	6
18.57	6
18.58	9
18.59	5
18.6	7
18.61	5
18.62	9
18.63	9
18.64	6
18.65	6
18.66	10
18.67	3
18.68	5
18.69	6
18.7	5
18.71	5
18.72	8
18.73	7
18.74	3
18.75	6
18.76	5
18.77	6
18.78	7
18.79	5
18.8	3
18.81	8
18.82	2
18.83	2
18.84	6
18.85	5
18.86	9
18.87	7
18.88	5
18.89	3
18.9	2
18.91	5
18.92	3
18.93	6
18.94	5
18.95	5
18.96	6
18.97	1
18.98	5
18.99	3
19	1
19.01	7
19.02	6
19.03	3
19.04	8
19.05	5
19.06	3
19.07	6
19.08	8
19.09	4
19.1	5
19.11	3
19.12	1
19.13	2
19.14	5
19.15	3
19.16	5
19.17	2
19.18	1
19.19	6
19.2	5
19.21	6
19.22	1
19.23	2
19.24	5
19.25	2
19.26	4
19.27	3
19.28	7
19.29	4
19.3	8
19.31	2
19.32	3
19.33	1
19.34	2
19.35	3
19.36	3
19.37	2
19.38	3
19.39	1
19.4	2
19.41	3
19.42	5
19.43	5
19.44	3
19.45	2
19.46	4
19.47	1
19.48	2
19.49	3
19.5	0
19.51	5
19.52	2
19.53	0
19.54	4
19.55	2
19.56	3
19.57	1
19.58	3
19.59	3
19.6	2
19.61	0
19.62	3
19.63	1
19.64	1
19.65	3
19.66	3
19.67	1
19.68	2
19.69	1
19.7	0
19.71	1
19.72	3
19.73	0
19.74	2
19.75	0
19.76	2
19.77	0
19.78	0
19.79	0
19.8	0
19.81	0
19.82	0
19.83	1
19.84	1
19.85	1
19.86	0
19.87	2
19.88	2
19.89	2
19.9	0
19.91	2
19.92	1
19.93	0
19.94	0
19.95	1
19.96	0
19.97	0
19.98	0
19.99	0
[truncated: 2,096 more rows]
