# Supplementary material for: Cretaceous dinosaur bone contains recent organic material and provides an environment conducive to microbial communities
Source: eLife. 2019 Jun 18;8:e46205. doi: 10.7554/eLife.46205 (PMC6581507; doi:10.7554/eLife.46205)
Supplement: Source data 1. [file elife-46205-data1.zip › Raw data files/16S rRNA amplicon sequencing/arare_max620000/alpha_div_collated/observed_otus.txt]

	sequences per sample	iteration	1B5g1	1BEDTA2	1M1	1S1	1M2	1B5g2	1BEDTA1	1S2
alpha_rarefaction_10_0.txt	10	0	8.0	7.0	9.0	3.0	8.0	9.0	9.0	4.0
alpha_rarefaction_10_1.txt	10	1	9.0	6.0	6.0	6.0	7.0	9.0	6.0	4.0
alpha_rarefaction_10_2.txt	10	2	6.0	8.0	6.0	9.0	7.0	9.0	10.0	8.0
alpha_rarefaction_10_3.txt	10	3	7.0	6.0	8.0	6.0	8.0	7.0	8.0	6.0
alpha_rarefaction_10_4.txt	10	4	7.0	7.0	7.0	3.0	7.0	7.0	6.0	5.0
alpha_rarefaction_10_5.txt	10	5	8.0	7.0	7.0	5.0	6.0	8.0	6.0	4.0
alpha_rarefaction_10_6.txt	10	6	9.0	6.0	6.0	7.0	7.0	8.0	7.0	6.0
alpha_rarefaction_10_7.txt	10	7	6.0	7.0	8.0	7.0	8.0	9.0	5.0	7.0
alpha_rarefaction_10_8.txt	10	8	4.0	6.0	9.0	5.0	4.0	8.0	6.0	9.0
alpha_rarefaction_10_9.txt	10	9	8.0	8.0	10.0	5.0	6.0	6.0	7.0	5.0
alpha_rarefaction_62009_0.txt	62009	0	1205.0	1218.0	1145.0	873.0	856.0	1021.0	1218.0	657.0
alpha_rarefaction_62009_1.txt	62009	1	1161.0	1224.0	1146.0	858.0	797.0	1043.0	1211.0	673.0
alpha_rarefaction_62009_2.txt	62009	2	1179.0	1213.0	1208.0	877.0	799.0	1110.0	1251.0	670.0
alpha_rarefaction_62009_3.txt	62009	3	1165.0	1215.0	1187.0	878.0	844.0	1018.0	1254.0	651.0
alpha_rarefaction_62009_4.txt	62009	4	1183.0	1216.0	1107.0	885.0	863.0	1069.0	1205.0	638.0
alpha_rarefaction_62009_5.txt	62009	5	1163.0	1229.0	1139.0	883.0	829.0	1090.0	1224.0	657.0
alpha_rarefaction_62009_6.txt	62009	6	1190.0	1210.0	1178.0	861.0	826.0	1018.0	1182.0	661.0
alpha_rarefaction_62009_7.txt	62009	7	1163.0	1218.0	1186.0	857.0	837.0	1045.0	1261.0	647.0
alpha_rarefaction_62009_8.txt	62009	8	1196.0	1250.0	1197.0	874.0	803.0	1036.0	1218.0	639.0
alpha_rarefaction_62009_9.txt	62009	9	1206.0	1193.0	1187.0	837.0	847.0	1053.0	1224.0	677.0
alpha_rarefaction_124008_0.txt	124008	0	1728.0	1812.0	1773.0	1281.0	1289.0	1570.0	1892.0	1004.0
alpha_rarefaction_124008_1.txt	124008	1	1770.0	1804.0	1701.0	1246.0	1225.0	1589.0	1863.0	999.0
alpha_rarefaction_124008_2.txt	124008	2	1754.0	1780.0	1751.0	1253.0	1240.0	1600.0	1799.0	993.0
alpha_rarefaction_124008_3.txt	124008	3	1705.0	1801.0	1758.0	1257.0	1249.0	1589.0	1886.0	1035.0
alpha_rarefaction_124008_4.txt	124008	4	1746.0	1834.0	1657.0	1214.0	1257.0	1588.0	1883.0	994.0
alpha_rarefaction_124008_5.txt	124008	5	1766.0	1849.0	1756.0	1255.0	1272.0	1578.0	1852.0	990.0
alpha_rarefaction_124008_6.txt	124008	6	1748.0	1839.0	1751.0	1285.0	1256.0	1636.0	1810.0	991.0
alpha_rarefaction_124008_7.txt	124008	7	1753.0	1834.0	1735.0	1262.0	1266.0	1631.0	1827.0	990.0
alpha_rarefaction_124008_8.txt	124008	8	1768.0	1791.0	1727.0	1230.0	1280.0	1629.0	1879.0	1011.0
alpha_rarefaction_124008_9.txt	124008	9	1800.0	1823.0	1744.0	1232.0	1279.0	1614.0	1860.0	959.0
alpha_rarefaction_186007_0.txt	186007	0	2226.0	2297.0	2233.0	1538.0	1598.0	2011.0	2323.0	1346.0
alpha_rarefaction_186007_1.txt	186007	1	2238.0	2365.0	2263.0	1573.0	1614.0	1989.0	2327.0	1316.0
alpha_rarefaction_186007_2.txt	186007	2	2225.0	2332.0	2174.0	1544.0	1659.0	2060.0	2380.0	1318.0
alpha_rarefaction_186007_3.txt	186007	3	2219.0	2307.0	2177.0	1571.0	1623.0	2080.0	2349.0	1320.0
alpha_rarefaction_186007_4.txt	186007	4	2245.0	2377.0	2168.0	1577.0	1653.0	2031.0	2325.0	1291.0
alpha_rarefaction_186007_5.txt	186007	5	2215.0	2304.0	2183.0	1595.0	1618.0	2073.0	2345.0	1273.0
alpha_rarefaction_186007_6.txt	186007	6	2268.0	2289.0	2169.0	1561.0	1632.0	2020.0	2365.0	1280.0
alpha_rarefaction_186007_7.txt	186007	7	2245.0	2312.0	2177.0	1533.0	1592.0	1987.0	2390.0	1274.0
alpha_rarefaction_186007_8.txt	186007	8	2275.0	2340.0	2234.0	1613.0	1619.0	2000.0	2361.0	1274.0
alpha_rarefaction_186007_9.txt	186007	9	2234.0	2331.0	2180.0	1590.0	1620.0	2051.0	2356.0	1310.0
alpha_rarefaction_248006_0.txt	248006	0	2725.0	2764.0	2633.0	1885.0	1896.0	2427.0	2762.0	1567.0
alpha_rarefaction_248006_1.txt	248006	1	2612.0	2729.0	2615.0	1840.0	1985.0	2402.0	2798.0	1596.0
alpha_rarefaction_248006_2.txt	248006	2	2676.0	2724.0	2670.0	1813.0	1946.0	2435.0	2792.0	1547.0
alpha_rarefaction_248006_3.txt	248006	3	2678.0	2759.0	2542.0	1909.0	1980.0	2375.0	2801.0	1540.0
alpha_rarefaction_248006_4.txt	248006	4	2630.0	2751.0	2613.0	1865.0	1938.0	2452.0	2782.0	1603.0
alpha_rarefaction_248006_5.txt	248006	5	2736.0	2731.0	2667.0	1878.0	1974.0	2413.0	2736.0	1609.0
alpha_rarefaction_248006_6.txt	248006	6	2673.0	2758.0	2614.0	1850.0	1918.0	2413.0	2743.0	1615.0
alpha_rarefaction_248006_7.txt	248006	7	2659.0	2802.0	2619.0	1865.0	1925.0	2443.0	2771.0	1576.0
alpha_rarefaction_248006_8.txt	248006	8	2584.0	2833.0	2640.0	1882.0	1960.0	2440.0	2784.0	1563.0
alpha_rarefaction_248006_9.txt	248006	9	2640.0	2700.0	2598.0	1878.0	1922.0	2396.0	2824.0	1562.0
alpha_rarefaction_310005_0.txt	310005	0	3029.0	3130.0	2968.0	2100.0	2244.0	2772.0	3176.0	1788.0
alpha_rarefaction_310005_1.txt	310005	1	3031.0	3209.0	3016.0	2122.0	2211.0	2743.0	3241.0	1792.0
alpha_rarefaction_310005_2.txt	310005	2	3042.0	3229.0	3017.0	2142.0	2178.0	2782.0	3218.0	1878.0
alpha_rarefaction_310005_3.txt	310005	3	3033.0	3117.0	2988.0	2169.0	2179.0	2698.0	3215.0	1794.0
alpha_rarefaction_310005_4.txt	310005	4	2989.0	3121.0	3014.0	2114.0	2261.0	2792.0	3191.0	1825.0
alpha_rarefaction_310005_5.txt	310005	5	2951.0	3140.0	2977.0	2082.0	2207.0	2783.0	3257.0	1849.0
alpha_rarefaction_310005_6.txt	310005	6	3062.0	3152.0	3047.0	2134.0	2214.0	2739.0	3248.0	1778.0
alpha_rarefaction_310005_7.txt	310005	7	3022.0	3153.0	2997.0	2139.0	2197.0	2782.0	3201.0	1814.0
alpha_rarefaction_310005_8.txt	310005	8	3017.0	3178.0	2970.0	2131.0	2208.0	2796.0	3168.0	1810.0
alpha_rarefaction_310005_9.txt	310005	9	2994.0	3185.0	3017.0	2119.0	2241.0	2763.0	3202.0	1802.0
alpha_rarefaction_372004_0.txt	372004	0	3392.0	3537.0	3354.0	2407.0	2475.0	3052.0	3544.0	2074.0
alpha_rarefaction_372004_1.txt	372004	1	3358.0	3496.0	3410.0	2331.0	2415.0	3063.0	3549.0	2086.0
alpha_rarefaction_372004_2.txt	372004	2	3371.0	3532.0	3362.0	2349.0	2435.0	3050.0	3613.0	2050.0
alpha_rarefaction_372004_3.txt	372004	3	3380.0	3465.0	3356.0	2377.0	2465.0	3077.0	3543.0	2078.0
alpha_rarefaction_372004_4.txt	372004	4	3316.0	3529.0	3315.0	2380.0	2493.0	3075.0	3569.0	2001.0
alpha_rarefaction_372004_5.txt	372004	5	3374.0	3475.0	3360.0	2370.0	2419.0	3103.0	3564.0	2061.0
alpha_rarefaction_372004_6.txt	372004	6	3354.0	3554.0	3357.0	2327.0	2447.0	3098.0	3557.0	2085.0
alpha_rarefaction_372004_7.txt	372004	7	3351.0	3507.0	3416.0	2449.0	2436.0	3062.0	3640.0	2028.0
alpha_rarefaction_372004_8.txt	372004	8	3367.0	3514.0	3311.0	2373.0	2509.0	3070.0	3591.0	2062.0
alpha_rarefaction_372004_9.txt	372004	9	3419.0	3558.0	3299.0	2411.0	2465.0	3103.0	3582.0	2061.0
alpha_rarefaction_434003_0.txt	434003	0	3612.0	3894.0	3710.0	2595.0	2717.0	3373.0	3894.0	2280.0
alpha_rarefaction_434003_1.txt	434003	1	3711.0	3822.0	3624.0	2591.0	2683.0	3377.0	3951.0	2291.0
alpha_rarefaction_434003_2.txt	434003	2	3759.0	3875.0	3652.0	2629.0	2691.0	3356.0	3908.0	2275.0
alpha_rarefaction_434003_3.txt	434003	3	3669.0	3797.0	3664.0	2622.0	2659.0	3365.0	3981.0	2295.0
alpha_rarefaction_434003_4.txt	434003	4	3748.0	3795.0	3667.0	2636.0	2700.0	3447.0	3919.0	2278.0
alpha_rarefaction_434003_5.txt	434003	5	3654.0	3859.0	3668.0	2625.0	2664.0	3377.0	3950.0	2345.0
alpha_rarefaction_434003_6.txt	434003	6	3686.0	3866.0	3730.0	2626.0	2671.0	3331.0	3866.0	2297.0
alpha_rarefaction_434003_7.txt	434003	7	3700.0	3836.0	3641.0	2645.0	2702.0	3366.0	4021.0	2263.0
alpha_rarefaction_434003_8.txt	434003	8	3705.0	3921.0	3674.0	2649.0	2686.0	3358.0	3912.0	2291.0
alpha_rarefaction_434003_9.txt	434003	9	3720.0	3836.0	3649.0	2627.0	2710.0	3395.0	3976.0	2318.0
alpha_rarefaction_496002_0.txt	496002	0	3992.0	4235.0	4020.0	2840.0	2978.0	3645.0	4275.0	2509.0
alpha_rarefaction_496002_1.txt	496002	1	4003.0	4138.0	4005.0	2839.0	2937.0	3700.0	4242.0	2511.0
alpha_rarefaction_496002_2.txt	496002	2	3975.0	4146.0	4009.0	2822.0	2945.0	3659.0	4204.0	2479.0
alpha_rarefaction_496002_3.txt	496002	3	3994.0	4182.0	4007.0	2852.0	2954.0	3687.0	4269.0	2510.0
alpha_rarefaction_496002_4.txt	496002	4	4081.0	4183.0	3928.0	2864.0	2917.0	3649.0	4206.0	2487.0
alpha_rarefaction_496002_5.txt	496002	5	4054.0	4144.0	3986.0	2833.0	2941.0	3614.0	4259.0	2517.0
alpha_rarefaction_496002_6.txt	496002	6	4011.0	4170.0	3888.0	2853.0	2933.0	3696.0	4221.0	2483.0
alpha_rarefaction_496002_7.txt	496002	7	4021.0	4259.0	4022.0	2819.0	2990.0	3624.0	4278.0	2482.0
alpha_rarefaction_496002_8.txt	496002	8	3978.0	4145.0	3979.0	2910.0	2932.0	3662.0	4306.0	2496.0
alpha_rarefaction_496002_9.txt	496002	9	4016.0	4180.0	4007.0	2844.0	2901.0	3671.0	4260.0	2482.0
alpha_rarefaction_558001_0.txt	558001	0	4261.0	4473.0	4239.0	3079.0	3111.0	3918.0	4559.0	2714.0
alpha_rarefaction_558001_1.txt	558001	1	4219.0	4491.0	4224.0	3073.0	3172.0	3934.0	4565.0	2720.0
alpha_rarefaction_558001_2.txt	558001	2	4269.0	4485.0	4302.0	3101.0	3190.0	3946.0	4528.0	2706.0
alpha_rarefaction_558001_3.txt	558001	3	4315.0	4461.0	4298.0	3104.0	3192.0	3933.0	4548.0	2724.0
alpha_rarefaction_558001_4.txt	558001	4	4300.0	4489.0	4273.0	3049.0	3134.0	3954.0	4566.0	2701.0
alpha_rarefaction_558001_5.txt	558001	5	4268.0	4471.0	4264.0	3137.0	3155.0	3823.0	4564.0	2721.0
alpha_rarefaction_558001_6.txt	558001	6	4317.0	4512.0	4272.0	3034.0	3160.0	3911.0	4590.0	2713.0
alpha_rarefaction_558001_7.txt	558001	7	4302.0	4477.0	4227.0	3095.0	3151.0	3897.0	4525.0	2737.0
alpha_rarefaction_558001_8.txt	558001	8	4254.0	4475.0	4268.0	3057.0	3116.0	3935.0	4559.0	2733.0
alpha_rarefaction_558001_9.txt	558001	9	4311.0	4439.0	4275.0	3073.0	3177.0	3929.0	4563.0	2692.0
alpha_rarefaction_620000_0.txt	620000	0	4606.0	4764.0	4583.0	3295.0	3391.0	4172.0	4896.0	2923.0
alpha_rarefaction_620000_1.txt	620000	1	4583.0	4754.0	4517.0	3302.0	3362.0	4183.0	4848.0	2917.0
alpha_rarefaction_620000_2.txt	620000	2	4625.0	4765.0	4594.0	3316.0	3349.0	4179.0	4867.0	2917.0
alpha_rarefaction_620000_3.txt	620000	3	4579.0	4709.0	4576.0	3286.0	3391.0	4158.0	4858.0	2916.0
alpha_rarefaction_620000_4.txt	620000	4	4571.0	4746.0	4623.0	3299.0	3362.0	4122.0	4934.0	2918.0
alpha_rarefaction_620000_5.txt	620000	5	4564.0	4759.0	4543.0	3294.0	3427.0	4176.0	4897.0	2919.0
alpha_rarefaction_620000_6.txt	620000	6	4558.0	4781.0	4609.0	3280.0	3340.0	4179.0	4885.0	2922.0
alpha_rarefaction_620000_7.txt	620000	7	4556.0	4738.0	4522.0	3274.0	3374.0	4177.0	4858.0	2918.0
alpha_rarefaction_620000_8.txt	620000	8	4565.0	4725.0	4543.0	3311.0	3411.0	4152.0	4851.0	2910.0
alpha_rarefaction_620000_9.txt	620000	9	4588.0	4792.0	4569.0	3277.0	3370.0	4166.0	4861.0	2914.0
