# Supplementary material for: Cretaceous dinosaur bone contains recent organic material and provides an environment conducive to microbial communities
Source: eLife. 2019 Jun 18;8:e46205. doi: 10.7554/eLife.46205 (PMC6581507; doi:10.7554/eLife.46205)
Supplement: Source data 1. [file elife-46205-data1.zip › Raw data files/16S rRNA amplicon sequencing/arare_max620000/alpha_div_collated/PD_whole_tree.txt]

	sequences per sample	iteration	1B5g1	1BEDTA2	1M1	1S1	1M2	1B5g2	1BEDTA1	1S2
alpha_rarefaction_10_0.txt	10	0	1.175	1.80098	1.23659	0.13946	0.90243	1.95075	1.82141	0.33435
alpha_rarefaction_10_1.txt	10	1	1.40611	0.63304	0.84016	0.81442	1.05228	1.97907	0.84778	0.25434
alpha_rarefaction_10_2.txt	10	2	0.57754	1.7244	0.67926	1.3472	0.79038	1.14236	1.24477	1.53145
alpha_rarefaction_10_3.txt	10	3	1.12918	1.01344	0.63628	0.59976	0.49776	1.4335	1.13296	1.1335
alpha_rarefaction_10_4.txt	10	4	1.10064	1.47251	0.71839	0.14108	1.00524	1.72754	0.8171	0.3062
alpha_rarefaction_10_5.txt	10	5	1.53273	1.5818	1.23972	0.66698	0.5721	1.65381	0.62728	0.21726
alpha_rarefaction_10_6.txt	10	6	2.07827	1.39846	1.01568	1.05399	0.65183	1.50805	1.11437	0.74928
alpha_rarefaction_10_7.txt	10	7	1.09961	1.16664	1.25663	1.00132	0.83102	1.45156	0.88511	1.21468
alpha_rarefaction_10_8.txt	10	8	1.2053	1.56704	1.15589	0.55336	0.15815	2.23023	0.85215	1.31472
alpha_rarefaction_10_9.txt	10	9	1.19332	1.20048	1.47996	0.23577	0.57218	0.92945	1.40021	0.54837
alpha_rarefaction_62009_0.txt	62009	0	66.59929	73.23432	63.92521	52.92905	48.43694	61.82479	71.74861	44.45193
alpha_rarefaction_62009_1.txt	62009	1	66.10283	74.58111	63.84502	53.4841	47.65458	62.14905	71.45827	44.93729
alpha_rarefaction_62009_2.txt	62009	2	66.06977	72.85058	68.23373	52.63778	48.18039	64.86267	74.11573	44.81259
alpha_rarefaction_62009_3.txt	62009	3	64.87741	72.35418	64.92469	54.46973	49.42997	61.52129	72.86177	44.23457
alpha_rarefaction_62009_4.txt	62009	4	68.02274	71.39856	63.93231	53.34463	49.97576	61.99924	72.05254	44.01166
alpha_rarefaction_62009_5.txt	62009	5	67.24973	71.77885	65.48269	55.46504	48.42618	64.23316	71.73776	44.9471
alpha_rarefaction_62009_6.txt	62009	6	67.85911	71.20412	67.92347	53.00771	48.68275	61.06214	69.95406	44.80847
alpha_rarefaction_62009_7.txt	62009	7	64.70018	73.41525	66.23423	52.35731	49.36478	61.79415	72.5359	43.28266
alpha_rarefaction_62009_8.txt	62009	8	66.65199	74.77197	64.38281	53.85262	47.57249	61.34995	70.87126	42.63871
alpha_rarefaction_62009_9.txt	62009	9	68.37522	70.92225	66.39573	52.77115	50.83042	62.57172	71.82793	44.96542
alpha_rarefaction_124008_0.txt	124008	0	85.35472	93.05873	84.41244	64.71188	63.66478	79.9551	93.05926	54.73502
alpha_rarefaction_124008_1.txt	124008	1	85.54959	91.95093	82.32085	64.24775	60.71132	80.23014	93.75017	53.2432
alpha_rarefaction_124008_2.txt	124008	2	85.68795	94.32087	83.32657	63.42934	61.52133	82.46628	91.7359	55.0768
alpha_rarefaction_124008_3.txt	124008	3	82.18163	93.19083	84.5988	64.61697	62.19018	79.4894	94.05798	56.80941
alpha_rarefaction_124008_4.txt	124008	4	86.62013	95.48151	81.92636	64.33255	62.66788	80.33591	96.42082	54.32676
alpha_rarefaction_124008_5.txt	124008	5	85.54522	93.66634	84.18382	63.9159	64.34017	80.03026	93.88072	55.15948
alpha_rarefaction_124008_6.txt	124008	6	85.62115	93.97002	82.09928	66.05827	62.64609	83.76189	92.65189	53.59425
alpha_rarefaction_124008_7.txt	124008	7	84.4292	93.07138	84.46097	65.41022	64.23546	81.77907	94.05764	55.00405
alpha_rarefaction_124008_8.txt	124008	8	85.08641	94.58468	83.99946	63.23355	63.84736	82.0665	95.17791	56.88277
alpha_rarefaction_124008_9.txt	124008	9	86.54215	93.06781	82.74614	63.5999	67.51477	82.44107	94.32745	53.2245
alpha_rarefaction_186007_0.txt	186007	0	100.9032	108.87336	98.76857	71.00031	72.30053	93.24702	107.18444	63.70265
alpha_rarefaction_186007_1.txt	186007	1	101.55113	112.71269	98.98331	72.64102	73.05506	92.14944	108.22247	64.16333
alpha_rarefaction_186007_2.txt	186007	2	98.31275	109.57923	96.46255	71.93388	74.63068	94.5744	107.99891	62.74253
alpha_rarefaction_186007_3.txt	186007	3	99.55697	111.024	96.67363	73.1626	72.17116	96.94714	108.71963	62.50364
alpha_rarefaction_186007_4.txt	186007	4	99.90859	112.81935	96.40237	71.95745	73.26606	94.56805	109.62399	62.82284
alpha_rarefaction_186007_5.txt	186007	5	101.284	111.71765	96.39111	73.14448	72.98293	95.23757	109.71955	60.73522
alpha_rarefaction_186007_6.txt	186007	6	100.58346	108.74391	96.74145	71.4939	71.86581	94.0237	108.38522	62.94351
alpha_rarefaction_186007_7.txt	186007	7	101.13867	110.41101	96.53491	71.90257	73.05685	93.55824	109.30205	61.6303
alpha_rarefaction_186007_8.txt	186007	8	101.5126	112.74306	94.93569	74.01995	75.9308	93.75885	110.33666	62.94981
alpha_rarefaction_186007_9.txt	186007	9	100.16627	110.45953	94.51767	71.92247	73.34965	97.26344	108.2015	61.91136
alpha_rarefaction_248006_0.txt	248006	0	113.80445	121.83331	107.65354	78.61744	83.29199	108.39863	123.01861	68.84211
alpha_rarefaction_248006_1.txt	248006	1	111.11848	123.65056	108.17186	78.90033	83.14559	105.34581	122.13323	70.84259
alpha_rarefaction_248006_2.txt	248006	2	112.26567	120.35456	108.92916	78.15336	80.98367	105.50525	121.35637	69.72826
alpha_rarefaction_248006_3.txt	248006	3	113.44449	123.91262	105.4442	81.11244	82.86662	105.20932	120.53467	69.35222
alpha_rarefaction_248006_4.txt	248006	4	115.03422	123.06085	106.0404	80.36319	81.32653	107.6993	122.2616	71.38298
alpha_rarefaction_248006_5.txt	248006	5	113.97612	122.63044	111.29216	78.21533	85.29852	106.45217	121.9646	70.2067
alpha_rarefaction_248006_6.txt	248006	6	112.20488	123.22829	107.64529	79.70914	78.57857	106.72072	121.67059	71.39706
alpha_rarefaction_248006_7.txt	248006	7	114.15739	123.59731	107.10834	77.83799	84.10512	107.62368	120.43245	70.44943
alpha_rarefaction_248006_8.txt	248006	8	109.44323	127.53756	109.21235	80.00073	80.43496	106.94902	121.63084	70.62762
alpha_rarefaction_248006_9.txt	248006	9	110.42783	121.46308	105.69912	79.15772	82.44835	104.56739	124.36693	70.81712
alpha_rarefaction_310005_0.txt	310005	0	123.28052	134.81411	115.39388	84.16901	88.47725	114.907	133.14523	75.42154
alpha_rarefaction_310005_1.txt	310005	1	121.20867	138.17196	116.71731	86.2153	91.65635	115.38188	133.53988	75.49901
alpha_rarefaction_310005_2.txt	310005	2	123.57638	137.96222	117.36696	84.82208	86.481	117.36492	134.14682	77.02962
alpha_rarefaction_310005_3.txt	310005	3	124.30806	133.35158	115.86026	87.4768	88.26043	113.46116	135.17871	76.29306
alpha_rarefaction_310005_4.txt	310005	4	121.23477	132.50304	118.12164	85.58209	90.55942	115.96321	131.86891	76.24954
alpha_rarefaction_310005_5.txt	310005	5	120.27537	137.08944	115.90738	85.16095	89.13018	114.36665	134.80395	77.03687
alpha_rarefaction_310005_6.txt	310005	6	122.00611	133.31993	117.96571	85.58386	92.11675	115.53572	134.09251	75.08913
alpha_rarefaction_310005_7.txt	310005	7	122.99572	133.63899	118.06532	86.57519	87.37134	114.90393	133.30823	76.5012
alpha_rarefaction_310005_8.txt	310005	8	120.89536	136.64204	115.34483	86.1798	87.64767	117.15546	133.64146	76.45724
alpha_rarefaction_310005_9.txt	310005	9	123.19235	135.53836	118.65415	83.90793	88.67815	117.65797	135.07894	75.89472
alpha_rarefaction_372004_0.txt	372004	0	132.21336	145.98422	126.26462	92.87467	92.20565	124.50602	143.05812	82.66401
alpha_rarefaction_372004_1.txt	372004	1	129.22057	145.17187	127.54399	91.10742	92.66413	123.13295	142.75458	82.49037
alpha_rarefaction_372004_2.txt	372004	2	132.38548	145.23981	126.7485	90.81236	91.82879	122.99702	144.01476	81.98818
alpha_rarefaction_372004_3.txt	372004	3	131.45767	144.57152	124.20109	91.49208	93.40978	124.45692	142.18353	83.91961
alpha_rarefaction_372004_4.txt	372004	4	130.46033	144.45022	124.77183	92.14401	97.07872	123.97979	144.07763	80.96735
alpha_rarefaction_372004_5.txt	372004	5	132.7398	145.91116	125.84204	90.79411	92.03089	125.86354	142.18132	82.8566
alpha_rarefaction_372004_6.txt	372004	6	133.15121	146.6257	125.6711	91.02966	97.37726	123.88026	143.58317	82.66365
alpha_rarefaction_372004_7.txt	372004	7	130.30492	145.72535	128.29941	92.43811	94.83262	123.83279	145.23875	82.5464
alpha_rarefaction_372004_8.txt	372004	8	133.35633	144.65057	124.79118	90.01129	93.22242	123.6659	142.52051	83.11776
alpha_rarefaction_372004_9.txt	372004	9	132.96283	146.90334	124.60873	92.38872	92.51394	125.63738	143.07892	82.24732
alpha_rarefaction_434003_0.txt	434003	0	140.31072	157.36575	133.30445	97.77305	98.27341	131.24651	151.17487	86.82288
alpha_rarefaction_434003_1.txt	434003	1	141.64453	152.3919	132.53134	96.67609	101.94914	132.40603	152.46893	87.34423
alpha_rarefaction_434003_2.txt	434003	2	141.79815	155.5596	131.34594	97.8542	98.5981	132.2463	152.78891	86.76632
alpha_rarefaction_434003_3.txt	434003	3	140.08495	151.38424	131.43995	96.97792	100.17715	131.82317	155.47571	88.24703
alpha_rarefaction_434003_4.txt	434003	4	143.11124	153.77253	133.07018	97.80917	97.08996	134.1653	153.23451	86.93077
alpha_rarefaction_434003_5.txt	434003	5	139.48298	152.9267	133.26535	97.44651	97.5031	132.98444	152.34963	88.97387
alpha_rarefaction_434003_6.txt	434003	6	139.6691	155.86493	135.10997	95.89406	95.84593	131.94857	149.20408	88.79346
alpha_rarefaction_434003_7.txt	434003	7	142.52194	152.75255	133.07021	96.45678	101.79624	132.44996	155.4045	86.99902
alpha_rarefaction_434003_8.txt	434003	8	138.2329	155.95682	131.64815	97.98196	98.82976	132.70231	151.63005	88.06715
alpha_rarefaction_434003_9.txt	434003	9	141.95412	153.02298	133.22038	97.37775	100.02464	130.70727	153.12274	89.24289
alpha_rarefaction_496002_0.txt	496002	0	149.31109	161.93901	141.03711	102.22675	106.46867	139.16297	161.06714	93.71671
alpha_rarefaction_496002_1.txt	496002	1	147.69488	161.58005	141.39753	102.30656	107.59504	141.59251	160.8571	93.62363
alpha_rarefaction_496002_2.txt	496002	2	148.31962	160.02934	138.45793	100.70073	103.99246	139.60145	160.84712	92.93795
alpha_rarefaction_496002_3.txt	496002	3	147.79856	163.67358	140.83006	101.86102	103.42695	140.36433	159.45161	93.63741
alpha_rarefaction_496002_4.txt	496002	4	149.9189	163.65548	139.80869	102.84955	103.03727	139.4228	160.65601	91.32042
alpha_rarefaction_496002_5.txt	496002	5	149.93355	162.0782	140.50509	101.35401	107.84884	138.73612	161.71294	93.68311
alpha_rarefaction_496002_6.txt	496002	6	148.60609	161.57211	138.35446	103.48997	104.21864	140.79978	157.18046	91.93464
alpha_rarefaction_496002_7.txt	496002	7	150.57935	163.53308	141.16435	100.71631	104.33197	137.41754	160.27256	92.29744
alpha_rarefaction_496002_8.txt	496002	8	147.0909	161.34353	138.80605	103.3456	102.68234	139.45312	161.22424	92.97638
alpha_rarefaction_496002_9.txt	496002	9	149.88742	163.50725	142.07943	102.21311	103.49916	140.75645	160.80755	92.83817
alpha_rarefaction_558001_0.txt	558001	0	153.6368	171.99304	145.69006	106.40312	107.89372	146.98798	168.40508	98.10579
alpha_rarefaction_558001_1.txt	558001	1	153.79403	168.55815	144.48066	106.77056	109.31516	147.00675	166.7621	97.80298
alpha_rarefaction_558001_2.txt	558001	2	154.29601	170.14579	147.85163	107.557	109.71732	146.61634	167.44478	97.46698
alpha_rarefaction_558001_3.txt	558001	3	156.72799	171.71091	146.88118	107.86281	108.4586	147.20625	169.86398	98.40331
alpha_rarefaction_558001_4.txt	558001	4	155.20635	170.54074	147.40579	106.37889	112.00896	147.16068	167.77335	97.62269
alpha_rarefaction_558001_5.txt	558001	5	155.41459	170.41072	146.2086	108.34256	112.19475	143.98531	167.81002	98.70251
alpha_rarefaction_558001_6.txt	558001	6	157.08317	170.51829	145.13511	105.2462	113.42516	147.04919	167.94058	98.12761
alpha_rarefaction_558001_7.txt	558001	7	157.51969	172.07779	146.04166	106.0018	110.29276	145.2242	168.09752	97.66718
alpha_rarefaction_558001_8.txt	558001	8	156.53944	168.66698	147.28332	106.86334	108.39088	147.41228	169.87222	98.13764
alpha_rarefaction_558001_9.txt	558001	9	158.5178	169.53516	145.48849	105.66783	112.31602	146.7215	168.59087	96.88226
alpha_rarefaction_620000_0.txt	620000	0	163.32518	178.08732	153.4231	112.5226	116.50129	153.55673	176.07548	102.41215
alpha_rarefaction_620000_1.txt	620000	1	162.64783	176.87979	151.70823	111.58728	112.19399	154.23735	176.18175	102.4378
alpha_rarefaction_620000_2.txt	620000	2	164.52425	178.20189	153.09628	112.32789	116.60822	153.14786	174.93803	102.27278
alpha_rarefaction_620000_3.txt	620000	3	162.3515	176.43324	151.54839	111.48151	115.24919	152.24382	175.95723	102.354
alpha_rarefaction_620000_4.txt	620000	4	163.85791	176.59028	154.30717	111.50134	112.16406	150.41922	177.8081	102.22032
alpha_rarefaction_620000_5.txt	620000	5	163.73391	176.41575	152.33107	111.21827	115.3012	152.45113	177.46022	102.60339
alpha_rarefaction_620000_6.txt	620000	6	161.25105	177.71028	153.11581	110.94146	114.59868	153.38803	174.95763	102.59095
alpha_rarefaction_620000_7.txt	620000	7	162.16575	177.87279	151.49298	111.54479	112.36514	152.80114	175.50987	102.47208
alpha_rarefaction_620000_8.txt	620000	8	163.20273	175.72256	151.53281	111.60568	114.66414	152.87614	176.50899	102.32634
alpha_rarefaction_620000_9.txt	620000	9	164.0808	177.88987	151.31884	111.08262	112.79796	152.55994	176.4499	102.53522
