# Supplementary material for: Cretaceous dinosaur bone contains recent organic material and provides an environment conducive to microbial communities
Source: eLife. 2019 Jun 18;8:e46205. doi: 10.7554/eLife.46205 (PMC6581507; doi:10.7554/eLife.46205)
Supplement: Source data 1. [file elife-46205-data1.zip › Raw data files/16S rRNA amplicon sequencing/arare_max620000/alpha_div_collated/chao1.txt]

	sequences per sample	iteration	1B5g1	1BEDTA2	1M1	1S1	1M2	1B5g2	1BEDTA1	1S2
alpha_rarefaction_10_0.txt	10	0	29.0	22.0	23.0	3.0	13.0	23.0	23.0	4.5
alpha_rarefaction_10_1.txt	10	1	23.0	12.0	9.0	12.0	12.0	23.0	9.0	4.0
alpha_rarefaction_10_2.txt	10	2	7.0	29.0	6.2	23.0	12.0	23.0	55.0	29.0
alpha_rarefaction_10_3.txt	10	3	22.0	7.0	29.0	12.0	13.0	8.5	13.0	16.0
alpha_rarefaction_10_4.txt	10	4	8.5	12.0	12.0	3.0	12.0	12.0	7.0	5.33333333333
alpha_rarefaction_10_5.txt	10	5	13.0	22.0	22.0	8.0	16.0	13.0	7.0	4.0
alpha_rarefaction_10_6.txt	10	6	23.0	16.0	16.0	22.0	12.0	29.0	8.5	12.0
alpha_rarefaction_10_7.txt	10	7	9.0	8.5	29.0	8.5	29.0	23.0	5.33333333333	22.0
alpha_rarefaction_10_8.txt	10	8	4.0	16.0	23.0	6.5	5.0	13.0	12.0	23.0
alpha_rarefaction_10_9.txt	10	9	29.0	13.0	55.0	6.5	16.0	7.0	12.0	6.5
alpha_rarefaction_62009_0.txt	62009	0	3179.30656934	3028.06993007	2690.61151079	1845.89215686	1997.94594595	2350.96875	2993.20143885	2094.625
alpha_rarefaction_62009_1.txt	62009	1	2789.69230769	3187.99253731	2821.60465116	2107.5	2024.84269663	2395.36029412	2840.77922078	1867.91525424
alpha_rarefaction_62009_2.txt	62009	2	3085.68888889	2995.65	3166.00769231	1851.38679245	1969.01075269	2967.768	3133.95205479	2125.42
alpha_rarefaction_62009_3.txt	62009	3	2657.96794872	2847.5704698	3061.88372093	2151.25	2354.34831461	2315.13953488	3017.03921569	2285.16666667
alpha_rarefaction_62009_4.txt	62009	4	2960.5	3071.91911765	2611.80769231	2173.59036145	2320.72340426	2595.93129771	2947.50714286	1913.12244898
alpha_rarefaction_62009_5.txt	62009	5	2920.50714286	2850.96078431	2730.40740741	2085.90804598	2119.19148936	2692.84090909	3007.11486486	2296.53488372
alpha_rarefaction_62009_6.txt	62009	6	2705.22360248	2977.50704225	3127.41463415	1765.26470588	1976.68627451	2425.22222222	2747.85714286	2043.35294118
alpha_rarefaction_62009_7.txt	62009	7	2792.84827586	2858.34	2981.47482014	1831.25	2182.14130435	2477.1484375	3408.71111111	1671.27868852
alpha_rarefaction_62009_8.txt	62009	8	2837.91447368	3215.53191489	2927.14893617	2006.56521739	1932.43877551	2323.89552239	2788.51948052	2741.36363636
alpha_rarefaction_62009_9.txt	62009	9	3003.87162162	2659.12101911	2643.22641509	1709.84536082	2318.46153846	2559.07086614	3006.74657534	2380.02222222
alpha_rarefaction_124008_0.txt	124008	0	4295.60096154	4627.13065327	4195.92477876	3679.93457944	3246.53797468	3495.44390244	4717.01333333	3191.53333333
alpha_rarefaction_124008_1.txt	124008	1	4422.57142857	4164.26293103	4489.61538462	3147.25	3113.5625	3666.91304348	4338.06198347	3901.51388889
alpha_rarefaction_124008_2.txt	124008	2	4804.38043478	4627.42857143	4406.68181818	3107.87804878	3223.11510791	4036.01604278	4482.62135922	3275.1686747
alpha_rarefaction_124008_3.txt	124008	3	4014.22169811	4822.34736842	4421.24271845	3248.1440678	2946.96202532	3673.63414634	4816.24651163	3383.1011236
alpha_rarefaction_124008_4.txt	124008	4	4199.33175355	4526.50462963	3979.06091371	3390.72727273	3498.23913043	3881.703125	4514.58898305	3789.76388889
alpha_rarefaction_124008_5.txt	124008	5	4102.65938865	4484.77876106	4571.17857143	3213.80991736	3222.51655629	3724.02061856	4907.325	2970.95789474
alpha_rarefaction_124008_6.txt	124008	6	4597.08629442	4375.37662338	4518.46231156	3567.17391304	3106.18543046	3941.55665025	4462.5	2843.07142857
alpha_rarefaction_124008_7.txt	124008	7	4168.0	4519.0	4290.45728643	3626.3627451	3279.47916667	3840.71028037	4697.24630542	3352.84146341
alpha_rarefaction_124008_8.txt	124008	8	4403.0	4033.75545852	4277.3919598	3053.61290323	3665.40441176	3851.3125	4924.07211538	3607.07317073
alpha_rarefaction_124008_9.txt	124008	9	4134.58723404	4471.05045872	4188.64788732	3113.33333333	3042.23602484	4288.44571429	4665.41552511	3371.03947368
alpha_rarefaction_186007_0.txt	186007	0	5147.79522184	5972.58365759	5688.65384615	4506.31538462	3848.14634146	5029.68965517	5307.5620915	4642.70833333
alpha_rarefaction_186007_1.txt	186007	1	5805.484375	6425.57364341	6053.64049587	4343.89041096	3960.40101523	4617.30708661	5737.74733096	4430.0
alpha_rarefaction_186007_2.txt	186007	2	5094.40068493	5872.12313433	5541.2244898	4319.76865672	4378.17098446	5059.98031496	6356.51145038	4924.36448598
alpha_rarefaction_186007_3.txt	186007	3	5489.02281369	5446.90592334	5245.76425856	5087.55371901	4123.14213198	5609.93886463	5492.63973064	4344.00813008
alpha_rarefaction_186007_4.txt	186007	4	5471.08896797	6289.86516854	5475.72540984	4435.65517241	4242.42857143	5214.52838428	6138.0	4162.70731707
alpha_rarefaction_186007_5.txt	186007	5	5199.56989247	5691.51102941	5555.204	5235.59836066	3765.63380282	5136.49606299	5935.08455882	4629.27184466
alpha_rarefaction_186007_6.txt	186007	6	5550.40433213	6151.78008299	5108.37969925	4222.0	4223.16145833	4708.32684825	5715.02040816	4644.05660377
alpha_rarefaction_186007_7.txt	186007	7	5754.6484375	5182.51118211	5315.09302326	4265.94202899	4523.41509434	4728.39004149	5813.25085911	4498.02777778
alpha_rarefaction_186007_8.txt	186007	8	5575.42857143	6076.24719101	5534.10486891	4442.78947368	4331.87709497	4613.47058824	5664.39464883	3992.89344262
alpha_rarefaction_186007_9.txt	186007	9	5369.84615385	5992.91287879	5498.29317269	4705.14705882	4278.6827957	5123.68595041	5851.07581227	4692.08108108
alpha_rarefaction_248006_0.txt	248006	0	7229.67961165	6622.97982709	6847.22297297	5896.85534591	4891.15277778	5787.80130293	6732.7172619	5052.67741935
alpha_rarefaction_248006_1.txt	248006	1	6538.24752475	7168.41390728	6587.1980198	5583.53125	4943.62195122	5716.21262458	7058.90634441	5691.64084507
alpha_rarefaction_248006_2.txt	248006	2	6459.84146341	6736.58641975	6662.503125	5541.08333333	4740.2195122	6306.88571429	7375.07166124	5649.05970149
alpha_rarefaction_248006_3.txt	248006	3	6577.43251534	6832.4672619	6173.4516129	5878.91616766	5507.75462963	5835.73684211	7016.04477612	4621.72289157
alpha_rarefaction_248006_4.txt	248006	4	6774.2192691	6884.596875	6830.63157895	5563.89820359	4966.90086207	5785.62658228	6763.12426036	5098.57055215
alpha_rarefaction_248006_5.txt	248006	5	6686.9566474	7497.13402062	6968.33663366	5812.09433962	4821.05179283	5842.65	6525.34911243	5587.52
alpha_rarefaction_248006_6.txt	248006	6	6542.55555556	7199.83870968	6968.73684211	5872.84313725	5236.04761905	6043.60424028	7176.30536913	5547.23489933
alpha_rarefaction_248006_7.txt	248006	7	6651.51886792	7190.3006135	6926.93728223	5760.5375	5038.79545455	5954.2	6883.50914634	6339.43902439
alpha_rarefaction_248006_8.txt	248006	8	6652.44405594	6986.76453488	6615.81877023	5601.9132948	4824.68181818	5903.38032787	6417.93131868	5040.09803922
alpha_rarefaction_248006_9.txt	248006	9	6826.30564784	6450.23214286	6480.51923077	5169.63829787	5117.63084112	5837.33673469	7248.69631902	5219.95205479
alpha_rarefaction_310005_0.txt	310005	0	7918.92941176	7681.85488127	7460.75706215	6367.9	5674.33828996	7111.78095238	7846.016	6064.12048193
alpha_rarefaction_310005_1.txt	310005	1	7377.81351351	8783.14899713	7743.32378223	6231.48514851	6294.19565217	7008.28703704	8576.20821918	6724.51655629
alpha_rarefaction_310005_2.txt	310005	2	7615.34269663	8769.08474576	7710.08	6523.14795918	5756.07692308	6767.51311953	8379.9373297	6168.48148148
alpha_rarefaction_310005_3.txt	310005	3	7222.91122715	7942.08707865	7758.79941003	7267.84745763	5549.41732283	6897.00322581	8416.02209945	6229.48795181
alpha_rarefaction_310005_4.txt	310005	4	7077.86543536	7959.64166667	8126.65963855	6611.69354839	6805.63963964	7099.25227964	8084.43665768	6437.6686747
alpha_rarefaction_310005_5.txt	310005	5	6991.55525606	7731.14775726	7784.08510638	6710.58381503	5956.64257028	6776.17732558	8331.5	7124.06535948
alpha_rarefaction_310005_6.txt	310005	6	8163.26785714	8464.77419355	8027.97959184	6169.15942029	5903.51807229	6639.98219585	8397.69496021	5431.75
alpha_rarefaction_310005_7.txt	310005	7	7784.05882353	8084.7254902	7684.82898551	7511.73170732	5611.53076923	7020.65243902	7849.64122137	6424.67272727
alpha_rarefaction_310005_8.txt	310005	8	7779.47230321	7998.6127321	7291.1372549	6379.44387755	6297.45258621	6912.43714286	7501.33580247	6375.92727273
alpha_rarefaction_310005_9.txt	310005	9	7076.56149733	7863.62694301	7443.03561644	6606.48663102	5914.78378378	7194.1341853	7927.65374677	5576.68253968
alpha_rarefaction_372004_0.txt	372004	0	8124.91395349	8968.76849642	8500.16923077	7695.5	6465.73519164	7484.97368421	8589.30504587	6394.80973451
alpha_rarefaction_372004_1.txt	372004	1	8081.68613139	9061.0	9041.38057743	6680.58695652	6153.52313167	7450.07486631	9006.73170732	7201.825
alpha_rarefaction_372004_2.txt	372004	2	8514.18656716	8619.55630631	8092.4964539	6938.54054054	6908.35968379	7412.72031662	9161.13475177	6236.45089286
alpha_rarefaction_372004_3.txt	372004	3	7858.63492063	8845.43969849	8680.8134715	7476.92924528	6596.92	7437.81578947	8707.18764302	6507.21524664
alpha_rarefaction_372004_4.txt	372004	4	8554.52941176	8710.55244755	8563.06068602	7581.04739336	6944.21933086	7330.57788945	9804.208	6183.25592417
alpha_rarefaction_372004_5.txt	372004	5	8552.50636132	8855.43969849	8486.32997481	7180.16438356	6390.16483516	7763.0	8559.86754967	6557.48837209
alpha_rarefaction_372004_6.txt	372004	6	8497.26086957	9400.18387909	8622.0025641	6987.66513761	6674.53932584	7407.66666667	8402.64551422	6911.25
alpha_rarefaction_372004_7.txt	372004	7	8067.21927711	8674.82380952	9421.36490251	7606.06578947	6651.18819188	7200.77525253	9390.68309859	6639.14925373
alpha_rarefaction_372004_8.txt	372004	8	8251.55662651	8814.18615752	8246.0	7574.31578947	6837.25270758	7620.67828418	9054.0911215	7064.025
alpha_rarefaction_372004_9.txt	372004	9	8827.17391304	8878.39491917	8368.02088773	7388.06578947	6170.44884488	7504.4781491	8927.01398601	7745.08379888
alpha_rarefaction_434003_0.txt	434003	0	8739.41972477	9714.01284797	9662.98815166	8226.94871795	7217.57827476	8179.46808511	9904.3826087	7356.82251082
alpha_rarefaction_434003_1.txt	434003	1	9243.58071749	9519.53275109	9115.08899297	7956.56198347	6573.46268657	9026.94070081	10693.9976636	8135.71563981
alpha_rarefaction_434003_2.txt	434003	2	9449.26726058	9490.20964361	9069.80909091	8927.39819005	6849.59006211	7987.75058275	9993.91028446	6965.61752988
alpha_rarefaction_434003_3.txt	434003	3	8900.68819599	9559.23476298	9117.17264574	7416.075	7279.22996516	8073.23529412	9976.01247401	7560.92703863
alpha_rarefaction_434003_4.txt	434003	4	9627.66743649	9169.74152542	9859.28428928	8001.83333333	7494.79381443	8325.33256881	9724.28874735	7814.25462963
alpha_rarefaction_434003_5.txt	434003	5	8511.23880597	9427.80882353	9480.41843972	8516.58119658	7440.53571429	8227.65301205	9412.70588235	7368.63385827
alpha_rarefaction_434003_6.txt	434003	6	8664.12101911	9696.01290323	9455.33924612	8956.2972973	6631.64615385	8126.87591241	9633.51304348	7601.74025974
alpha_rarefaction_434003_7.txt	434003	7	9029.57423581	9248.625	9179.72790698	8709.66810345	7272.5	8010.37644342	10113.5743802	7339.82251082
alpha_rarefaction_434003_8.txt	434003	8	9293.36697248	9843.52118644	9904.05316456	8181.31474104	7432.78305085	8168.09615385	9461.28274428	6926.03861004
alpha_rarefaction_434003_9.txt	434003	9	8860.35443038	9598.56113537	8902.60659341	8360.02553191	7801.0106383	8317.76428571	10414.3296214	7493.97510373
alpha_rarefaction_496002_0.txt	496002	0	9518.50501002	11084.1905738	10753.4026846	8879.04460967	8455.33753943	8509.53138075	11000.3617886	7952.21132075
alpha_rarefaction_496002_1.txt	496002	1	9945.50210084	10482.9098361	10194.8697479	8566.41007194	7757.45588235	9040.46153846	9821.52220249	7967.03773585
alpha_rarefaction_496002_2.txt	496002	2	9473.5483871	10981.802603	10790.5470852	8787.68045113	7986.75308642	8385.94650206	11081.6124197	7498.24
alpha_rarefaction_496002_3.txt	496002	3	10339.2962963	10231.7220077	10153.3962264	8538.38461538	7656.52840909	8529.71632653	10622.6398467	9040.64377682
alpha_rarefaction_496002_4.txt	496002	4	10278.7142857	10309.6569767	10094.9367946	8769.25357143	8006.92236025	8737.06564551	10654.8513238	7762.9588015
alpha_rarefaction_496002_5.txt	496002	5	10370.4444444	10188.7260274	10558.9064588	8576.07971014	7873.66666667	8259.9790795	11228.9050633	8251.53515625
alpha_rarefaction_496002_6.txt	496002	6	9473.70588235	9988.83491461	9903.33112583	9054.30681818	8098.33962264	8966.18534483	10767.598778	8008.25581395
alpha_rarefaction_496002_7.txt	496002	7	9605.08333333	10442.9174484	10821.7404063	9049.03952569	8038.2111437	8832.72197309	10911.2	8065.63921569
alpha_rarefaction_496002_8.txt	496002	8	9838.67849687	10387.6842105	10070.7409766	9632.68604651	8253.65372168	8429.68041237	10925.8058824	8075.6536965
alpha_rarefaction_496002_9.txt	496002	9	9823.73402062	10214.4186047	10827.2768879	9303.70866142	7520.3768546	8814.68025751	10520.6360078	7969.78210117
alpha_rarefaction_558001_0.txt	558001	0	10764.9454545	11046.6666667	10659.129666	8992.78816199	8856.20433437	9242.556	11067.7299652	8886.22302158
alpha_rarefaction_558001_1.txt	558001	1	10110.7839388	11144.2996324	10709.1626506	9182.38461538	8555.39612188	9213.97660819	11221.2275986	8745.51048951
alpha_rarefaction_558001_2.txt	558001	2	10271.2232645	10955.7559199	11175.5662651	10201.5197133	8745.77903683	9735.84024896	10843.459507	8359.29292929
alpha_rarefaction_558001_3.txt	558001	3	10076.7791741	10990.3333333	10859.1643836	10185.5638298	9207.13595166	9398.44422311	11442.2715356	8759.3028169
alpha_rarefaction_558001_4.txt	558001	4	10823.804829	11101.7949183	11113.8841463	9723.47368421	7994.79155673	9592.88933602	11324.5126354	8432.28424658
alpha_rarefaction_558001_5.txt	558001	5	10375.1802326	11079.0130112	11176.0063158	10161.7275862	8318.79076087	8849.53036437	11439.0511883	8686.76655052
alpha_rarefaction_558001_6.txt	558001	6	10722.0407767	11227.3486239	11248.9364754	9529.2027972	8784.97368421	9359.49090909	11275.8571429	8797.67375887
alpha_rarefaction_558001_7.txt	558001	7	10512.5521822	10650.2425308	10741.2020202	9835.88054608	8100.27882038	9036.20428016	11236.482821	9029.31316726
alpha_rarefaction_558001_8.txt	558001	8	10426.2923977	10381.9312081	10815.6361829	9875.48056537	7997.68478261	9059.20384615	11221.962766	9135.27636364
alpha_rarefaction_558001_9.txt	558001	9	10563.2064394	11360.7779961	11318.7598344	9055.72151899	8234.31578947	9542.63092784	11302.1241007	8605.55123675
alpha_rarefaction_620000_0.txt	620000	0	10986.2758621	11546.0555556	11795.9213483	10667.3139159	9029.72750643	9584.66304348	12385.4448276	9449.14705882
alpha_rarefaction_620000_1.txt	620000	1	11390.6654545	11537.9224283	12208.6020408	10454.6340694	9857.13569322	9888.25612053	11843.4481605	9472.94078947
alpha_rarefaction_620000_2.txt	620000	2	11314.4138544	11902.5052632	11699.3205128	10386.5864198	8837.97429306	10354.5029821	12294.4048866	9361.8961039
alpha_rarefaction_620000_3.txt	620000	3	10774.9222973	11518.460733	12440.1269841	9931.77945619	9130.25263158	10113.9230769	12098.7360406	9335.04545455
alpha_rarefaction_620000_4.txt	620000	4	11265.8848921	11197.0724876	12227.6616257	9688.16666667	8731.07	9460.03505535	12175.2590759	9302.0483871
alpha_rarefaction_620000_5.txt	620000	5	10758.3876501	11391.40599	11684.1688805	10471.7809524	9474.57853403	10067.7839388	12158.0588235	9378.40065147
alpha_rarefaction_620000_6.txt	620000	6	11338.0110906	12189.0070299	12258.25	10199.4479495	8676.82397959	10477.1072874	12060.5602007	9428.56862745
alpha_rarefaction_620000_7.txt	620000	7	11137.8592058	11584.8696398	11754.025	9841.26047904	8833.01538462	9668.32969035	12043.7921635	9349.96428571
alpha_rarefaction_620000_8.txt	620000	8	10919.5368421	11616.4411765	11641.5267176	10533.5189873	9411.47368421	9836.85741445	11972.9966044	9441.53465347
alpha_rarefaction_620000_9.txt	620000	9	11117.6335079	12012.0365217	12109.6842105	10311.4493671	9453.68131868	9931.77142857	12178.510274	9381.5
